# Supplementary material for: Preventive Trichuris suis ova (TSO) treatment protects immunocompetent rabbits from DSS colitis but may be detrimental under conditions of immunosuppression
Source: Sci Rep. 2017 Nov 28;7:16500. doi: 10.1038/s41598-017-16287-4 (PMC5705695; doi:10.1038/s41598-017-16287-4)
Supplement: Supplementary file 2 — OTU association tables [file 41598_2017_16287_MOESM2_ESM.xlsx]

## Sheet: legend
Abbreviations used in the association tables
6_8	experiments without immunosuppression
9_10	experiments with immunosuppression
dataset "R"	OTU sequence similarity 97%
dataset "S"	OTU sequence similarity 98%			This results and discussion in the manuscript are based on dataset "S"
c	classic i.e. unpaired analysis
p	paired analysis
C	Control
V	Vehicle
Histo_Villous_Stunting	Histoscore for villous stunting
Histo_Epithelial_Injury	Histoscore for epithlial injury
Histo_Crypt_distortion	Histoscore for crypt distortion
Histo_IEL	Histoscore for intraepithelial lymphocytes
Histo_LPL_Plasma	Histoscore for lamina propria lymphocytes and plasma cells
Histo_Eosinophils	Histoscore for eosinophils
Histo_Morpho	Histoscore for intestinal architecture
Histo_Infl	Histoscore for inflammatory cell infiltrate
Histo_Total	global histological score
Eosino	Eosinophils per 50x field
IEL_50	Intestinal epithelial lymphocytes per 50x field

## Sheet: sample metadata
Sample_Name	Microsynth_Name	Experiment	Animal_ID	Room	Material	Time	Immune_State	Parasite	Drug	Full_Treatment_Desc	Weight_Change	Disease_Activity_Index	Histo_Villous_Stunting	Histo_Epithelial_Injury	Histo_Crypt_distortion	Histo_IEL	Histo_LPL_Plasma	Histo_Eosinophils	Histo_Morpho	Histo_Infl	Histo_Total	Eosino	IEL_50
d1-6.2	Study-2a-d1-6-2	6	6.02	A	faeces	pre	control	TSO	DSS	Ctrl TSO DSS	0.902708	1	4	3.5	4	2	3.5	3	11.5	5.5	17	28.75	15.0538
d1-6.3	Study-2a-d1-6-3	6	6.03	A	faeces	pre	control	TSO	DSS	Ctrl TSO DSS	7.39615	0.5	1.5	1.5	2	1	1.5	4	5	2.5	7.5	44.25	6.31068
d1-6.4	Study-2a-d1-6-4	6	6.04	A	faeces	pre	control	vehicle	water	Ctrl Veh W	3.97691	0.25	0.5	0	0.5	1	1	2	1	2	3	4.75	6.77083
d1-6.6	Study-2a-d1-6-6	6	6.06	A	faeces	pre	control	TSO	water	Ctrl TSO W	6.33107	0.5	2.5	0.5	2	1	0.5	3	5	1.5	6.5	29.75	3.28947
d1-6.7	Study-2a-d1-6-7	6	6.07	A	faeces	pre	control	vehicle	DSS	Ctrl Veh DSS	0.323311	0.5	3.5	2	4	1	2	3	9.5	3	12.5	10.5	8.09524
d1-6.8	Study-2a-d1-6-8	6	6.08	A	faeces	pre	control	vehicle	water	Ctrl Veh W	5.95802	0.25	1	0	0.5	1	0.5	2	1.5	1.5	3	10	10.3846
d1-6.10	Study-2a-d1-6-10	6	6.1	A	faeces	pre	control	TSO	water	Ctrl TSO W	4.52743	0.25	0.5	0.5	1.5	1	0.5	4	2.5	1.5	4	52.5	3.31633
d1-6.11	Study-2a-d1-6-11	6	6.11	A	faeces	pre	control	TSO	DSS	Ctrl TSO DSS	5.63011	1	2.5	2.5	3	2	3	3	8	5	13	21.5	16.6667
d1-6.12	Study-2a-d1-6-12	6	6.12	A	faeces	pre	control	vehicle	DSS	Ctrl Veh DSS	6.78134	1	1	0.5	1	1	0.5	3	2.5	1.5	4	11.75	10
d1-6.13	Study-2a-d1-6-13	6	6.13	B	faeces	pre	control	vehicle	DSS	Ctrl Veh DSS	-0.533333	2.5	3.5	3	3.5	2	3	3	10	5	15	11.5	20.6731
d1-6.14	Study-2a-d1-6-14	6	6.14	B	faeces	pre	control	TSO	water	Ctrl TSO W	10.1671	0	1	1	2	1	0	4	4	1	5	44	3.93701
d1-6.15	Study-2a-d1-6-15	6	6.15	B	faeces	pre	control	vehicle	water	Ctrl Veh W	5.68641	0	0.5	1	0	1	0.5	1	1.5	1.5	3	1.25	2.47934
d1-6.16	Study-2a-d1-6-16	6	6.16	B	faeces	pre	control	TSO	DSS	Ctrl TSO DSS	3.26156	0.75	2.5	1.5	2	1	1	4	6	2	8	41	8.53659
d35-6.2	Study-2a-d35-6-2	6	6.02	A	faeces	post	control	TSO	DSS	Ctrl TSO DSS	0.902708	1	4	3.5	4	2	3.5	3	11.5	5.5	17	28.75	15.0538
d35-6.3	Study-2a-d35-6-3	6	6.03	A	faeces	post	control	TSO	DSS	Ctrl TSO DSS	7.39615	0.5	1.5	1.5	2	1	1.5	4	5	2.5	7.5	44.25	6.31068
d35-6.4	Study-2a-d35-6-4	6	6.04	A	faeces	post	control	vehicle	water	Ctrl Veh W	3.97691	0.25	0.5	0	0.5	1	1	2	1	2	3	4.75	6.77083
d35-6.6	Study-2a-d35-6-6	6	6.06	A	faeces	post	control	TSO	water	Ctrl TSO W	6.33107	0.5	2.5	0.5	2	1	0.5	3	5	1.5	6.5	29.75	3.28947
d35-6.7	Study-2a-d35-6-7	6	6.07	A	faeces	post	control	vehicle	DSS	Ctrl Veh DSS	0.323311	0.5	3.5	2	4	1	2	3	9.5	3	12.5	10.5	8.09524
d35-6.8	Study-2a-d35-6-8	6	6.08	A	faeces	post	control	vehicle	water	Ctrl Veh W	5.95802	0.25	1	0	0.5	1	0.5	2	1.5	1.5	3	10	10.3846
d35-6.10	Study-2a-d35-6-10	6	6.1	A	faeces	post	control	TSO	water	Ctrl TSO W	4.52743	0.25	0.5	0.5	1.5	1	0.5	4	2.5	1.5	4	52.5	3.31633
d35-6.11	Study-2a-d35-6-11	6	6.11	A	faeces	post	control	TSO	DSS	Ctrl TSO DSS	5.63011	1	2.5	2.5	3	2	3	3	8	5	13	21.5	16.6667
d35-6.12	Study-2a-d35-6-12	6	6.12	A	faeces	post	control	vehicle	DSS	Ctrl Veh DSS	6.78134	1	1	0.5	1	1	0.5	3	2.5	1.5	4	11.75	10
d35-6.13	Study-2a-d35-6-13	6	6.13	B	faeces	post	control	vehicle	DSS	Ctrl Veh DSS	-0.533333	2.5	3.5	3	3.5	2	3	3	10	5	15	11.5	20.6731
d35-6.14	Study-2a-d35-6-14	6	6.14	B	faeces	post	control	TSO	water	Ctrl TSO W	10.1671	0	1	1	2	1	0	4	4	1	5	44	3.93701
d35-6.15	Study-2a-d35-6-15	6	6.15	B	faeces	post	control	vehicle	water	Ctrl Veh W	5.68641	0	0.5	1	0	1	0.5	1	1.5	1.5	3	1.25	2.47934
d35-6.16	Study-2a-d35-6-16	6	6.16	B	faeces	post	control	TSO	DSS	Ctrl TSO DSS	3.26156	0.75	2.5	1.5	2	1	1	4	6	2	8	41	8.53659
cec-6.1	Study-2a-cec-6-1	6	6.01	A	caecal content	post	control	vehicle	DSS	Ctrl Veh DSS	-4.96592	3.25	4	4	4	1	4	4	12	5	17	42.25	7.94393
cec-6.2	Study-2a-cec-6-2	6	6.02	A	caecal content	post	control	TSO	DSS	Ctrl TSO DSS	0.902708	1	4	3.5	4	2	3.5	3	11.5	5.5	17	28.75	15.0538
cec-6.3	Study-2a-cec-6-3	6	6.03	A	caecal content	post	control	TSO	DSS	Ctrl TSO DSS	7.39615	0.5	1.5	1.5	2	1	1.5	4	5	2.5	7.5	44.25	6.31068
cec-6.4	Study-2a-cec-6-4	6	6.04	A	caecal content	post	control	vehicle	water	Ctrl Veh W	3.97691	0.25	0.5	0	0.5	1	1	2	1	2	3	4.75	6.77083
cec-6.6	Study-2a-cec-6-6	6	6.06	A	caecal content	post	control	TSO	water	Ctrl TSO W	6.33107	0.5	2.5	0.5	2	1	0.5	3	5	1.5	6.5	29.75	3.28947
cec-6.7	Study-2a-cec-6-7	6	6.07	A	caecal content	post	control	vehicle	DSS	Ctrl Veh DSS	0.323311	0.5	3.5	2	4	1	2	3	9.5	3	12.5	10.5	8.09524
cec-6.8	Study-2a-cec-6-8	6	6.08	A	caecal content	post	control	vehicle	water	Ctrl Veh W	5.95802	0.25	1	0	0.5	1	0.5	2	1.5	1.5	3	10	10.3846
cec-6.10	Study-2a-cec-6-10	6	6.1	A	caecal content	post	control	TSO	water	Ctrl TSO W	4.52743	0.25	0.5	0.5	1.5	1	0.5	4	2.5	1.5	4	52.5	3.31633
cec-6.11	Study-2a-cec-6-11	6	6.11	A	caecal content	post	control	TSO	DSS	Ctrl TSO DSS	5.63011	1	2.5	2.5	3	2	3	3	8	5	13	21.5	16.6667
cec-6.12	Study-2a-cec-6-12	6	6.12	A	caecal content	post	control	vehicle	DSS	Ctrl Veh DSS	6.78134	1	1	0.5	1	1	0.5	3	2.5	1.5	4	11.75	10
cec-6.13	Study-2a-cec-6-13	6	6.13	B	caecal content	post	control	vehicle	DSS	Ctrl Veh DSS	-0.533333	2.5	3.5	3	3.5	2	3	3	10	5	15	11.5	20.6731
cec-6.14	Study-2a-cec-6-14	6	6.14	B	caecal content	post	control	TSO	water	Ctrl TSO W	10.1671	0	1	1	2	1	0	4	4	1	5	44	3.93701
cec-6.15	Study-2a-cec-6-15	6	6.15	B	caecal content	post	control	vehicle	water	Ctrl Veh W	5.68641	0	0.5	1	0	1	0.5	1	1.5	1.5	3	1.25	2.47934
cec-6.16	Study-2a-cec-6-16	6	6.16	B	caecal content	post	control	TSO	DSS	Ctrl TSO DSS	3.26156	0.75	2.5	1.5	2	1	1	4	6	2	8	41	8.53659
d1 8.1	Study-2a-d1-8-1	8	8.01	A	faeces	pre	control	TSO	DSS	Ctrl TSO DSS	1.9796	1	2.5	1.5	2	1	1	3	6	2	8	20	5.97015
d1 8.2	Study-2a-d1-8-2	8	8.02	A	faeces	pre	control	vehicle	water	Ctrl Veh W	10.92	0	2	2.5	2	1	1	1	6.5	2	8.5	3.5	8.18182
d1 8.3	Study-2a-d1-8-3	8	8.03	A	faeces	pre	control	vehicle	water	Ctrl Veh W	7.44215	0	1.5	1.5	2	2	1	2	5	3	8	7.5	13.0952
d1 8.4	Study-2a-d1-8-4	8	8.04	A	faeces	pre	control	TSO	water	Ctrl TSO W	4.45923	0.4	1.5	1.5	2	1	2	4	5	3	8	42	5.31915
d1 8.5	Study-2a-d1-8-5	8	8.05	A	faeces	pre	control	TSO	water	Ctrl TSO W	7.54476	0	1.5	1.5	2	1	2	4	5	3	8	70	3.7234
d1 8.6	Study-2a-d1-8-6	8	8.06	A	faeces	pre	control	vehicle	water	Ctrl Veh W	5.17611	0.2	1	1	1.5	1	1	1	3.5	2	5.5	4	3
d1 8.8	Study-2a-d1-8-8	8	8.08	A	faeces	pre	control	TSO	DSS	Ctrl TSO DSS	6.79012	0.4	3.5	3	3.5	2	3	4	10	5	15	25.5	13.3721
d1 8.9	Study-2a-d1-8-9	8	8.09	A	faeces	pre	control	TSO	DSS	Ctrl TSO DSS	3.34137	0.8	3.5	2.5	4	1	3	4	10	4	14	43	5.46875
d1 8.10	Study-2a-d1-8-10	8	8.1	A	faeces	pre	control	vehicle	DSS	Ctrl Veh DSS	-0.331126	1.2	3	2.5	3	1	3	1	8.5	4	12.5	5	5.72917
d1 8.12	Study-2a-d1-8-12	8	8.12	A	faeces	pre	control	TSO	water	Ctrl TSO W	5.19243	0.2	1.5	1.5	2.5	1	1	4	5.5	2	7.5	36	5.26316
d1 8.13	Study-2a-d1-8-13	8	8.13	B	faeces	pre	control	vehicle	DSS	Ctrl Veh DSS	0.520156	1.2	3.5	3	3	2	2	3	9.5	4	13.5	16.5	11.5385
d1 8.14	Study-2a-d1-8-14	8	8.14	B	faeces	pre	control	TSO	DSS	Ctrl TSO DSS	-0.254858	0.8	1.5	2	2	1	2	4	5.5	3	8.5	147.5	7.7381
d1 8.15	Study-2a-d1-8-15	8	8.15	B	faeces	pre	control	TSO	water	Ctrl TSO W	7.50574	0	1	1	1.5	1	1	4	3.5	2	5.5	32.5	3.7037
d1 8.16	Study-2a-d1-8-16	8	8.16	B	faeces	pre	control	vehicle	water	Ctrl Veh W	7.59299	0.2	1.5	1.5	1.5	1	1	1	4.5	2	6.5	5	7.14286
d35-8.1	Study-2a-d35-8-1	8	8.01	A	faeces	post	control	TSO	DSS	Ctrl TSO DSS	1.9796	1	2.5	1.5	2	1	1	3	6	2	8	20	5.97015
d35-8.2	Study-2a-d35-8-2	8	8.02	A	faeces	post	control	vehicle	water	Ctrl Veh W	10.92	0	2	2.5	2	1	1	1	6.5	2	8.5	3.5	8.18182
d35-8.3	Study-2a-d35-8-3	8	8.03	A	faeces	post	control	vehicle	water	Ctrl Veh W	7.44215	0	1.5	1.5	2	2	1	2	5	3	8	7.5	13.0952
d35-8.4	Study-2a-d35-8-4	8	8.04	A	faeces	post	control	TSO	water	Ctrl TSO W	4.45923	0.4	1.5	1.5	2	1	2	4	5	3	8	42	5.31915
d35-8.5	Study-2a-d35-8-5	8	8.05	A	faeces	post	control	TSO	water	Ctrl TSO W	7.54476	0	1.5	1.5	2	1	2	4	5	3	8	70	3.7234
d35-8.6	Study-2a-d35-8-6	8	8.06	A	faeces	post	control	vehicle	water	Ctrl Veh W	5.17611	0.2	1	1	1.5	1	1	1	3.5	2	5.5	4	3
d35-8.7	Study-2a-d35-8-7	8	8.07	A	faeces	post	control	vehicle	DSS	Ctrl Veh DSS	-0.523865	1.4	1.5	1.5	2	2	2	3	5	4	9	17.5	12.8205
d35-8.8	Study-2a-d35-8-8	8	8.08	A	faeces	post	control	TSO	DSS	Ctrl TSO DSS	6.79012	0.4	3.5	3	3.5	2	3	4	10	5	15	25.5	13.3721
d35-8.9	Study-2a-d35-8-9	8	8.09	A	faeces	post	control	TSO	DSS	Ctrl TSO DSS	3.34137	0.8	3.5	2.5	4	1	3	4	10	4	14	43	5.46875
d35-8.10	Study-2a-d35-8-10	8	8.1	A	faeces	post	control	vehicle	DSS	Ctrl Veh DSS	-0.331126	1.2	3	2.5	3	1	3	1	8.5	4	12.5	5	5.72917
d35-8.11	Study-2a-d35-8-11	8	8.11	A	faeces	post	control	vehicle	DSS	Ctrl Veh DSS	-2.18182	1.6	3	3	3	1	3	2	9	4	13	9.66667	6.12245
d35-8.12	Study-2a-d35-8-12	8	8.12	A	faeces	post	control	TSO	water	Ctrl TSO W	5.19243	0.2	1.5	1.5	2.5	1	1	4	5.5	2	7.5	36	5.26316
d35-8.13	Study-2a-d35-8-13	8	8.13	B	faeces	post	control	vehicle	DSS	Ctrl Veh DSS	0.520156	1.2	3.5	3	3	2	2	3	9.5	4	13.5	16.5	11.5385
d35-8.14	Study-2a-d35-8-14	8	8.14	B	faeces	post	control	TSO	DSS	Ctrl TSO DSS	-0.254858	0.8	1.5	2	2	1	2	4	5.5	3	8.5	147.5	7.7381
d35-8.15	Study-2a-d35-8-15	8	8.15	B	faeces	post	control	TSO	water	Ctrl TSO W	7.50574	0	1	1	1.5	1	1	4	3.5	2	5.5	32.5	3.7037
d35-8.16	Study-2a-d35-8-16	8	8.16	B	faeces	post	control	vehicle	water	Ctrl Veh W	7.59299	0.2	1.5	1.5	1.5	1	1	1	4.5	2	6.5	5	7.14286
cec-8.1	Study-2b-cec-8-1	8	8.01	A	caecal content	post	control	TSO	DSS	Ctrl TSO DSS	1.9796	1	2.5	1.5	2	1	1	3	6	2	8	20	5.97015
cec-8.2	Study-2b-cec-8-2	8	8.02	A	caecal content	post	control	vehicle	water	Ctrl Veh W	10.92	0	2	2.5	2	1	1	1	6.5	2	8.5	3.5	8.18182
cec-8.3	Study-2b-cec-8-3	8	8.03	A	caecal content	post	control	vehicle	water	Ctrl Veh W	7.44215	0	1.5	1.5	2	2	1	2	5	3	8	7.5	13.0952
cec-8.4	Study-2b-cec-8-4	8	8.04	A	caecal content	post	control	TSO	water	Ctrl TSO W	4.45923	0.4	1.5	1.5	2	1	2	4	5	3	8	42	5.31915
cec-8.5	Study-2b-cec-8-5	8	8.05	A	caecal content	post	control	TSO	water	Ctrl TSO W	7.54476	0	1.5	1.5	2	1	2	4	5	3	8	70	3.7234
cec-8.6	Study-2b-cec-8-6	8	8.06	A	caecal content	post	control	vehicle	water	Ctrl Veh W	5.17611	0.2	1	1	1.5	1	1	1	3.5	2	5.5	4	3
cec-8.7	Study-2b-cec-8-7	8	8.07	A	caecal content	post	control	vehicle	DSS	Ctrl Veh DSS	-0.523865	1.4	1.5	1.5	2	2	2	3	5	4	9	17.5	12.8205
cec-8.8	Study-2b-cec-8-8	8	8.08	A	caecal content	post	control	TSO	DSS	Ctrl TSO DSS	6.79012	0.4	3.5	3	3.5	2	3	4	10	5	15	25.5	13.3721
cec-8.9	Study-2b-cec-8-9	8	8.09	A	caecal content	post	control	TSO	DSS	Ctrl TSO DSS	3.34137	0.8	3.5	2.5	4	1	3	4	10	4	14	43	5.46875
cec-8.10	Study-2b-cec-8-10	8	8.1	A	caecal content	post	control	vehicle	DSS	Ctrl Veh DSS	-0.331126	1.2	3	2.5	3	1	3	1	8.5	4	12.5	5	5.72917
cec-8.11	Study-2b-cec-8-11	8	8.11	A	caecal content	post	control	vehicle	DSS	Ctrl Veh DSS	-2.18182	1.6	3	3	3	1	3	2	9	4	13	9.66667	6.12245
cec-8.12	Study-2b-cec-8-12	8	8.12	A	caecal content	post	control	TSO	water	Ctrl TSO W	5.19243	0.2	1.5	1.5	2.5	1	1	4	5.5	2	7.5	36	5.26316
cec-8.13	Study-2b-cec-8-13	8	8.13	B	caecal content	post	control	vehicle	DSS	Ctrl Veh DSS	0.520156	1.2	3.5	3	3	2	2	3	9.5	4	13.5	16.5	11.5385
cec-8.14	Study-2b-cec-8-14	8	8.14	B	caecal content	post	control	TSO	DSS	Ctrl TSO DSS	-0.254858	0.8	1.5	2	2	1	2	4	5.5	3	8.5	147.5	7.7381
cec-8.15	Study-2b-cec-8-15	8	8.15	B	caecal content	post	control	TSO	water	Ctrl TSO W	7.50574	0	1	1	1.5	1	1	4	3.5	2	5.5	32.5	3.7037
cec-8.16	Study-2b-cec-8-16	8	8.16	B	caecal content	post	control	vehicle	water	Ctrl Veh W	7.59299	0.2	1.5	1.5	1.5	1	1	1	4.5	2	6.5	5	7.14286
d1-9.1	Study-2b-d1-9-1	9	9.01	A	faeces	pre	IS	TSO	DSS	IS TSO DSS	-4.67257	1.6	2.5	3.5	3.5	2	3.5	4	9.5	5.5	15	41	18.3544
d1-9.2	Study-2b-d1-9-2	9	9.02	A	faeces	pre	IS	TSO	DSS	IS TSO DSS	-6.20038	2	2.625	2.375	3.125	1.5	2.375	4	8.125	3.875	12	30.1667	15.9907
d1-9.3	Study-2b-d1-9-3	9	9.03	A	faeces	pre	control	vehicle	DSS	Ctrl Veh DSS	2.7635	1.2	1	1.5	2	2	1	2	4.5	3	7.5	4	13.3094
d1-9.4	Study-2b-d1-9-4	9	9.04	A	faeces	pre	control	TSO	DSS	Ctrl TSO DSS	-8.08176	1.6	2.5	1.5	2.5	1	2	4	6.5	3	9.5	46	9.0604
d1-9.5	Study-2b-d1-9-5	9	9.05	A	faeces	pre	control	vehicle	DSS	Ctrl Veh DSS	2.00922	1	1	1.5	2	1	1	2	4.5	2	6.5	8.33333	6.14035
d1-9.6	Study-2b-d1-9-6	9	9.06	A	faeces	pre	IS	vehicle	water	IS Veh W	3.38632	0.4	1.75	1	2	1	1.5	1	4.75	2.5	7.25	1.33333	9.52452
d1-9.7	Study-2b-d1-9-7	9	9.07	A	faeces	pre	IS	vehicle	DSS	IS Veh DSS	-1.26243	1.1	1.75	1.75	2.25	1	1	3	5.75	2	7.75	13.8333	7.26304
d1-9.8	Study-2b-d1-9-8	9	9.08	A	faeces	pre	IS	vehicle	water	IS Veh W	4.35787	0	1	1.16667	1.33333	1.33333	1	1	3.5	2.33333	5.83333	3.22222	8.20751
d1-9.10	Study-2b-d1-9-10	9	9.1	A	faeces	pre	control	TSO	DSS	Ctrl TSO DSS	3.93413	0.4	1.16667	1.5	1.66667	1	1	4	4.33333	2	6.33333	52.6667	8.83095
d1-9.11	Study-2b-d1-9-11	9	9.11	A	faeces	pre	IS	TSO	DSS	IS TSO DSS			1.5	1.25	2.125	1.5	1.5	2	4.875	3	7.875	9.33333	10.916
d1-9.12	Study-2b-d1-9-12	9	9.12	A	faeces	pre	IS	vehicle	DSS	IS Veh DSS	2.50095	0.2	1.75	1.25	2.25	1	1	2	5.25	2	7.25	5.58333	8.88807
d1-9.13	Study-2b-d1-9-13	9	9.13	B	faeces	pre	control	TSO	DSS	Ctrl TSO DSS	-4.8892	1.6	1	1.25	2	1.5	1	2	4.25	2.5	6.75	8.83333	17.4194
d1-9.14	Study-2b-d1-9-14	9	9.14	B	faeces	pre	IS	TSO	DSS	IS TSO DSS	-6.46353	1.4	2	3.25	2.75	2	2.25	4	8	4.25	12.25	68.3333	17.2685
d1-9.15	Study-2b-d1-9-15	9	9.15	B	faeces	pre	IS	vehicle	DSS	IS Veh DSS	-4.37406	1	2	1.75	1.5	2	1.5	1	5.25	3.5	8.75	4.66667	12.9538
d1-9.16	Study-2b-d1-9-16	9	9.16	B	faeces	pre	control	vehicle	DSS	Ctrl Veh DSS	2.14651	0.4	2.33333	2.33333	2	2	2.33333	3	6.66667	4.33333	11	11	18.9405
d35-9.1	Study-2b-d35-9-1	9	9.01	A	faeces	post	IS	TSO	DSS	IS TSO DSS	-4.67257	1.6	2.5	3.5	3.5	2	3.5	4	9.5	5.5	15	41	18.3544
d35-9.2	Study-2b-d35-9-2	9	9.02	A	faeces	post	IS	TSO	DSS	IS TSO DSS	-6.20038	2	2.625	2.375	3.125	1.5	2.375	4	8.125	3.875	12	30.1667	15.9907
d35-9.3	Study-2b-d35-9-3	9	9.03	A	faeces	post	control	vehicle	DSS	Ctrl Veh DSS	2.7635	1.2	1	1.5	2	2	1	2	4.5	3	7.5	4	13.3094
d35-9.4	Study-2b-d35-9-4	9	9.04	A	faeces	post	control	TSO	DSS	Ctrl TSO DSS	-8.08176	1.6	2.5	1.5	2.5	1	2	4	6.5	3	9.5	46	9.0604
d35-9.5	Study-2b-d35-9-5	9	9.05	A	faeces	post	control	vehicle	DSS	Ctrl Veh DSS	2.00922	1	1	1.5	2	1	1	2	4.5	2	6.5	8.33333	6.14035
d35-9.6	Study-2b-d35-9-6	9	9.06	A	faeces	post	IS	vehicle	water	IS Veh W	3.38632	0.4	1.75	1	2	1	1.5	1	4.75	2.5	7.25	1.33333	9.52452
d35-9.7	Study-2b-d35-9-7	9	9.07	A	faeces	post	IS	vehicle	DSS	IS Veh DSS	-1.26243	1.1	1.75	1.75	2.25	1	1	3	5.75	2	7.75	13.8333	7.26304
d35-9.8	Study-2b-d35-9-8	9	9.08	A	faeces	post	IS	vehicle	water	IS Veh W	4.35787	0	1	1.16667	1.33333	1.33333	1	1	3.5	2.33333	5.83333	3.22222	8.20751
d35-9.9	Study-2b-d35-9-9	9	9.09	A	faeces	post	control	TSO	DSS	Ctrl TSO DSS	2.36994	0.8	1.5	1.33333	1.66667	1.66667	1	4	4.5	2.66667	7.16667	25.8889	11.9094
d35-9.10	Study-2b-d35-9-10	9	9.1	A	faeces	post	control	TSO	DSS	Ctrl TSO DSS	3.93413	0.4	1.16667	1.5	1.66667	1	1	4	4.33333	2	6.33333	52.6667	8.83095
d35-9.12	Study-2b-d35-9-12	9	9.12	A	faeces	post	IS	vehicle	DSS	IS Veh DSS	2.50095	0.2	1.75	1.25	2.25	1	1	2	5.25	2	7.25	5.58333	8.88807
d35-9.13	Study-2b-d35-9-13	9	9.13	B	faeces	post	control	TSO	DSS	Ctrl TSO DSS	-4.8892	1.6	1	1.25	2	1.5	1	2	4.25	2.5	6.75	8.83333	17.4194
d35-9.14	Study-2b-d35-9-14	9	9.14	B	faeces	post	IS	TSO	DSS	IS TSO DSS	-6.46353	1.4	2	3.25	2.75	2	2.25	4	8	4.25	12.25	68.3333	17.2685
d35-9.15	Study-2b-d35-9-15	9	9.15	B	faeces	post	IS	vehicle	DSS	IS Veh DSS	-4.37406	1	2	1.75	1.5	2	1.5	1	5.25	3.5	8.75	4.66667	12.9538
d35-9.16	Study-2b-d35-9-16	9	9.16	B	faeces	post	control	vehicle	DSS	Ctrl Veh DSS	2.14651	0.4	2.33333	2.33333	2	2	2.33333	3	6.66667	4.33333	11	11	18.9405
cec-9.1	Study-2b-cec-9-1	9	9.01	A	caecal content	post	IS	TSO	DSS	IS TSO DSS	-4.67257	1.6	2.5	3.5	3.5	2	3.5	4	9.5	5.5	15	41	18.3544
cec-9.2	Study-2b-cec-9-2	9	9.02	A	caecal content	post	IS	TSO	DSS	IS TSO DSS	-6.20038	2	2.625	2.375	3.125	1.5	2.375	4	8.125	3.875	12	30.1667	15.9907
cec-9.3	Study-2b-cec-9-3	9	9.03	A	caecal content	post	control	vehicle	DSS	Ctrl Veh DSS	2.7635	1.2	1	1.5	2	2	1	2	4.5	3	7.5	4	13.3094
cec-9.4	Study-2b-cec-9-4	9	9.04	A	caecal content	post	control	TSO	DSS	Ctrl TSO DSS	-8.08176	1.6	2.5	1.5	2.5	1	2	4	6.5	3	9.5	46	9.0604
cec-9.5	Study-2b-cec-9-5	9	9.05	A	caecal content	post	control	vehicle	DSS	Ctrl Veh DSS	2.00922	1	1	1.5	2	1	1	2	4.5	2	6.5	8.33333	6.14035
cec-9.6	Study-2b-cec-9-6	9	9.06	A	caecal content	post	IS	vehicle	water	IS Veh W	3.38632	0.4	1.75	1	2	1	1.5	1	4.75	2.5	7.25	1.33333	9.52452
cec-9.7	Study-2b-cec-9-7	9	9.07	A	caecal content	post	IS	vehicle	DSS	IS Veh DSS	-1.26243	1.1	1.75	1.75	2.25	1	1	3	5.75	2	7.75	13.8333	7.26304
cec-9.8	Study-2b-cec-9-8	9	9.08	A	caecal content	post	IS	vehicle	water	IS Veh W	4.35787	0	1	1.16667	1.33333	1.33333	1	1	3.5	2.33333	5.83333	3.22222	8.20751
cec-9.9	Study-2b-cec-9-9	9	9.09	A	caecal content	post	control	TSO	DSS	Ctrl TSO DSS	2.36994	0.8	1.5	1.33333	1.66667	1.66667	1	4	4.5	2.66667	7.16667	25.8889	11.9094
cec-9.10	Study-2b-cec-9-10	9	9.1	A	caecal content	post	control	TSO	DSS	Ctrl TSO DSS	3.93413	0.4	1.16667	1.5	1.66667	1	1	4	4.33333	2	6.33333	52.6667	8.83095
cec-9.12	Study-2b-cec-9-12	9	9.12	A	caecal content	post	IS	vehicle	DSS	IS Veh DSS	2.50095	0.2	1.75	1.25	2.25	1	1	2	5.25	2	7.25	5.58333	8.88807
cec-9.13	Study-2b-cec-9-13	9	9.13	B	caecal content	post	control	TSO	DSS	Ctrl TSO DSS	-4.8892	1.6	1	1.25	2	1.5	1	2	4.25	2.5	6.75	8.83333	17.4194
cec-9.14	Study-2b-cec-9-14	9	9.14	B	caecal content	post	IS	TSO	DSS	IS TSO DSS	-6.46353	1.4	2	3.25	2.75	2	2.25	4	8	4.25	12.25	68.3333	17.2685
cec-9.15	Study-2b-cec-9-15	9	9.15	B	caecal content	post	IS	vehicle	DSS	IS Veh DSS	-4.37406	1	2	1.75	1.5	2	1.5	1	5.25	3.5	8.75	4.66667	12.9538
cec-9.16	Study-2b-cec-9-16	9	9.16	B	caecal content	post	control	vehicle	DSS	Ctrl Veh DSS	2.14651	0.4	2.33333	2.33333	2	2	2.33333	3	6.66667	4.33333	11	11	18.9405
adh-9.1	Study-2b-adh-9-1	9	9.01	A	adherent bacteria	post	IS	TSO	DSS	IS TSO DSS	-4.67257	1.6	2.5	3.5	3.5	2	3.5	4	9.5	5.5	15	41	18.3544
adh-9.2	Study-2b-adh-9-2	9	9.02	A	adherent bacteria	post	IS	TSO	DSS	IS TSO DSS	-6.20038	2	2.625	2.375	3.125	1.5	2.375	4	8.125	3.875	12	30.1667	15.9907
adh-9.3	Study-2b-adh-9-3	9	9.03	A	adherent bacteria	post	control	vehicle	DSS	Ctrl Veh DSS	2.7635	1.2	1	1.5	2	2	1	2	4.5	3	7.5	4	13.3094
adh-9.4	Study-2b-adh-9-4	9	9.04	A	adherent bacteria	post	control	TSO	DSS	Ctrl TSO DSS	-8.08176	1.6	2.5	1.5	2.5	1	2	4	6.5	3	9.5	46	9.0604
adh-9.5	Study-2b-adh-9-5	9	9.05	A	adherent bacteria	post	control	vehicle	DSS	Ctrl Veh DSS	2.00922	1	1	1.5	2	1	1	2	4.5	2	6.5	8.33333	6.14035
adh-9.6	Study-2b-adh-9-6	9	9.06	A	adherent bacteria	post	IS	vehicle	water	IS Veh W	3.38632	0.4	1.75	1	2	1	1.5	1	4.75	2.5	7.25	1.33333	9.52452
adh-9.7	Study-2b-adh-9-7	9	9.07	A	adherent bacteria	post	IS	vehicle	DSS	IS Veh DSS	-1.26243	1.1	1.75	1.75	2.25	1	1	3	5.75	2	7.75	13.8333	7.26304
adh-9.8	Study-2b-adh-9-8	9	9.08	A	adherent bacteria	post	IS	vehicle	water	IS Veh W	4.35787	0	1	1.16667	1.33333	1.33333	1	1	3.5	2.33333	5.83333	3.22222	8.20751
adh-9.9	Study-2b-adh-9-9	9	9.09	A	adherent bacteria	post	control	TSO	DSS	Ctrl TSO DSS	2.36994	0.8	1.5	1.33333	1.66667	1.66667	1	4	4.5	2.66667	7.16667	25.8889	11.9094
adh-9.10	Study-2b-adh-9-10	9	9.1	A	adherent bacteria	post	control	TSO	DSS	Ctrl TSO DSS	3.93413	0.4	1.16667	1.5	1.66667	1	1	4	4.33333	2	6.33333	52.6667	8.83095
adh-9.11	Study-2b-adh-9-11	9	9.11	A	adherent bacteria	post	IS	TSO	DSS	IS TSO DSS			1.5	1.25	2.125	1.5	1.5	2	4.875	3	7.875	9.33333	10.916
adh-9.12	Study-2b-adh-9-12	9	9.12	A	adherent bacteria	post	IS	vehicle	DSS	IS Veh DSS	2.50095	0.2	1.75	1.25	2.25	1	1	2	5.25	2	7.25	5.58333	8.88807
adh-9.13	Study-2b-adh-9-13	9	9.13	B	adherent bacteria	post	control	TSO	DSS	Ctrl TSO DSS	-4.8892	1.6	1	1.25	2	1.5	1	2	4.25	2.5	6.75	8.83333	17.4194
adh-9.14	Study-2b-adh-9-14	9	9.14	B	adherent bacteria	post	IS	TSO	DSS	IS TSO DSS	-6.46353	1.4	2	3.25	2.75	2	2.25	4	8	4.25	12.25	68.3333	17.2685
adh-9.15	Study-2b-adh-9-15	9	9.15	B	adherent bacteria	post	IS	vehicle	DSS	IS Veh DSS	-4.37406	1	2	1.75	1.5	2	1.5	1	5.25	3.5	8.75	4.66667	12.9538
adh-9.16	Study-2b-adh-9-16	9	9.16	B	adherent bacteria	post	control	vehicle	DSS	Ctrl Veh DSS	2.14651	0.4	2.33333	2.33333	2	2	2.33333	3	6.66667	4.33333	11	11	18.9405
d1-10.1	Study-2c-d1-10-1	10	10.01	A	faeces	pre	IS	vehicle	water	IS Veh W	3.67044	0.75	0	0	0	0	0	0	0	0	0	0	0
d1-10.2	Study-2c-d1-10-2	10	10.02	A	faeces	pre	IS	vehicle	DSS	IS Veh DSS	-5.19276	1.25	1	1.5	1	1.5	1	1	3.5	2.5	6	3	9.28819
d1-10.3	Study-2c-d1-10-3	10	10.03	A	faeces	pre	IS	TSO	DSS	IS TSO DSS	2.57812	1	1	1.5	1.5	2	1	4	4	3	7	67.6667	18.3036
d1-10.4	Study-2c-d1-10-4	10	10.04	A	faeces	pre	IS	vehicle	DSS	IS Veh DSS	3.36879	1.25	1.5	1.5	2	1.5	1.25	1	5	2.75	7.75	2.16667	10.8478
d1-10.5	Study-2c-d1-10-5	10	10.05	A	faeces	pre	control	vehicle	DSS	Ctrl Veh DSS	2.91842	0.75	2.25	2	2.25	1	1.5	1	6.5	2.5	9	0.5	6.93302
d1-10.6	Study-2c-d1-10-6	10	10.06	A	faeces	pre	IS	TSO	DSS	IS TSO DSS	1.29568	0.75	1.5	1.5	2	2	2	4	5	4	9	21	11.9231
d1-10.7	Study-2c-d1-10-7	10	10.07	A	faeces	pre	control	TSO	DSS	Ctrl TSO DSS	2.78133	0.625	1.75	1.5	1.75	1	1	2	5	2	7	10	5.15174
d1-10.8	Study-2c-d1-10-8	10	10.08	A	faeces	pre	IS	TSO	DSS	IS TSO DSS	-2.31977	2.25	3	3	2.5	1	2.5	4	8.5	3.5	12	54.1667	8.58586
d1-10.9	Study-2c-d1-10-9	10	10.09	A	faeces	pre	control	TSO	DSS	Ctrl TSO DSS	-5.12821	3	2.5	2.5	2.5	2	2.5	4	7.5	4.5	12	75.3333	13.3806
d1-10.10	Study-2c-d1-10-10	10	10.1	A	faeces	pre	control	TSO	DSS	Ctrl TSO DSS	-4.11907	2.25	1.75	2	1.5	1	1.5	3.5	5.25	2.5	7.75	52.1667	6.65686
d1-10.11	Study-2c-d1-10-11	10	10.11	A	faeces	pre	IS	vehicle	water	IS Veh W	4.15162	0.5	1.75	1.75	2.25	1	1.25	3	5.75	2.25	8	14.8333	9.53115
d1-10.12	Study-2c-d1-10-12	10	10.12	A	faeces	pre	control	vehicle	DSS	Ctrl Veh DSS	-1.74945	0.75	1.33333	1.66667	1.5	1.33333	1	1	4.5	2.33333	6.83333	2.77778	11.4866
d1-10.13	Study-2c-d1-10-13	10	10.13	B	faeces	pre	IS	vehicle	DSS	IS Veh DSS	3.62918	0.5	1.75	1.5	1.75	1.5	1	2.5	5	2.5	7.5	7.5	8.87313
d1-10.14	Study-2c-d1-10-14	10	10.14	B	faeces	pre	control	vehicle	DSS	Ctrl Veh DSS	0.415867	0.75	3.25	3.25	2.75	2	3.5	2.5	9.25	5.5	14.75	10.8333	18.0189
d1-10.15	Study-2c-d1-10-15	10	10.15	B	faeces	pre	control	TSO	DSS	Ctrl TSO DSS	-1.34247	2	2	1.75	2	2	2.5	4	5.75	4.5	10.25	53.1667	17.9785
d1-10.16	Study-2c-d1-10-16	10	10.16	B	faeces	pre	IS	TSO	DSS	IS TSO DSS	-11.2209	2.66667	3.25	3.5	3.25	2	2.75	4	10	4.75	14.75	42	17.6609
d35-10.1	Study-2c-d35-10-1	10	10.01	A	faeces	post	IS	vehicle	water	IS Veh W	3.67044	0.75	0	0	0	0	0	0	0	0	0	0	0
d35-10.2	Study-2c-d35-10-2	10	10.02	A	faeces	post	IS	vehicle	DSS	IS Veh DSS	-5.19276	1.25	1	1.5	1	1.5	1	1	3.5	2.5	6	3	9.28819
d35-10.3	Study-2c-d35-10-3	10	10.03	A	faeces	post	IS	TSO	DSS	IS TSO DSS	2.57812	1	1	1.5	1.5	2	1	4	4	3	7	67.6667	18.3036
d35-10.4	Study-2c-d35-10-4	10	10.04	A	faeces	post	IS	vehicle	DSS	IS Veh DSS	3.36879	1.25	1.5	1.5	2	1.5	1.25	1	5	2.75	7.75	2.16667	10.8478
d35-10.5	Study-2c-d35-10-5	10	10.05	A	faeces	post	control	vehicle	DSS	Ctrl Veh DSS	2.91842	0.75	2.25	2	2.25	1	1.5	1	6.5	2.5	9	0.5	6.93302
d35-10.6	Study-2c-d35-10-6	10	10.06	A	faeces	post	IS	TSO	DSS	IS TSO DSS	1.29568	0.75	1.5	1.5	2	2	2	4	5	4	9	21	11.9231
d35-10.7	Study-2c-d35-10-7	10	10.07	A	faeces	post	control	TSO	DSS	Ctrl TSO DSS	2.78133	0.625	1.75	1.5	1.75	1	1	2	5	2	7	10	5.15174
d35-10.8	Study-2c-d35-10-8	10	10.08	A	faeces	post	IS	TSO	DSS	IS TSO DSS	-2.31977	2.25	3	3	2.5	1	2.5	4	8.5	3.5	12	54.1667	8.58586
d35-10.9	Study-2c-d35-10-9	10	10.09	A	faeces	post	control	TSO	DSS	Ctrl TSO DSS	-5.12821	3	2.5	2.5	2.5	2	2.5	4	7.5	4.5	12	75.3333	13.3806
d35-10.10	Study-2c-d35-10-10	10	10.1	A	faeces	post	control	TSO	DSS	Ctrl TSO DSS	-4.11907	2.25	1.75	2	1.5	1	1.5	3.5	5.25	2.5	7.75	52.1667	6.65686
d35-10.11	Study-2c-d35-10-11	10	10.11	A	faeces	post	IS	vehicle	water	IS Veh W	4.15162	0.5	1.75	1.75	2.25	1	1.25	3	5.75	2.25	8	14.8333	9.53115
d35-10.12	Study-2c-d35-10-12	10	10.12	A	faeces	post	control	vehicle	DSS	Ctrl Veh DSS	-1.74945	0.75	1.33333	1.66667	1.5	1.33333	1	1	4.5	2.33333	6.83333	2.77778	11.4866
d35-10.13	Study-2c-d35-10-13	10	10.13	B	faeces	post	IS	vehicle	DSS	IS Veh DSS	3.62918	0.5	1.75	1.5	1.75	1.5	1	2.5	5	2.5	7.5	7.5	8.87313
d35-10.14	Study-2c-d35-10-14	10	10.14	B	faeces	post	control	vehicle	DSS	Ctrl Veh DSS	0.415867	0.75	3.25	3.25	2.75	2	3.5	2.5	9.25	5.5	14.75	10.8333	18.0189
d35-10.15	Study-2c-d35-10-15	10	10.15	B	faeces	post	control	TSO	DSS	Ctrl TSO DSS	-1.34247	2	2	1.75	2	2	2.5	4	5.75	4.5	10.25	53.1667	17.9785
d35-10.16	Study-2c-d35-10-16	10	10.16	B	faeces	post	IS	TSO	DSS	IS TSO DSS	-11.2209	2.66667	3.25	3.5	3.25	2	2.75	4	10	4.75	14.75	42	17.6609
cec-10.1	Study-2c-cec-10-1	10	10.01	A	caecal content	post	IS	vehicle	water	IS Veh W	3.67044	0.75	0	0	0	0	0	0	0	0	0	0	0
cec-10.2	Study-2c-cec-10-2	10	10.02	A	caecal content	post	IS	vehicle	DSS	IS Veh DSS	-5.19276	1.25	1	1.5	1	1.5	1	1	3.5	2.5	6	3	9.28819
cec-10.3	Study-2c-cec-10-3	10	10.03	A	caecal content	post	IS	TSO	DSS	IS TSO DSS	2.57812	1	1	1.5	1.5	2	1	4	4	3	7	67.6667	18.3036
cec-10.4	Study-2c-cec-10-4	10	10.04	A	caecal content	post	IS	vehicle	DSS	IS Veh DSS	3.36879	1.25	1.5	1.5	2	1.5	1.25	1	5	2.75	7.75	2.16667	10.8478
cec-10.5	Study-2c-cec-10-5	10	10.05	A	caecal content	post	control	vehicle	DSS	Ctrl Veh DSS	2.91842	0.75	2.25	2	2.25	1	1.5	1	6.5	2.5	9	0.5	6.93302
cec-10.6	Study-2c-cec-10-6	10	10.06	A	caecal content	post	IS	TSO	DSS	IS TSO DSS	1.29568	0.75	1.5	1.5	2	2	2	4	5	4	9	21	11.9231
cec-10.7	Study-2c-cec-10-7	10	10.07	A	caecal content	post	control	TSO	DSS	Ctrl TSO DSS	2.78133	0.625	1.75	1.5	1.75	1	1	2	5	2	7	10	5.15174
cec-10.8	Study-2c-cec-10-8	10	10.08	A	caecal content	post	IS	TSO	DSS	IS TSO DSS	-2.31977	2.25	3	3	2.5	1	2.5	4	8.5	3.5	12	54.1667	8.58586
cec-10.9	Study-2c-cec-10-9	10	10.09	A	caecal content	post	control	TSO	DSS	Ctrl TSO DSS	-5.12821	3	2.5	2.5	2.5	2	2.5	4	7.5	4.5	12	75.3333	13.3806
cec-10.10	Study-2c-cec-10-10	10	10.1	A	caecal content	post	control	TSO	DSS	Ctrl TSO DSS	-4.11907	2.25	1.75	2	1.5	1	1.5	3.5	5.25	2.5	7.75	52.1667	6.65686
cec-10.12	Study-2c-cec-10-12	10	10.12	A	caecal content	post	control	vehicle	DSS	Ctrl Veh DSS	-1.74945	0.75	1.33333	1.66667	1.5	1.33333	1	1	4.5	2.33333	6.83333	2.77778	11.4866
cec-10.13	Study-2c-cec-10-13	10	10.13	B	caecal content	post	IS	vehicle	DSS	IS Veh DSS	3.62918	0.5	1.75	1.5	1.75	1.5	1	2.5	5	2.5	7.5	7.5	8.87313
cec-10.14	Study-2c-cec-10-14	10	10.14	B	caecal content	post	control	vehicle	DSS	Ctrl Veh DSS	0.415867	0.75	3.25	3.25	2.75	2	3.5	2.5	9.25	5.5	14.75	10.8333	18.0189
cec-10.15	Study-2c-cec-10-15	10	10.15	B	caecal content	post	control	TSO	DSS	Ctrl TSO DSS	-1.34247	2	2	1.75	2	2	2.5	4	5.75	4.5	10.25	53.1667	17.9785
cec-10.16	Study-2c-cec-10-16	10	10.16	B	caecal content	post	IS	TSO	DSS	IS TSO DSS	-11.2209	2.66667	3.25	3.5	3.25	2	2.75	4	10	4.75	14.75	42	17.6609

## Sheet: R6_8 c caec DSS post TSO vs V
	phylum	class	order	family	genus	species	full_taxonomy	logFC	logCPM	PValue	FDR	Global_OTU_Size	Local_OTU_Size	Observed_in_Samples	Significance
OTU006359	NA	NA	NA	NA	NA	NA	Bacteria	-4.40126	8.57805	1.9376e-06	0.00615255	1746	307	10	TRUE
OTU001147	NA	NA	NA	NA	NA	NA	Bacteria	-5.00235	8.59154	2.89056e-06	0.00615255	7586	321	7	TRUE
OTU000249	Bacteroidetes	Bacteroidia	Bacteroidales	Bacteroidaceae	Bacteroides	NA	Bacteria;Bacteroidetes;Bacteroidia;Bacteroidales;Bacteroidaceae;Bacteroides	-4.53953	10.7938	7.67408e-06	0.00799982	8919	1511	15	TRUE
B_R_012466	Bacteroidetes	Bacteroidia	Bacteroidales	NA	NA	NA	Bacteria;Bacteroidetes;Bacteroidia;Bacteroidales	-7.08534	10.3931	8.27574e-06	0.00799982	5362	1252	3	TRUE
OTU000248	Bacteroidetes	Bacteroidia	Bacteroidales	Bacteroidaceae	Bacteroides	Bacteroides massiliensis	Bacteria;Bacteroidetes;Bacteroidia;Bacteroidales;Bacteroidaceae;Bacteroides;Bacteroides massiliensis	-4.46652	12.0592	9.86011e-06	0.00799982	22892	3705	15	TRUE
OTU000221	NA	NA	NA	NA	NA	NA	Bacteria	-6.22091	10.2708	1.21558e-05	0.00799982	36134	1134	7	TRUE
OTU015756	Bacteroidetes	Bacteroidia	Bacteroidales	NA	NA	NA	Bacteria;Bacteroidetes;Bacteroidia;Bacteroidales	-6.87611	10.4835	1.31545e-05	0.00799982	6030	1336	4	TRUE
OTU004657	NA	NA	NA	NA	NA	NA	Bacteria	4.46238	10.2877	5.43672e-05	0.0289301	13047	1161	14	FALSE
OTU008619	Firmicutes	Clostridia	Clostridiales	NA	NA	NA	Bacteria;Firmicutes;Clostridia;Clostridiales	-5.03037	8.7363	6.67811e-05	0.0315874	5249	344	5	FALSE
OTU010970	Firmicutes	Clostridia	Clostridiales	NA	NA	NA	Bacteria;Firmicutes;Clostridia;Clostridiales	4.03831	7.8844	7.5488e-05	0.0321352	479	170	5	FALSE
OTU014901	NA	NA	NA	NA	NA	NA	Bacteria	-5.09156	8.90828	0.0001586	0.0607012	1730	407	5	FALSE
OTU012673	NA	NA	NA	NA	NA	NA	Bacteria	3.74182	7.54066	0.00017111	0.0607012	1227	129	5	FALSE
OTU000032	Firmicutes	Clostridia	Clostridiales	NA	NA	NA	Bacteria;Firmicutes;Clostridia;Clostridiales	3.70926	7.93636	0.000187004	0.0612368	2892	187	8	FALSE
OTU077167	Firmicutes	Clostridia	Clostridiales	Ruminococcaceae	Ruminococcus	Ruminococcus bromii	Bacteria;Firmicutes;Clostridia;Clostridiales;Ruminococcaceae;Ruminococcus;Ruminococcus bromii	4.70025	8.19764	0.000228401	0.0689723	1089	234	1	FALSE
OTU011156	NA	NA	NA	NA	NA	NA	Bacteria	3.4784	7.2266	0.000249449	0.0689723	687	95	5	FALSE
OTU000031	Firmicutes	Clostridia	Clostridiales	NA	NA	NA	Bacteria;Firmicutes;Clostridia;Clostridiales	4.26326	10.6726	0.000259233	0.0689723	5154	1525	12	FALSE
OTU001889	Firmicutes	Clostridia	Clostridiales	NA	NA	NA	Bacteria;Firmicutes;Clostridia;Clostridiales	-2.62133	7.40073	0.000303879	0.0760948	1973	111	13	FALSE
OTU003906	Firmicutes	Clostridia	Clostridiales	NA	NA	NA	Bacteria;Firmicutes;Clostridia;Clostridiales	3.39674	7.84859	0.000470285	0.103785	2684	174	9	FALSE
OTU004542	Tenericutes	Mollicutes	NA	NA	NA	NA	Bacteria;Tenericutes;Mollicutes	-4.28584	8.74153	0.000481003	0.103785	2155	362	7	FALSE
OTU007282	Tenericutes	Mollicutes	Anaeroplasmatales	Anaeroplasmataceae	Anaeroplasma	NA	Bacteria;Tenericutes;Mollicutes ;Anaeroplasmatales;Anaeroplasmataceae;Anaeroplasma	-3.92966	7.55744	0.000487596	0.103785	236	134	2	FALSE
OTU005401	Firmicutes	Clostridia	Clostridiales	NA	NA	NA	Bacteria;Firmicutes;Clostridia;Clostridiales	5.1437	10.4633	0.000599173	0.121461	8054	1262	8	FALSE
B_R_006041	Firmicutes	Clostridia	Clostridiales	NA	NA	NA	Bacteria;Firmicutes;Clostridia;Clostridiales	4.75097	10.5811	0.000702754	0.133368	5156	1432	11	FALSE
OTU003110	Firmicutes	Clostridia	Clostridiales	NA	NA	NA	Bacteria;Firmicutes;Clostridia;Clostridiales	-2.77656	7.04758	0.00072057	0.133368	174	77	8	FALSE
OTU001252	Firmicutes	Clostridia	Clostridiales	NA	NA	NA	Bacteria;Firmicutes;Clostridia;Clostridiales	4.46631	9.79133	0.000852594	0.147981	10204	821	11	FALSE
OTU025250	Firmicutes	Clostridia	Clostridiales	NA	NA	NA	Bacteria;Firmicutes;Clostridia;Clostridiales	-3.25615	7.06176	0.000870519	0.147981	136	80	2	FALSE
OTU007101	NA	NA	NA	NA	NA	NA	Bacteria	-3.34125	7.54238	0.000903808	0.147981	867	130	7	FALSE
OTU008646	Firmicutes	Clostridia	Clostridiales	NA	NA	NA	Bacteria;Firmicutes;Clostridia;Clostridiales	-3.16532	7.59216	0.00100991	0.149428	300	136	7	FALSE
B_R_041791	NA	NA	NA	NA	NA	NA	Bacteria	-4.37158	9.68411	0.00101788	0.149428	5105	733	7	FALSE
OTU012742	Firmicutes	Clostridia	Clostridiales	NA	NA	NA	Bacteria;Firmicutes;Clostridia;Clostridiales	-3.81007	7.70364	0.0010469	0.149428	1581	154	3	FALSE
OTU000276	Firmicutes	Clostridia	Clostridiales	NA	NA	NA	Bacteria;Firmicutes;Clostridia;Clostridiales	3.28931	10.1514	0.00110564	0.149428	10485	1051	16	FALSE
OTU002206	NA	NA	NA	NA	NA	NA	Bacteria	-2.5779	8.71784	0.00111949	0.149428	3003	352	15	FALSE
OTU004161	Firmicutes	Clostridia	Clostridiales	Ruminococcaceae	Ruminococcus	Ruminococcus bromii	Bacteria;Firmicutes;Clostridia;Clostridiales;Ruminococcaceae;Ruminococcus;Ruminococcus bromii	3.15518	7.11811	0.00112438	0.149428	1971	85	5	FALSE
OTU001308	Proteobacteria	Alphaproteobacteria	NA	NA	NA	NA	Bacteria;Proteobacteria;Alphaproteobacteria	-4.20013	9.8252	0.00125624	0.149428	3576	814	7	FALSE
OTU007499	Firmicutes	Clostridia	Clostridiales	NA	NA	NA	Bacteria;Firmicutes;Clostridia;Clostridiales	2.87704	7.13035	0.0012596	0.149428	645	86	6	FALSE
OTU000830	NA	NA	NA	NA	NA	NA	Bacteria	2.63116	7.34833	0.00127153	0.149428	1376	105	9	FALSE
OTU000690	Firmicutes	Clostridia	Clostridiales	NA	NA	NA	Bacteria;Firmicutes;Clostridia;Clostridiales	-3.07258	7.14958	0.00128664	0.149428	242	87	5	FALSE
OTU007042	Firmicutes	Clostridia	Clostridiales	NA	NA	NA	Bacteria;Firmicutes;Clostridia;Clostridiales	4.2498	10.0208	0.00129876	0.149428	2462	967	10	FALSE
B_R_016639	Proteobacteria	Alphaproteobacteria	NA	NA	NA	NA	Bacteria;Proteobacteria;Alphaproteobacteria	-4.16162	9.85492	0.00144813	0.160383	3716	832	7	FALSE
OTU001178	NA	NA	NA	NA	NA	NA	Bacteria	-2.86142	8.43768	0.00146933	0.160383	719	282	14	FALSE
OTU008651	Firmicutes	Clostridia	Clostridiales	NA	NA	NA	Bacteria;Firmicutes;Clostridia;Clostridiales	-3.01204	7.75866	0.00167411	0.178167	993	156	9	FALSE
OTU023426	Firmicutes	Clostridia	Clostridiales	NA	NA	NA	Bacteria;Firmicutes;Clostridia;Clostridiales	-3.171	7.49663	0.0020243	0.206613	1283	126	4	FALSE
OTU000887	Firmicutes	Clostridia	Clostridiales	NA	NA	NA	Bacteria;Firmicutes;Clostridia;Clostridiales	-2.34188	6.59708	0.00203847	0.206613	116	42	6	FALSE
OTU004039	Firmicutes	Clostridia	Clostridiales	NA	NA	NA	Bacteria;Firmicutes;Clostridia;Clostridiales	-3.01416	7.01535	0.00214661	0.212514	677	76	5	FALSE
OTU008890	Firmicutes	Clostridia	Clostridiales	NA	NA	NA	Bacteria;Firmicutes;Clostridia;Clostridiales	-2.19533	7.34059	0.00221227	0.214037	688	106	13	FALSE
B_R_007044	Firmicutes	Clostridia	Clostridiales	NA	NA	NA	Bacteria;Firmicutes;Clostridia;Clostridiales	-2.34438	7.96682	0.00228685	0.21504	772	186	14	FALSE
B_R_030929	Firmicutes	Clostridia	Clostridiales	NA	NA	NA	Bacteria;Firmicutes;Clostridia;Clostridiales	3.08914	7.26707	0.00232366	0.21504	623	99	6	FALSE
OTU026988	NA	NA	NA	NA	NA	NA	Bacteria	-3.08937	7.16188	0.00248097	0.219511	891	87	4	FALSE
OTU001465	NA	NA	NA	NA	NA	NA	Bacteria	2.27158	7.81351	0.00249894	0.219511	4149	166	14	FALSE
OTU069167	Firmicutes	Clostridia	Clostridiales	NA	NA	NA	Bacteria;Firmicutes;Clostridia;Clostridiales	-3.05384	7.23079	0.00257898	0.219511	704	94	3	FALSE
OTU004530	Firmicutes	Clostridia	Clostridiales	NA	NA	NA	Bacteria;Firmicutes;Clostridia;Clostridiales	-1.96291	6.7173	0.00261974	0.219511	1033	51	11	FALSE
OTU000600	Bacteroidetes	Bacteroidia	Bacteroidales	Bacteroidaceae	Bacteroides	Bacteroides dorei	Bacteria;Bacteroidetes;Bacteroidia;Bacteroidales;Bacteroidaceae;Bacteroides;Bacteroides dorei	-2.84082	12.5295	0.00263543	0.219511	15456	5283	15	FALSE
OTU002812	Firmicutes	Clostridia	Clostridiales	NA	NA	NA	Bacteria;Firmicutes;Clostridia;Clostridiales	-2.74271	6.728	0.00279845	0.219511	307	53	3	FALSE
OTU001990	Firmicutes	Clostridia	Clostridiales	NA	NA	NA	Bacteria;Firmicutes;Clostridia;Clostridiales	2.84806	7.19552	0.00286194	0.219511	677	90	6	FALSE
OTU003648	NA	NA	NA	NA	NA	NA	Bacteria	2.73696	7.11594	0.0028774	0.219511	461	85	9	FALSE
OTU008958	Firmicutes	Clostridia	Clostridiales	NA	NA	NA	Bacteria;Firmicutes;Clostridia;Clostridiales	-2.51942	6.96675	0.00290582	0.219511	564	71	7	FALSE
OTU018433	PHY_Coriobacteriia	Coriobacteriia	Coriobacteriales	Atopobacteriaceae	Olsenella	NA	Bacteria;PHY_Coriobacteriia;Coriobacteriia;Coriobacteriales;Atopobacteriaceae;Olsenella	2.83674	7.42521	0.00290632	0.219511	393	117	8	FALSE
OTU004205	NA	NA	NA	NA	NA	NA	Bacteria	2.69959	7.3414	0.00293919	0.219511	301	107	8	FALSE
OTU006560	NA	NA	NA	NA	NA	NA	Bacteria	-3.08063	8.99906	0.00314337	0.227852	2393	445	12	FALSE
OTU003542	Firmicutes	Clostridia	Clostridiales	NA	NA	NA	Bacteria;Firmicutes;Clostridia;Clostridiales	2.7289	7.76443	0.00317504	0.227852	5259	154	10	FALSE
B_R_045810	Firmicutes	Clostridia	Clostridiales	NA	NA	NA	Bacteria;Firmicutes;Clostridia;Clostridiales	2.44695	6.66271	0.00324365	0.227852	458	48	5	FALSE
OTU010476	Firmicutes	Clostridia	Clostridiales	NA	NA	NA	Bacteria;Firmicutes;Clostridia;Clostridiales	2.996	8.05193	0.00327942	0.227852	1504	207	9	FALSE
B_R_046973	Bacteroidetes	Bacteroidia	Bacteroidales	NA	NA	NA	Bacteria;Bacteroidetes;Bacteroidia;Bacteroidales	-3.04431	8.06719	0.00331849	0.227852	12912	207	9	FALSE
OTU001984	NA	NA	NA	NA	NA	NA	Bacteria	2.62555	7.04663	0.00341304	0.230624	283	75	8	FALSE
OTU003125	Bacteroidetes	Bacteroidia	Bacteroidales	Bacteroidaceae	Bacteroides	Bacteroides massiliensis	Bacteria;Bacteroidetes;Bacteroidia;Bacteroidales;Bacteroidaceae;Bacteroides;Bacteroides massiliensis	-2.52153	7.0601	0.00353671	0.232777	540	73	8	FALSE
OTU004134	NA	NA	NA	NA	NA	NA	Bacteria	-2.5617	6.82622	0.00355426	0.232777	104	60	4	FALSE
B_R_030336	Proteobacteria	Alphaproteobacteria	NA	NA	NA	NA	Bacteria;Proteobacteria;Alphaproteobacteria	-2.75286	6.73379	0.00377245	0.236835	675	53	3	FALSE
OTU000344	NA	NA	NA	NA	NA	NA	Bacteria	2.63775	11.4348	0.00380769	0.236835	10433	2520	16	FALSE
B_R_030141	NA	NA	NA	NA	NA	NA	Bacteria	-2.86545	7.10267	0.0038101	0.236835	216	83	4	FALSE
OTU002808	NA	NA	NA	NA	NA	NA	Bacteria	-2.7488	7.20077	0.00389096	0.236835	437	93	9	FALSE
OTU003272	Firmicutes	Clostridia	Clostridiales	NA	NA	NA	Bacteria;Firmicutes;Clostridia;Clostridiales	-2.74033	10.1067	0.00397429	0.236835	2965	993	13	FALSE
OTU028751	NA	NA	NA	NA	NA	NA	Bacteria	-2.86438	6.80139	0.00400267	0.236835	608	57	1	FALSE
OTU005266	NA	NA	NA	NA	NA	NA	Bacteria	3.1243	9.99673	0.00400566	0.236835	3395	934	16	FALSE
OTU002297	NA	NA	NA	NA	NA	NA	Bacteria	2.82231	9.84642	0.0044423	0.259053	4312	846	13	FALSE
OTU000781	NA	NA	NA	NA	NA	NA	Bacteria	2.81893	7.3636	0.00450547	0.259186	2527	110	6	FALSE
OTU000892	Firmicutes	Clostridia	Clostridiales	NA	NA	NA	Bacteria;Firmicutes;Clostridia;Clostridiales	2.4656	7.15946	0.00490969	0.275499	608	87	8	FALSE
OTU000534	Firmicutes	Clostridia	Clostridiales	NA	NA	NA	Bacteria;Firmicutes;Clostridia;Clostridiales	-3.76181	9.81782	0.00501263	0.275499	8691	774	5	FALSE
OTU005655	Firmicutes	Clostridia	Clostridiales	NA	NA	NA	Bacteria;Firmicutes;Clostridia;Clostridiales	2.52177	7.68094	0.00507896	0.275499	1289	148	13	FALSE
OTU000308	Firmicutes	Clostridia	Clostridiales	Lachnospiraceae	Coprococcus	NA	Bacteria;Firmicutes;Clostridia;Clostridiales;Lachnospiraceae;Coprococcus	1.81354	6.24135	0.00509094	0.275499	300	23	6	FALSE
OTU006703	NA	NA	NA	NA	NA	NA	Bacteria	-2.74036	7.10674	0.00525594	0.275499	2112	82	5	FALSE
OTU003517	Firmicutes	Clostridia	Clostridiales	NA	NA	NA	Bacteria;Firmicutes;Clostridia;Clostridiales	3.18324	8.72525	0.00526392	0.275499	6169	345	5	FALSE
OTU000505	Firmicutes	Clostridia	Clostridiales	Eubacteriaceae	Eubacterium	NA	Bacteria;Firmicutes;Clostridia;Clostridiales;Eubacteriaceae;Eubacterium	-2.79234	11.0974	0.0054166	0.275499	18728	2052	16	FALSE
OTU001280	Firmicutes	Clostridia	Clostridiales	NA	NA	NA	Bacteria;Firmicutes;Clostridia;Clostridiales	-1.83401	8.19627	0.0054543	0.275499	1049	229	16	FALSE
OTU000015	NA	NA	NA	NA	NA	NA	Bacteria	2.29447	10.3268	0.00551892	0.275499	16122	1159	14	FALSE
OTU002565	NA	NA	NA	NA	NA	NA	Bacteria	2.24786	8.36405	0.00554808	0.275499	3557	258	13	FALSE
OTU007093	Firmicutes	Clostridia	Clostridiales	NA	NA	NA	Bacteria;Firmicutes;Clostridia;Clostridiales	-1.97722	6.71382	0.00556288	0.275499	746	51	10	FALSE
OTU000059	Firmicutes	Clostridia	Clostridiales	NA	NA	NA	Bacteria;Firmicutes;Clostridia;Clostridiales	2.60818	7.54531	0.00559737	0.275499	34889	131	12	FALSE
OTU002421	NA	NA	NA	NA	NA	NA	Bacteria	2.41165	7.44192	0.00565228	0.275499	565	112	10	FALSE
OTU000098	Firmicutes	Clostridia	Clostridiales	NA	NA	NA	Bacteria;Firmicutes;Clostridia;Clostridiales	-2.78084	8.6015	0.00574972	0.275499	1593	306	9	FALSE
OTU000615	NA	NA	NA	NA	NA	NA	Bacteria	-2.21185	6.42687	0.00575979	0.275499	5084	33	5	FALSE
OTU013958	Firmicutes	Clostridia	Clostridiales	NA	NA	NA	Bacteria;Firmicutes;Clostridia;Clostridiales	-1.77083	6.46474	0.00584427	0.276434	83	35	8	FALSE
OTU011402	NA	NA	NA	NA	NA	NA	Bacteria	2.28091	6.47194	0.00591286	0.276605	453	36	4	FALSE
OTU001369	Firmicutes	Clostridia	Clostridiales	NA	NA	NA	Bacteria;Firmicutes;Clostridia;Clostridiales	2.14846	7.20844	0.00606375	0.28058	851	89	11	FALSE
OTU000671	NA	NA	NA	NA	NA	NA	Bacteria	-1.79333	7.40536	0.00619286	0.280752	1162	112	14	FALSE
B_R_028917	Firmicutes	Clostridia	Clostridiales	NA	NA	NA	Bacteria;Firmicutes;Clostridia;Clostridiales	-2.06105	6.90818	0.00625478	0.280752	511	66	9	FALSE
OTU003600	Firmicutes	Clostridia	Clostridiales	Clostridiaceae	Clostridium	Clostridium colinum	Bacteria;Firmicutes;Clostridia;Clostridiales;Clostridiaceae;Clostridium;Clostridium colinum	2.21351	7.83488	0.00626532	0.280752	2180	170	11	FALSE
OTU007674	Bacteroidetes	Bacteroidia	Bacteroidales	Bacteroidaceae	Bacteroides	Bacteroides dorei	Bacteria;Bacteroidetes;Bacteroidia;Bacteroidales;Bacteroidaceae;Bacteroides;Bacteroides dorei	-2.10079	7.15401	0.00641743	0.284573	250	83	11	FALSE
OTU000228	NA	NA	NA	NA	NA	NA	Bacteria	-1.90975	8.55067	0.00676252	0.296784	3909	306	16	FALSE
OTU005505	Firmicutes	Clostridia	Clostridiales	NA	NA	NA	Bacteria;Firmicutes;Clostridia;Clostridiales	-2.01018	7.06387	0.00698124	0.301107	583	79	10	FALSE
OTU002598	Firmicutes	Clostridia	Clostridiales	Lachnospiraceae	Acetatifactor	Acetatifactor muris	Bacteria;Firmicutes;Clostridia;Clostridiales;Lachnospiraceae;Acetatifactor;Acetatifactor muris	2.43828	7.07176	0.0070025	0.301107	411	81	7	FALSE
OTU018893	Firmicutes	Clostridia	Clostridiales	NA	NA	NA	Bacteria;Firmicutes;Clostridia;Clostridiales	-2.48636	6.57798	0.00708224	0.301491	51	43	2	FALSE
OTU000377	NA	NA	NA	NA	NA	NA	Bacteria	-2.13725	8.4854	0.00717755	0.302523	7357	290	16	FALSE
OTU000051	Firmicutes	Clostridia	Clostridiales	NA	NA	NA	Bacteria;Firmicutes;Clostridia;Clostridiales	-3.68082	10.2803	0.00756299	0.315644	7056	1157	7	FALSE
OTU000020	NA	NA	NA	NA	NA	NA	Bacteria	-2.30138	9.61734	0.00792151	0.326009	13338	705	16	FALSE
OTU000900	Firmicutes	Clostridia	Clostridiales	Eubacteriaceae	Eubacterium	NA	Bacteria;Firmicutes;Clostridia;Clostridiales;Eubacteriaceae;Eubacterium	-2.67424	10.8051	0.00804389	0.326009	13865	1652	16	FALSE
OTU003540	NA	NA	NA	NA	NA	NA	Bacteria	2.55837	6.73144	0.00809001	0.326009	1187	50	2	FALSE
OTU004294	NA	NA	NA	NA	NA	NA	Bacteria	2.45691	8.04525	0.00811767	0.326009	1370	207	12	FALSE
OTU003855	Firmicutes	Clostridia	Clostridiales	Clostridiaceae	Clostridium	NA	Bacteria;Firmicutes;Clostridia;Clostridiales;Clostridiaceae;Clostridium	-2.55067	7.41599	0.00819954	0.326219	628	115	8	FALSE
OTU001685	Firmicutes	Clostridia	Clostridiales	Ruminococcaceae	Ruminococcus	NA	Bacteria;Firmicutes;Clostridia;Clostridiales;Ruminococcaceae;Ruminococcus	1.94716	7.37648	0.00840135	0.328879	3016	110	12	FALSE
OTU000723	Bacteroidetes	Bacteroidia	Bacteroidales	Porphyromonadaceae	NA	NA	Bacteria;Bacteroidetes;Bacteroidia;Bacteroidales;Porphyromonadaceae	1.99101	6.41521	0.00848451	0.328879	98	32	4	FALSE
OTU010965	NA	NA	NA	NA	NA	NA	Bacteria	2.30153	7.24726	0.00849818	0.328879	2042	95	8	FALSE
OTU003513	Firmicutes	Clostridia	Clostridiales	NA	NA	NA	Bacteria;Firmicutes;Clostridia;Clostridiales	2.19637	6.85649	0.00898377	0.34454	125	62	7	FALSE
OTU000531	NA	NA	NA	NA	NA	NA	Bacteria	2.28531	10.3762	0.00934312	0.355122	14080	1223	14	FALSE
OTU003459	Firmicutes	Clostridia	Clostridiales	NA	NA	NA	Bacteria;Firmicutes;Clostridia;Clostridiales	2.0948	7.47641	0.00954189	0.359467	555	122	10	FALSE
OTU002463	Firmicutes	Clostridia	Clostridiales	NA	NA	NA	Bacteria;Firmicutes;Clostridia;Clostridiales	2.96999	10.8195	0.00973467	0.363513	17160	1698	15	FALSE
OTU001693	Bacteroidetes	Bacteroidia	Bacteroidales	Porphyromonadaceae	NA	NA	Bacteria;Bacteroidetes;Bacteroidia;Bacteroidales;Porphyromonadaceae	1.87521	6.36466	0.0100626	0.367076	160	29	5	FALSE
OTU002601	Firmicutes	Clostridia	Clostridiales	NA	NA	NA	Bacteria;Firmicutes;Clostridia;Clostridiales	-1.79655	6.74946	0.0100686	0.367076	528	52	10	FALSE
B_R_021719	Firmicutes	Clostridia	Clostridiales	Eubacteriaceae	Eubacterium	Eubacterium siraeum	Bacteria;Firmicutes;Clostridia;Clostridiales;Eubacteriaceae;Eubacterium;Eubacterium siraeum	-2.36765	8.63566	0.0100888	0.367076	3036	331	16	FALSE
OTU002340	Firmicutes	Clostridia	Clostridiales	NA	NA	NA	Bacteria;Firmicutes;Clostridia;Clostridiales	2.58271	8.97752	0.0103654	0.373845	5301	440	14	FALSE
OTU007701	Firmicutes	Clostridia	Clostridiales	NA	NA	NA	Bacteria;Firmicutes;Clostridia;Clostridiales	-1.92223	6.46266	0.0104504	0.373845	414	35	7	FALSE
OTU009646	Bacteroidetes	Bacteroidia	Bacteroidales	Bacteroidaceae	Bacteroides	NA	Bacteria;Bacteroidetes;Bacteroidia;Bacteroidales;Bacteroidaceae;Bacteroides	-2.1565	6.39598	0.0108173	0.376736	43	29	3	FALSE
OTU008921	Firmicutes	Clostridia	Clostridiales	Ruminococcaceae	Ruminococcus	Ruminococcus flavefaciens	Bacteria;Firmicutes;Clostridia;Clostridiales;Ruminococcaceae;Ruminococcus;Ruminococcus flavefaciens	3.71472	10.6971	0.010861	0.376736	8897	1564	8	FALSE
OTU000527	Firmicutes	Clostridia	Clostridiales	NA	NA	NA	Bacteria;Firmicutes;Clostridia;Clostridiales	2.20186	8.18322	0.0108644	0.376736	1366	230	15	FALSE
OTU025302	Firmicutes	Clostridia	Clostridiales	NA	NA	NA	Bacteria;Firmicutes;Clostridia;Clostridiales	2.31136	6.48893	0.0108852	0.376736	433	37	1	FALSE
OTU000712	NA	NA	NA	NA	NA	NA	Bacteria	2.09568	6.37508	0.0110773	0.38029	493	29	2	FALSE
OTU002876	NA	NA	NA	NA	NA	NA	Bacteria	2.2825	7.99781	0.011174	0.380543	5131	188	9	FALSE
B_R_016601	Proteobacteria	Alphaproteobacteria	NA	NA	NA	NA	Bacteria;Proteobacteria;Alphaproteobacteria	-2.13702	6.57338	0.0114754	0.384502	631	42	5	FALSE
OTU000720	Tenericutes	Mollicutes	Entomoplasmatales	NA	NA	NA	Bacteria;Tenericutes;Mollicutes ;Entomoplasmatales	2.34973	6.69897	0.0115351	0.384502	340	48	4	FALSE
OTU000072	NA	NA	NA	NA	NA	NA	Bacteria	1.48889	6.26991	0.0115612	0.384502	188	24	8	FALSE
B_R_006781	Firmicutes	Clostridia	Clostridiales	NA	NA	NA	Bacteria;Firmicutes;Clostridia;Clostridiales	2.60309	10.3437	0.0117132	0.386537	4782	1217	15	FALSE
OTU000763	NA	NA	NA	NA	NA	NA	Bacteria	1.62227	6.15862	0.0118406	0.387734	188	19	5	FALSE
OTU000673	Firmicutes	Clostridia	Clostridiales	NA	NA	NA	Bacteria;Firmicutes;Clostridia;Clostridiales	-2.54377	7.39696	0.0123157	0.399193	206	114	4	FALSE
OTU011838	NA	NA	NA	NA	NA	NA	Bacteria	2.27145	6.96579	0.0124119	0.399193	1045	69	6	FALSE
B_R_009514	Firmicutes	Clostridia	Clostridiales	Ruminococcaceae	NA	NA	Bacteria;Firmicutes;Clostridia;Clostridiales;Ruminococcaceae	-1.78813	10.212	0.0124719	0.399193	5988	1067	16	FALSE
OTU008658	Bacteroidetes	Bacteroidia	Bacteroidales	Rikenellaceae	Alistipes	NA	Bacteria;Bacteroidetes;Bacteroidia;Bacteroidales;Rikenellaceae;Alistipes	-2.27903	6.46102	0.0126754	0.402679	423	34	1	FALSE
OTU000570	NA	NA	NA	NA	NA	NA	Bacteria	1.96896	8.79403	0.0129532	0.408459	9211	368	13	FALSE
OTU000487	Bacteroidetes	Bacteroidia	Bacteroidales	Bacteroidaceae	Bacteroides	NA	Bacteria;Bacteroidetes;Bacteroidia;Bacteroidales;Bacteroidaceae;Bacteroides	-2.63898	11.2363	0.0131454	0.411194	7479	2130	12	FALSE
OTU000279	Firmicutes	Clostridia	Clostridiales	NA	NA	NA	Bacteria;Firmicutes;Clostridia;Clostridiales	-1.52975	6.67142	0.0132332	0.411194	644	48	11	FALSE
OTU000178	NA	NA	NA	NA	NA	NA	Bacteria	-2.51747	11.0828	0.0134203	0.413987	6503	2060	16	FALSE
OTU000274	Firmicutes	Clostridia	Clostridiales	NA	NA	NA	Bacteria;Firmicutes;Clostridia;Clostridiales	2.01984	7.5164	0.0135464	0.414871	1180	126	11	FALSE
OTU002958	Firmicutes	Clostridia	Clostridiales	Ruminococcaceae	Ruminococcus	Ruminococcus albus	Bacteria;Firmicutes;Clostridia;Clostridiales;Ruminococcaceae;Ruminococcus;Ruminococcus albus	-2.13405	6.88456	0.0136544	0.415191	389	64	9	FALSE
OTU000361	Firmicutes	Clostridia	Clostridiales	Ruminococcaceae	NA	NA	Bacteria;Firmicutes;Clostridia;Clostridiales;Ruminococcaceae	-1.77705	10.096	0.0139619	0.41797	5391	982	16	FALSE
OTU006662	NA	NA	NA	NA	NA	NA	Bacteria	-1.43416	6.37821	0.0140432	0.41797	208	30	12	FALSE
OTU007216	Bacteroidetes	Bacteroidia	Bacteroidales	NA	NA	NA	Bacteria;Bacteroidetes;Bacteroidia;Bacteroidales	-2.10541	6.79806	0.01415	0.41797	3982	57	6	FALSE
B_R_009950	Firmicutes	Clostridia	Clostridiales	NA	NA	NA	Bacteria;Firmicutes;Clostridia;Clostridiales	-1.99377	6.31828	0.0141731	0.41797	55	27	2	FALSE
OTU000122	Firmicutes	Clostridia	Clostridiales	NA	NA	NA	Bacteria;Firmicutes;Clostridia;Clostridiales	1.6521	6.91456	0.0144462	0.41797	1758	66	11	FALSE
B_R_024159	Firmicutes	Clostridia	Clostridiales	NA	NA	NA	Bacteria;Firmicutes;Clostridia;Clostridiales	1.69512	6.27654	0.0145066	0.41797	1168	25	7	FALSE
OTU003936	NA	NA	NA	NA	NA	NA	Bacteria	1.86803	7.39062	0.0146845	0.41797	2003	111	13	FALSE
OTU000110	Firmicutes	Clostridia	Clostridiales	NA	NA	NA	Bacteria;Firmicutes;Clostridia;Clostridiales	2.10175	8.86297	0.014726	0.41797	2437	397	14	FALSE
OTU070631	Proteobacteria	Deltaproteobacteria	Bdellovibrionales	Bdellovibrionaceae	Vampirovibrio	Vampirovibrio chlorellavorus	Bacteria;Proteobacteria;Deltaproteobacteria;Bdellovibrionales;Bdellovibrionaceae;Vampirovibrio;Vampirovibrio chlorellavorus	-1.95296	6.29876	0.0147266	0.41797	638	26	2	FALSE
OTU003062	Firmicutes	Clostridia	Clostridiales	NA	NA	NA	Bacteria;Firmicutes;Clostridia;Clostridiales	2.27521	7.21993	0.0147276	0.41797	618	95	6	FALSE
OTU007444	NA	NA	NA	NA	NA	NA	Bacteria	1.72357	6.73071	0.0149168	0.41889	386	52	9	FALSE
OTU008891	Firmicutes	Clostridia	Clostridiales	NA	NA	NA	Bacteria;Firmicutes;Clostridia;Clostridiales	-2.00678	6.51139	0.0150322	0.41889	494	38	5	FALSE
OTU001368	Firmicutes	Clostridia	Clostridiales	NA	NA	NA	Bacteria;Firmicutes;Clostridia;Clostridiales	-1.87579	8.57749	0.0150552	0.41889	1832	314	16	FALSE
OTU004472	NA	NA	NA	NA	NA	NA	Bacteria	-2.30069	7.6102	0.0157189	0.425033	1097	140	11	FALSE
OTU000191	NA	NA	NA	NA	NA	NA	Bacteria	2.70604	12.3962	0.0157459	0.425033	22986	4888	15	FALSE
OTU010826	Proteobacteria	Deltaproteobacteria	Bdellovibrionales	Bdellovibrionaceae	Vampirovibrio	Vampirovibrio chlorellavorus	Bacteria;Proteobacteria;Deltaproteobacteria;Bdellovibrionales;Bdellovibrionaceae;Vampirovibrio;Vampirovibrio chlorellavorus	-1.78933	6.31211	0.0157471	0.425033	3853	27	4	FALSE
OTU001570	Firmicutes	Clostridia	Clostridiales	NA	NA	NA	Bacteria;Firmicutes;Clostridia;Clostridiales	1.57357	6.70604	0.0158372	0.425033	737	50	10	FALSE
OTU008730	Firmicutes	Clostridia	Clostridiales	Eubacteriaceae	Eubacterium	NA	Bacteria;Firmicutes;Clostridia;Clostridiales;Eubacteriaceae;Eubacterium	-1.84648	6.72624	0.0158704	0.425033	442	52	10	FALSE
OTU045042	NA	NA	NA	NA	NA	NA	Bacteria	-2.11158	6.37766	0.0158751	0.425033	158	31	1	FALSE
OTU012005	PHY_Coriobacteriia	Coriobacteriia	Coriobacteriales	Atopobacteriaceae	NA	NA	Bacteria;PHY_Coriobacteriia;Coriobacteriia;Coriobacteriales;Atopobacteriaceae	2.26966	6.73874	0.0160658	0.42745	162	54	3	FALSE
OTU000057	NA	NA	NA	NA	NA	NA	Bacteria	-2.28401	8.29215	0.0162007	0.428361	4321	242	11	FALSE
OTU008795	Firmicutes	Clostridia	Clostridiales	NA	NA	NA	Bacteria;Firmicutes;Clostridia;Clostridiales	-1.82969	6.70303	0.0164405	0.432019	242	51	7	FALSE
OTU016577	Bacteroidetes	Bacteroidia	Bacteroidales	Bacteroidaceae	Bacteroides	NA	Bacteria;Bacteroidetes;Bacteroidia;Bacteroidales;Bacteroidaceae;Bacteroides	-2.02956	6.43333	0.0170587	0.445514	607	34	3	FALSE
OTU013509	NA	NA	NA	NA	NA	NA	Bacteria	-1.97877	6.31139	0.0173387	0.450067	271	27	3	FALSE
B_R_034128	Firmicutes	Clostridia	Clostridiales	NA	NA	NA	Bacteria;Firmicutes;Clostridia;Clostridiales	1.62974	7.55441	0.0178463	0.458523	2004	131	14	FALSE
OTU017557	Bacteroidetes	Bacteroidia	Bacteroidales	Bacteroidaceae	Bacteroides	Bacteroides dorei	Bacteria;Bacteroidetes;Bacteroidia;Bacteroidales;Bacteroidaceae;Bacteroides;Bacteroides dorei	-2.08414	6.35913	0.0178799	0.458523	32	27	1	FALSE
OTU014021	NA	NA	NA	NA	NA	NA	Bacteria	2.47567	7.60059	0.0180876	0.459338	1255	139	6	FALSE
OTU000448	Firmicutes	Clostridia	Clostridiales	NA	NA	NA	Bacteria;Firmicutes;Clostridia;Clostridiales	-2.64591	9.34375	0.0181275	0.459338	4035	579	13	FALSE
OTU001789	Firmicutes	Clostridia	Clostridiales	NA	NA	NA	Bacteria;Firmicutes;Clostridia;Clostridiales	-2.40123	8.75732	0.0184767	0.465415	1796	364	13	FALSE
OTU000035	Firmicutes	Clostridia	Clostridiales	NA	NA	NA	Bacteria;Firmicutes;Clostridia;Clostridiales	-2.06495	8.2627	0.0186651	0.467397	1560	231	14	FALSE
OTU117034	Firmicutes	Clostridia	Clostridiales	Ruminococcaceae	Ruminococcus	NA	Bacteria;Firmicutes;Clostridia;Clostridiales;Ruminococcaceae;Ruminococcus	2.02576	6.34282	0.0188335	0.467732	44	29	1	FALSE
OTU001624	NA	NA	NA	NA	NA	NA	Bacteria	2.06015	9.2751	0.0188982	0.467732	6092	534	13	FALSE
OTU000157	Firmicutes	Clostridia	Clostridiales	Clostridiaceae	Clostridium	Clostridium colinum	Bacteria;Firmicutes;Clostridia;Clostridiales;Clostridiaceae;Clostridium;Clostridium colinum	-2.21342	9.33367	0.0190092	0.467757	4987	572	16	FALSE
OTU017427	Bacteroidetes	Bacteroidia	Bacteroidales	Bacteroidaceae	Bacteroides	NA	Bacteria;Bacteroidetes;Bacteroidia;Bacteroidales;Bacteroidaceae;Bacteroides	-2.0421	6.33883	0.0193294	0.472904	31	26	1	FALSE
B_R_033160	Bacteroidetes	Bacteroidia	Bacteroidales	Porphyromonadaceae	NA	NA	Bacteria;Bacteroidetes;Bacteroidia;Bacteroidales;Porphyromonadaceae	2.61264	9.65152	0.0195132	0.474671	4189	723	11	FALSE
OTU005581	Firmicutes	Clostridia	Clostridiales	NA	NA	NA	Bacteria;Firmicutes;Clostridia;Clostridiales	1.53093	6.42424	0.0196471	0.475214	246	33	8	FALSE
OTU001619	Firmicutes	Clostridia	Clostridiales	NA	NA	NA	Bacteria;Firmicutes;Clostridia;Clostridiales	1.52569	6.61925	0.0200889	0.483156	210	44	11	FALSE
OTU006604	Firmicutes	Clostridia	Clostridiales	NA	NA	NA	Bacteria;Firmicutes;Clostridia;Clostridiales	-2.46612	8.61475	0.0202773	0.484945	1308	321	7	FALSE
OTU011718	Firmicutes	Clostridia	Clostridiales	Eubacteriaceae	Eubacterium	Eubacterium coprostanoligenes	Bacteria;Firmicutes;Clostridia;Clostridiales;Eubacteriaceae;Eubacterium;Eubacterium coprostanoligenes	2.29668	7.45745	0.0204279	0.485818	2157	121	4	FALSE
OTU026257	Firmicutes	Clostridia	Clostridiales	NA	NA	NA	Bacteria;Firmicutes;Clostridia;Clostridiales	2.18607	6.84067	0.0206898	0.487281	293	61	4	FALSE
OTU003686	NA	NA	NA	NA	NA	NA	Bacteria	1.74833	6.21435	0.0207183	0.487281	104	21	4	FALSE
OTU011046	PHY_Coriobacteriia	Coriobacteriia	Coriobacteriales	Atopobacteriaceae	Olsenella	NA	Bacteria;PHY_Coriobacteriia;Coriobacteriia;Coriobacteriales;Atopobacteriaceae;Olsenella	2.07344	7.65846	0.0214605	0.501963	358	147	10	FALSE
OTU001407	NA	NA	NA	NA	NA	NA	Bacteria	-1.78033	9.85923	0.0216044	0.502567	5553	843	16	FALSE
B_R_021171	Firmicutes	Clostridia	Clostridiales	Clostridiaceae	Clostridium	Clostridium colinum	Bacteria;Firmicutes;Clostridia;Clostridiales;Clostridiaceae;Clostridium;Clostridium colinum	1.62796	8.52081	0.0221168	0.51169	5108	302	15	FALSE
OTU002770	Firmicutes	Clostridia	Clostridiales	NA	NA	NA	Bacteria;Firmicutes;Clostridia;Clostridiales	1.46086	6.09382	0.0223504	0.514301	1623	16	5	FALSE
OTU000211	Firmicutes	Clostridia	Clostridiales	NA	NA	NA	Bacteria;Firmicutes;Clostridia;Clostridiales	-1.61949	8.44548	0.0227807	0.517001	2207	283	15	FALSE
B_R_000273	Bacteroidetes	Bacteroidia	Bacteroidales	Bacteroidaceae	Bacteroides	NA	Bacteria;Bacteroidetes;Bacteroidia;Bacteroidales;Bacteroidaceae;Bacteroides;Bacteroides uniformis	2.66111	8.34338	0.0228631	0.517001	4143	267	7	FALSE
B_R_032258	Proteobacteria	Deltaproteobacteria	Bdellovibrionales	Bdellovibrionaceae	Vampirovibrio	Vampirovibrio chlorellavorus	Bacteria;Proteobacteria;Deltaproteobacteria;Bdellovibrionales;Bdellovibrionaceae;Vampirovibrio;Vampirovibrio chlorellavorus	-1.66386	6.25487	0.0230622	0.517001	3335	24	4	FALSE
OTU001154	Firmicutes	Clostridia	Clostridiales	NA	NA	NA	Bacteria;Firmicutes;Clostridia;Clostridiales	-1.87527	6.66596	0.0230737	0.517001	174	47	7	FALSE
OTU001615	Tenericutes	Mollicutes	NA	NA	NA	NA	Bacteria;Tenericutes;Mollicutes	1.61452	7.87835	0.023075	0.517001	1130	172	15	FALSE
B_R_024182	Firmicutes	Clostridia	Clostridiales	Eubacteriaceae	Eubacterium	NA	Bacteria;Firmicutes;Clostridia;Clostridiales;Eubacteriaceae;Eubacterium	1.9767	9.1343	0.0238355	0.531244	2821	483	15	FALSE
B_R_024174	Firmicutes	Clostridia	Clostridiales	NA	NA	NA	Bacteria;Firmicutes;Clostridia;Clostridiales	1.86921	7.9991	0.0243304	0.539185	3839	191	13	FALSE
OTU004979	Firmicutes	Clostridia	Clostridiales	NA	NA	NA	Bacteria;Firmicutes;Clostridia;Clostridiales	2.59877	10.3145	0.0244451	0.539185	4259	1172	15	FALSE
B_R_041521	NA	NA	NA	NA	NA	NA	Bacteria	1.78408	6.39893	0.0246685	0.54042	101	32	3	FALSE
OTU002536	NA	NA	NA	NA	NA	NA	Bacteria	1.33653	6.04156	0.0248474	0.54042	87	14	5	FALSE
OTU006080	NA	NA	NA	NA	NA	NA	Bacteria	-1.97365	6.9421	0.0249911	0.54042	586	67	5	FALSE
OTU008577	NA	NA	NA	NA	NA	NA	Bacteria	-1.69445	6.18234	0.0250089	0.54042	305	20	2	FALSE
OTU006735	Firmicutes	Clostridia	Clostridiales	NA	NA	NA	Bacteria;Firmicutes;Clostridia;Clostridiales	1.89329	7.10695	0.0256904	0.552343	979	83	10	FALSE
OTU009273	Bacteroidetes	Bacteroidia	Bacteroidales	Bacteroidaceae	Bacteroides	Bacteroides massiliensis	Bacteria;Bacteroidetes;Bacteroidia;Bacteroidales;Bacteroidaceae;Bacteroides;Bacteroides massiliensis	-1.80402	6.23082	0.0261816	0.555173	32	21	3	FALSE
OTU006892	Firmicutes	Clostridia	Clostridiales	NA	NA	NA	Bacteria;Firmicutes;Clostridia;Clostridiales	-1.66361	7.60268	0.0263844	0.555173	884	132	14	FALSE
OTU001880	NA	NA	NA	NA	NA	NA	Bacteria	2.2877	7.78642	0.026455	0.555173	558	156	6	FALSE
OTU001588	Firmicutes	Clostridia	Clostridiales	NA	NA	NA	Bacteria;Firmicutes;Clostridia;Clostridiales	-1.39762	6.21497	0.0264702	0.555173	307	22	6	FALSE
OTU000987	Firmicutes	Clostridia	Clostridiales	NA	NA	NA	Bacteria;Firmicutes;Clostridia;Clostridiales	1.64705	6.55561	0.0264741	0.555173	154	41	7	FALSE
OTU001466	NA	NA	NA	NA	NA	NA	Bacteria	-1.87956	6.2639	0.026887	0.560076	52	23	1	FALSE
OTU002078	Firmicutes	Clostridia	Clostridiales	NA	NA	NA	Bacteria;Firmicutes;Clostridia;Clostridiales	-1.95851	7.24256	0.026971	0.560076	2369	94	10	FALSE
OTU001179	Bacteroidetes	Bacteroidia	Bacteroidales	NA	NA	NA	Bacteria;Bacteroidetes;Bacteroidia;Bacteroidales	-1.95157	7.48735	0.0272963	0.564078	837	115	10	FALSE
OTU017440	Bacteroidetes	Bacteroidia	Bacteroidales	Bacteroidaceae	Bacteroides	Bacteroides dorei	Bacteria;Bacteroidetes;Bacteroidia;Bacteroidales;Bacteroidaceae;Bacteroides;Bacteroides dorei	-1.73972	6.28817	0.0276911	0.568924	97	24	4	FALSE
OTU003636	Firmicutes	Clostridia	Clostridiales	Clostridiaceae	Clostridium	NA	Bacteria;Firmicutes;Clostridia;Clostridiales;Clostridiaceae;Clostridium	1.59654	6.59617	0.027798	0.568924	127	42	11	FALSE
OTU005374	Firmicutes	Clostridia	Clostridiales	Eubacteriaceae	Eubacterium	Eubacterium coprostanoligenes	Bacteria;Firmicutes;Clostridia;Clostridiales;Eubacteriaceae;Eubacterium;Eubacterium coprostanoligenes	2.08027	7.70479	0.028281	0.576038	2793	148	8	FALSE
OTU000061	NA	NA	NA	NA	NA	NA	Bacteria	1.734	8.56679	0.0289798	0.587462	6838	312	14	FALSE
OTU002055	NA	NA	NA	NA	NA	NA	Bacteria	-1.96615	7.82509	0.0291834	0.588786	781	169	12	FALSE
OTU000921	Firmicutes	Clostridia	Clostridiales	NA	NA	NA	Bacteria;Firmicutes;Clostridia;Clostridiales	1.97418	7.51469	0.029687	0.59481	700	126	8	FALSE
OTU000142	NA	NA	NA	NA	NA	NA	Bacteria	2.00327	6.81888	0.0297615	0.59481	352	59	6	FALSE
OTU000787	Firmicutes	Clostridia	Clostridiales	NA	NA	NA	Bacteria;Firmicutes;Clostridia;Clostridiales	-1.95604	8.02862	0.0303478	0.603695	1227	198	13	FALSE
OTU001216	Firmicutes	Clostridia	Clostridiales	NA	NA	NA	Bacteria;Firmicutes;Clostridia;Clostridiales	-1.57961	6.13329	0.0305689	0.605264	148	18	2	FALSE
OTU000164	NA	NA	NA	NA	NA	NA	Bacteria	1.39663	6.0676	0.0313991	0.614262	822	15	3	FALSE
OTU001912	NA	NA	NA	NA	NA	NA	Bacteria	1.69419	6.69952	0.0314068	0.614262	563	48	7	FALSE
OTU003753	Proteobacteria	Deltaproteobacteria	Bdellovibrionales	Bdellovibrionaceae	Vampirovibrio	Vampirovibrio chlorellavorus	Bacteria;Proteobacteria;Deltaproteobacteria;Bdellovibrionales;Bdellovibrionaceae;Vampirovibrio;Vampirovibrio chlorellavorus	-1.75058	8.00705	0.0314562	0.614262	1134	197	13	FALSE
OTU017445	Firmicutes	Clostridia	Clostridiales	NA	NA	NA	Bacteria;Firmicutes;Clostridia;Clostridiales	-1.38052	6.2823	0.0317175	0.616355	488	25	8	FALSE
OTU001495	NA	NA	NA	NA	NA	NA	Bacteria	1.93807	8.23207	0.0319656	0.616355	1159	242	14	FALSE
OTU009805	Proteobacteria	Deltaproteobacteria	Bdellovibrionales	Bdellovibrionaceae	Vampirovibrio	Vampirovibrio chlorellavorus	Bacteria;Proteobacteria;Deltaproteobacteria;Bdellovibrionales;Bdellovibrionaceae;Vampirovibrio;Vampirovibrio chlorellavorus	-1.34915	6.19924	0.0320467	0.616355	167	21	7	FALSE
OTU001826	Bacteroidetes	Bacteroidia	Bacteroidales	Bacteroidaceae	Bacteroides	NA	Bacteria;Bacteroidetes;Bacteroidia;Bacteroidales;Bacteroidaceae;Bacteroides	-1.69982	6.1862	0.0321852	0.616355	41	19	3	FALSE
OTU001246	Firmicutes	Clostridia	Clostridiales	NA	NA	NA	Bacteria;Firmicutes;Clostridia;Clostridiales	-1.68438	6.80635	0.0324249	0.616355	175	55	11	FALSE
OTU000131	Firmicutes	Clostridia	Clostridiales	NA	NA	NA	Bacteria;Firmicutes;Clostridia;Clostridiales	-1.5329	6.11482	0.0326602	0.616355	679	17	4	FALSE
OTU019258	Firmicutes	Clostridia	Clostridiales	Ruminococcaceae	Ruminococcus	Ruminococcus bromii	Bacteria;Firmicutes;Clostridia;Clostridiales;Ruminococcaceae;Ruminococcus;Ruminococcus bromii	1.78236	6.2283	0.0326806	0.616355	985	22	1	FALSE
OTU028294	NA	NA	NA	NA	NA	NA	Bacteria	1.76781	6.54786	0.0327217	0.616355	563	41	4	FALSE
OTU000210	NA	NA	NA	NA	NA	NA	Bacteria	-2.46631	9.7227	0.0335512	0.622636	10812	757	11	FALSE
OTU001248	NA	NA	NA	NA	NA	NA	Bacteria	1.51613	6.83145	0.0336846	0.622636	312	60	10	FALSE
OTU003479	NA	NA	NA	NA	NA	NA	Bacteria	1.47187	6.10032	0.0338761	0.622636	58	16	4	FALSE
OTU005066	Tenericutes	Mollicutes	Entomoplasmatales	Spiroplasmataceae	Spiroplasma	NA	Bacteria;Tenericutes;Mollicutes ;Entomoplasmatales;Spiroplasmataceae;Spiroplasma	-1.44186	6.23824	0.0338863	0.622636	148	23	8	FALSE
OTU001249	Firmicutes	Clostridia	Clostridiales	NA	NA	NA	Bacteria;Firmicutes;Clostridia;Clostridiales	2.15518	8.66934	0.0338936	0.622636	2542	325	13	FALSE
OTU009015	NA	NA	NA	NA	NA	NA	Bacteria	1.8641	6.98871	0.0339327	0.622636	464	73	8	FALSE
OTU018646	NA	NA	NA	NA	NA	NA	Bacteria	-1.86231	6.65424	0.0346664	0.633369	155	48	5	FALSE
OTU000281	NA	NA	NA	NA	NA	NA	Bacteria	2.13934	9.35848	0.0350471	0.637588	18331	574	13	FALSE
OTU000050	Proteobacteria	Deltaproteobacteria	Bdellovibrionales	Bdellovibrionaceae	Vampirovibrio	Vampirovibrio chlorellavorus	Bacteria;Proteobacteria;Deltaproteobacteria;Bdellovibrionales;Bdellovibrionaceae;Vampirovibrio;Vampirovibrio chlorellavorus	1.80835	10.8606	0.0353432	0.640239	11120	1703	14	FALSE
OTU000219	Firmicutes	Clostridia	Clostridiales	Ruminococcaceae	Ruminococcus	NA	Bacteria;Firmicutes;Clostridia;Clostridiales;Ruminococcaceae;Ruminococcus	2.20452	9.84587	0.0358078	0.645907	12446	831	10	FALSE
OTU013049	Firmicutes	Clostridia	Clostridiales	NA	NA	NA	Bacteria;Firmicutes;Clostridia;Clostridiales	-2.10272	7.4083	0.0361075	0.648564	445	113	6	FALSE
OTU000503	Bacteroidetes	Bacteroidia	Bacteroidales	Porphyromonadaceae	NA	NA	Bacteria;Bacteroidetes;Bacteroidia;Bacteroidales;Porphyromonadaceae	2.42263	10.0266	0.0368976	0.651699	5661	951	11	FALSE
OTU007847	Firmicutes	Clostridia	Clostridiales	NA	NA	NA	Bacteria;Firmicutes;Clostridia;Clostridiales	-2.34634	8.68407	0.0372194	0.651699	2129	345	11	FALSE
OTU000364	NA	NA	NA	NA	NA	NA	Bacteria	1.52038	9.2154	0.0372868	0.651699	4700	515	15	FALSE
OTU010637	Firmicutes	Clostridia	Clostridiales	NA	NA	NA	Bacteria;Firmicutes;Clostridia;Clostridiales	-1.35786	6.34295	0.0374205	0.651699	99	28	8	FALSE
B_R_030894	Firmicutes	Clostridia	Clostridiales	NA	NA	NA	Bacteria;Firmicutes;Clostridia;Clostridiales	1.66316	7.61042	0.0375962	0.651699	2748	133	14	FALSE
OTU000556	Bacteroidetes	Bacteroidia	Bacteroidales	Rikenellaceae	Alistipes	NA	Bacteria;Bacteroidetes;Bacteroidia;Bacteroidales;Rikenellaceae;Alistipes	-2.00595	9.10182	0.0376053	0.651699	1843	470	12	FALSE
OTU005182	Firmicutes	Clostridia	Clostridiales	NA	NA	NA	Bacteria;Firmicutes;Clostridia;Clostridiales	1.67005	6.91779	0.0378046	0.651699	2179	66	11	FALSE
OTU000576	Firmicutes	Clostridia	Clostridiales	NA	NA	NA	Bacteria;Firmicutes;Clostridia;Clostridiales	1.3908	6.06466	0.0378878	0.651699	62	15	3	FALSE
OTU027672	NA	NA	NA	NA	NA	NA	Bacteria	1.51448	6.41981	0.0380388	0.651699	179	33	8	FALSE
OTU003002	Firmicutes	Clostridia	Clostridiales	NA	NA	NA	Bacteria;Firmicutes;Clostridia;Clostridiales	1.49719	6.5449	0.0380874	0.651699	177	40	9	FALSE
OTU003598	NA	NA	NA	NA	NA	NA	Bacteria	1.77799	6.55518	0.0382414	0.651699	156	39	4	FALSE
OTU000029	Firmicutes	Clostridia	Clostridiales	Ruminococcaceae	Ruminococcus	NA	Bacteria;Firmicutes;Clostridia;Clostridiales;Ruminococcaceae;Ruminococcus	1.73661	13.4808	0.0383229	0.651699	57845	10916	16	FALSE
OTU009126	Firmicutes	Clostridia	Clostridiales	Ruminococcaceae	Ruminococcus	NA	Bacteria;Firmicutes;Clostridia;Clostridiales;Ruminococcaceae;Ruminococcus	1.35864	6.13504	0.038759	0.651699	60	18	7	FALSE
OTU000271	Firmicutes	Clostridia	Clostridiales	NA	NA	NA	Bacteria;Firmicutes;Clostridia;Clostridiales	1.50321	10.2024	0.038904	0.651699	13342	1081	16	FALSE
OTU000624	NA	NA	NA	NA	NA	NA	Bacteria	1.90269	7.78894	0.0391309	0.651699	1014	163	11	FALSE
OTU000012	Firmicutes	Clostridia	Clostridiales	Ruminococcaceae	Ruminococcus	Ruminococcus albus	Bacteria;Firmicutes;Clostridia;Clostridiales;Ruminococcaceae;Ruminococcus;Ruminococcus albus	1.68179	6.50887	0.0392007	0.651699	9333	38	6	FALSE
OTU001054	Firmicutes	Clostridia	Clostridiales	NA	NA	NA	Bacteria;Firmicutes;Clostridia;Clostridiales	1.57583	7.42556	0.0393097	0.651699	1166	116	11	FALSE
OTU003276	Firmicutes	Clostridia	Clostridiales	NA	NA	NA	Bacteria;Firmicutes;Clostridia;Clostridiales	-1.58742	7.4573	0.0393206	0.651699	639	115	15	FALSE
OTU001516	NA	NA	NA	NA	NA	NA	Bacteria	-1.63611	6.60492	0.0393526	0.651699	245	44	9	FALSE
OTU000468	NA	NA	NA	NA	NA	NA	Bacteria	-1.95052	9.2981	0.0393769	0.651699	5547	561	16	FALSE
OTU003595	Firmicutes	Clostridia	Clostridiales	NA	NA	NA	Bacteria;Firmicutes;Clostridia;Clostridiales	1.73211	7.00288	0.0396546	0.651699	562	72	8	FALSE
OTU000236	Firmicutes	NA	NA	NA	NA	NA	Bacteria;Firmicutes	1.54583	7.24437	0.0397766	0.651699	849	96	12	FALSE
OTU003537	NA	NA	NA	NA	NA	NA	Bacteria	1.5409	6.12786	0.0398658	0.651699	88	17	4	FALSE
OTU000754	NA	NA	NA	NA	NA	NA	Bacteria	-2.27486	10.7944	0.0399562	0.651699	15140	1627	12	FALSE
OTU087815	Firmicutes	Clostridia	Clostridiales	NA	NA	NA	Bacteria;Firmicutes;Clostridia;Clostridiales	-1.57215	6.29136	0.040251	0.654002	83	26	4	FALSE
B_R_030937	Firmicutes	Clostridia	Clostridiales	Ruminococcaceae	Ruminococcus	NA	Bacteria;Firmicutes;Clostridia;Clostridiales;Ruminococcaceae;Ruminococcus	1.64263	7.20434	0.0414122	0.666946	4633	90	9	FALSE
OTU001551	Firmicutes	Clostridia	Clostridiales	NA	NA	NA	Bacteria;Firmicutes;Clostridia;Clostridiales	-1.73139	10.2582	0.0414853	0.666946	3540	1108	16	FALSE
OTU000201	NA	NA	NA	NA	NA	NA	Bacteria	1.78325	9.67029	0.0415176	0.666946	4103	712	14	FALSE
B_R_032973	NA	NA	NA	NA	NA	NA	Bacteria;Firmicutes;Clostridia;Clostridiales	1.38931	6.55914	0.0417027	0.667401	254	41	12	FALSE
OTU001387	Firmicutes	Clostridia	Clostridiales	Ruminococcaceae	Ruminococcus	Ruminococcus albus	Bacteria;Firmicutes;Clostridia;Clostridiales;Ruminococcaceae;Ruminococcus;Ruminococcus albus	-2.51163	9.35526	0.0421991	0.670387	14879	546	10	FALSE
OTU008652	NA	NA	NA	NA	NA	NA	Bacteria	2.00419	7.86318	0.0422347	0.670387	1475	171	6	FALSE
B_R_006535	Bacteroidetes	Bacteroidia	Bacteroidales	Rikenellaceae	Alistipes	NA	Bacteria;Bacteroidetes;Bacteroidia;Bacteroidales;Rikenellaceae;Alistipes;Alistipes putredinis	-1.94998	9.03115	0.0423618	0.670387	1762	446	12	FALSE
OTU003987	NA	NA	NA	NA	NA	NA	Bacteria	1.48044	6.18611	0.0430096	0.678118	140	20	4	FALSE
OTU003717	Firmicutes	NA	NA	NA	NA	NA	Bacteria;Firmicutes	1.21072	6.00168	0.0435136	0.679668	220	12	5	FALSE
OTU003285	Firmicutes	Clostridia	Clostridiales	NA	NA	NA	Bacteria;Firmicutes;Clostridia;Clostridiales	1.52515	6.56464	0.043569	0.679668	305	41	8	FALSE
OTU000743	Firmicutes	Clostridia	Clostridiales	NA	NA	NA	Bacteria;Firmicutes;Clostridia;Clostridiales	1.60322	6.23509	0.0438182	0.679668	154	23	4	FALSE
OTU002393	Bacteroidetes	Bacteroidia	Bacteroidales	Porphyromonadaceae	NA	NA	Bacteria;Bacteroidetes;Bacteroidia;Bacteroidales;Porphyromonadaceae	1.26257	6.25456	0.0438611	0.679668	78	23	7	FALSE
OTU009972	Bacteroidetes	Bacteroidia	Bacteroidales	Bacteroidaceae	Bacteroides	Bacteroides massiliensis	Bacteria;Bacteroidetes;Bacteroidia;Bacteroidales;Bacteroidaceae;Bacteroides;Bacteroides massiliensis	-1.49546	6.26489	0.0439062	0.679668	185	23	6	FALSE
OTU007118	Firmicutes	Clostridia	Clostridiales	NA	NA	NA	Bacteria;Firmicutes;Clostridia;Clostridiales	1.69151	6.51848	0.0441855	0.680016	295	39	5	FALSE
OTU016040	Tenericutes	Mollicutes	Entomoplasmatales	NA	NA	NA	Bacteria;Tenericutes;Mollicutes ;Entomoplasmatales	1.34892	6.05368	0.0442482	0.680016	41	14	3	FALSE
OTU003563	Firmicutes	Clostridia	Clostridiales	NA	NA	NA	Bacteria;Firmicutes;Clostridia;Clostridiales	1.48131	6.10435	0.0445085	0.681556	80	16	4	FALSE
B_R_007067	Firmicutes	Clostridia	Clostridiales	NA	NA	NA	Bacteria;Firmicutes;Clostridia;Clostridiales	-1.56713	6.29371	0.0453508	0.690917	188	26	5	FALSE
OTU001015	Firmicutes	Clostridia	Clostridiales	Ruminococcaceae	Ruminococcus	NA	Bacteria;Firmicutes;Clostridia;Clostridiales;Ruminococcaceae;Ruminococcus	1.74524	9.65881	0.0454444	0.690917	14111	700	16	FALSE
OTU004621	Proteobacteria	Deltaproteobacteria	Bdellovibrionales	Bdellovibrionaceae	Vampirovibrio	Vampirovibrio chlorellavorus	Bacteria;Proteobacteria;Deltaproteobacteria;Bdellovibrionales;Bdellovibrionaceae;Vampirovibrio;Vampirovibrio chlorellavorus	1.19199	6.07274	0.045718	0.692603	91	15	7	FALSE
OTU000333	Firmicutes	Clostridia	Clostridiales	NA	NA	NA	Bacteria;Firmicutes;Clostridia;Clostridiales	1.45383	8.18527	0.0462827	0.698394	3866	230	15	FALSE
OTU075152	Firmicutes	Clostridia	Clostridiales	NA	NA	NA	Bacteria;Firmicutes;Clostridia;Clostridiales	-1.51871	6.1089	0.0465987	0.698394	93	17	2	FALSE
OTU004587	Firmicutes	Clostridia	Clostridiales	NA	NA	NA	Bacteria;Firmicutes;Clostridia;Clostridiales	-1.64432	7.43087	0.0466939	0.698394	946	117	12	FALSE
B_R_005819	Firmicutes	Clostridia	Clostridiales	Ruminococcaceae	NA	NA	Bacteria;Firmicutes;Clostridia;Clostridiales;Ruminococcaceae	1.20483	6.21642	0.0467565	0.698394	374	22	7	FALSE
B_R_015954	Firmicutes	Clostridia	Clostridiales	Clostridiaceae	Eisenbergiella	Eisenbergiella tayi	Bacteria;Firmicutes;Clostridia;Clostridiales;Clostridiaceae;Eisenbergiella;Eisenbergiella tayi	-1.66903	6.3353	0.0478368	0.712032	125	26	3	FALSE
OTU002588	Firmicutes	Clostridia	Clostridiales	Ruminococcaceae	NA	NA	Bacteria;Firmicutes;Clostridia;Clostridiales;Ruminococcaceae	1.17271	6.33637	0.0481879	0.714759	517	28	10	FALSE
OTU015996	Proteobacteria	Deltaproteobacteria	Desulfovibrionales	Desulfovibrionaceae	NA	NA	Bacteria;Proteobacteria;Deltaproteobacteria;Desulfovibrionales;Desulfovibrionaceae	-1.71953	7.96609	0.0490326	0.71954	2117	188	9	FALSE
OTU001171	Firmicutes	Clostridia	Clostridiales	NA	NA	NA	Bacteria;Firmicutes;Clostridia;Clostridiales	1.39002	6.77881	0.0493408	0.71954	542	56	12	FALSE
OTU019799	Firmicutes	Clostridia	Clostridiales	NA	NA	NA	Bacteria;Firmicutes;Clostridia;Clostridiales	-1.67907	6.63475	0.0494933	0.71954	298	46	6	FALSE
OTU137469	Firmicutes	Clostridia	Clostridiales	NA	NA	NA	Bacteria;Firmicutes;Clostridia;Clostridiales	1.5933	6.1468	0.049534	0.71954	247	19	1	FALSE
OTU001060	Firmicutes	Clostridia	Clostridiales	NA	NA	NA	Bacteria;Firmicutes;Clostridia;Clostridiales	-1.4786	6.97516	0.0495915	0.71954	389	71	12	FALSE
OTU003316	NA	NA	NA	NA	NA	NA	Bacteria	1.46414	6.25488	0.0495988	0.71954	99	23	6	FALSE
OTU004932	Tenericutes	Mollicutes	Entomoplasmatales	Spiroplasmataceae	Spiroplasma	NA	Bacteria;Tenericutes;Mollicutes ;Entomoplasmatales;Spiroplasmataceae;Spiroplasma	-1.31487	7.08869	0.0499959	0.71954	517	80	14	FALSE
OTU000435	Firmicutes	Clostridia	Clostridiales	NA	NA	NA	Bacteria;Firmicutes;Clostridia;Clostridiales	-1.37419	6.54065	0.0500669	0.71954	270	39	9	FALSE
OTU017484	Bacteroidetes	Bacteroidia	Bacteroidales	Bacteroidaceae	Bacteroides	Bacteroides massiliensis	Bacteria;Bacteroidetes;Bacteroidia;Bacteroidales;Bacteroidaceae;Bacteroides;Bacteroides massiliensis	-1.59546	6.14238	0.0504494	0.71954	24	17	1	FALSE
OTU012470	NA	NA	NA	NA	NA	NA	Bacteria	1.60524	6.15204	0.0504577	0.71954	93	19	1	FALSE
OTU009733	Firmicutes	Clostridia	Clostridiales	Ruminococcaceae	Ruminococcus	Ruminococcus albus	Bacteria;Firmicutes;Clostridia;Clostridiales;Ruminococcaceae;Ruminococcus;Ruminococcus albus	1.4173	6.23663	0.0504684	0.71954	920	23	5	FALSE
OTU000260	Firmicutes	Clostridia	Clostridiales	Clostridiaceae	Clostridium	Clostridium colinum	Bacteria;Firmicutes;Clostridia;Clostridiales;Clostridiaceae;Clostridium;Clostridium colinum	1.66745	9.93916	0.0505385	0.71954	13154	892	16	FALSE
B_R_018685	Firmicutes	Clostridia	Clostridiales	NA	NA	NA	Bacteria;Firmicutes;Clostridia;Clostridiales	1.45576	6.64952	0.0507823	0.7206	263	45	10	FALSE
B_R_055799	Tenericutes	Mollicutes	Entomoplasmatales	NA	NA	NA	Bacteria;Tenericutes;Mollicutes ;Entomoplasmatales	1.69325	6.50849	0.0513449	0.726164	56	36	4	FALSE
OTU000511	Firmicutes	Clostridia	Clostridiales	NA	NA	NA	Bacteria;Firmicutes;Clostridia;Clostridiales	1.31906	6.52832	0.0515545	0.726714	7516	39	10	FALSE
B_R_023989	Tenericutes	Mollicutes	Entomoplasmatales	NA	NA	NA	Bacteria;Tenericutes;Mollicutes ;Entomoplasmatales	1.64797	9.1743	0.0520387	0.731118	3992	505	14	FALSE
OTU005804	Firmicutes	Clostridia	Clostridiales	NA	NA	NA	Bacteria;Firmicutes;Clostridia;Clostridiales	1.27356	6.32061	0.0524126	0.732315	214	27	8	FALSE
B_R_067427	Firmicutes	Clostridia	Clostridiales	NA	NA	NA	Bacteria;Firmicutes;Clostridia;Clostridiales	-1.96063	8.75981	0.0524679	0.732315	1057	367	14	FALSE
OTU005870	Firmicutes	Clostridia	Clostridiales	NA	NA	NA	Bacteria;Firmicutes;Clostridia;Clostridiales	1.69912	6.94154	0.0527812	0.733238	799	69	6	FALSE
OTU088571	NA	NA	NA	NA	NA	NA	Bacteria	1.5003	6.10918	0.0528786	0.733238	43	17	1	FALSE
OTU000587	Firmicutes	Clostridia	Clostridiales	Clostridiaceae	Clostridium	Clostridium leptum	Bacteria;Firmicutes;Clostridia;Clostridiales;Clostridiaceae;Clostridium;Clostridium leptum	1.41864	6.7317	0.053586	0.740635	822	53	10	FALSE
OTU020119	Firmicutes	Clostridia	Clostridiales	Ruminococcaceae	NA	NA	Bacteria;Firmicutes;Clostridia;Clostridiales;Ruminococcaceae	1.38496	6.06325	0.0547888	0.754656	99	15	2	FALSE
OTU001955	Firmicutes	Clostridia	Clostridiales	NA	NA	NA	Bacteria;Firmicutes;Clostridia;Clostridiales	-1.37199	8.45586	0.0550956	0.754656	3336	287	16	FALSE
OTU001735	NA	NA	NA	NA	NA	NA	Bacteria	1.22154	7.3801	0.0551322	0.754656	2584	109	14	FALSE
OTU001828	Tenericutes	Mollicutes	NA	NA	NA	NA	Bacteria;Tenericutes;Mollicutes	-1.56595	7.05473	0.0554193	0.754893	522	77	8	FALSE
OTU008949	Firmicutes	Clostridia	Clostridiales	Clostridiaceae	Fusicatenibacter	NA	Bacteria;Firmicutes;Clostridia;Clostridiales;Clostridiaceae;Fusicatenibacter	-1.24263	6.53583	0.0555042	0.754893	293	39	9	FALSE
B_R_014891	Firmicutes	Clostridia	Clostridiales	Eubacteriaceae	Eubacterium	NA	Bacteria;Firmicutes;Clostridia;Clostridiales;Eubacteriaceae;Eubacterium	-1.44687	6.23825	0.056032	0.75601	249	23	5	FALSE
OTU002134	Firmicutes	Clostridia	Clostridiales	Lachnospiraceae	Acetatifactor	Acetatifactor muris	Bacteria;Firmicutes;Clostridia;Clostridiales;Lachnospiraceae;Acetatifactor;Acetatifactor muris	1.33092	7.17315	0.0562411	0.75601	1111	89	13	FALSE
OTU010080	Bacteroidetes	Bacteroidia	Bacteroidales	Bacteroidaceae	Bacteroides	NA	Bacteria;Bacteroidetes;Bacteroidia;Bacteroidales;Bacteroidaceae;Bacteroides	-1.32478	6.04068	0.0562928	0.75601	28	13	3	FALSE
OTU000186	Firmicutes	Clostridia	Clostridiales	NA	NA	NA	Bacteria;Firmicutes;Clostridia;Clostridiales	1.79868	13.0046	0.0562967	0.75601	47279	7811	16	FALSE
OTU008585	NA	NA	NA	NA	NA	NA	Bacteria	-1.52991	6.42326	0.0568576	0.758368	166	32	8	FALSE
OTU006770	Firmicutes	Clostridia	Clostridiales	NA	NA	NA	Bacteria;Firmicutes;Clostridia;Clostridiales	-1.33432	7.33913	0.0568699	0.758368	810	106	13	FALSE
OTU000852	Firmicutes	Clostridia	Clostridiales	NA	NA	NA	Bacteria;Firmicutes;Clostridia;Clostridiales	-1.33151	6.57729	0.0570226	0.758368	392	41	10	FALSE
OTU016079	Firmicutes	Clostridia	Clostridiales	Ruminococcaceae	Ruminococcus	NA	Bacteria;Firmicutes;Clostridia;Clostridiales;Ruminococcaceae;Ruminococcus	1.17034	6.13576	0.0571849	0.758368	112	18	6	FALSE
OTU007089	NA	NA	NA	NA	NA	NA	Bacteria	-1.34771	6.69147	0.0574961	0.760127	255	48	9	FALSE
OTU009855	Proteobacteria	Deltaproteobacteria	Bdellovibrionales	Bdellovibrionaceae	Vampirovibrio	Vampirovibrio chlorellavorus	Bacteria;Proteobacteria;Deltaproteobacteria;Bdellovibrionales;Bdellovibrionaceae;Vampirovibrio;Vampirovibrio chlorellavorus	-1.79906	7.26196	0.0580713	0.765355	3622	99	6	FALSE
OTU000903	NA	NA	NA	NA	NA	NA	Bacteria	-1.48159	7.94898	0.0585793	0.769667	1917	186	14	FALSE
OTU002289	Firmicutes	Clostridia	Clostridiales	NA	NA	NA	Bacteria;Firmicutes;Clostridia;Clostridiales	-1.41807	8.30668	0.059366	0.777603	1274	255	16	FALSE
OTU077303	NA	NA	NA	NA	NA	NA	Bacteria	1.44479	6.08726	0.0598018	0.778344	102	16	1	FALSE
OTU014269	Bacteroidetes	Bacteroidia	Bacteroidales	Porphyromonadaceae	Parabacteroides	Parabacteroides distasonis	Bacteria;Bacteroidetes;Bacteroidia;Bacteroidales;Porphyromonadaceae;Parabacteroides;Parabacteroides distasonis	1.47283	6.39941	0.0598638	0.778344	129	32	4	FALSE
OTU002686	Firmicutes	Clostridia	Clostridiales	NA	NA	NA	Bacteria;Firmicutes;Clostridia;Clostridiales	1.42297	6.73586	0.0599711	0.778344	506	53	9	FALSE
OTU000376	Firmicutes	Clostridia	Clostridiales	NA	NA	NA	Bacteria;Firmicutes;Clostridia;Clostridiales	1.61953	9.14024	0.0604511	0.78219	1844	496	16	FALSE
OTU001042	Firmicutes	Clostridia	Clostridiales	NA	NA	NA	Bacteria;Firmicutes;Clostridia;Clostridiales	1.606	8.71888	0.0611197	0.788445	1485	356	15	FALSE
OTU000239	NA	NA	NA	NA	NA	NA	Bacteria	1.46085	8.5595	0.0626341	0.805538	2661	312	15	FALSE
OTU000034	NA	NA	NA	NA	NA	NA	Bacteria	1.4725	10.7508	0.0633271	0.806479	12191	1588	16	FALSE
OTU003642	NA	NA	NA	NA	NA	NA	Bacteria	1.75686	8.15866	0.0633396	0.806479	3404	220	10	FALSE
OTU000574	Firmicutes	Clostridia	Clostridiales	NA	NA	NA	Bacteria;Firmicutes;Clostridia;Clostridiales	1.61165	6.8295	0.0633535	0.806479	258	60	7	FALSE
OTU021219	Firmicutes	Clostridia	Clostridiales	Ruminococcaceae	NA	NA	Bacteria;Firmicutes;Clostridia;Clostridiales;Ruminococcaceae	1.21834	6.15224	0.0637077	0.806479	183	19	7	FALSE
OTU008907	Firmicutes	Clostridia	Clostridiales	Ruminococcaceae	Ruminococcus	NA	Bacteria;Firmicutes;Clostridia;Clostridiales;Ruminococcaceae;Ruminococcus	1.48128	7.19444	0.0638316	0.806479	4450	89	9	FALSE
OTU010698	Firmicutes	Clostridia	Clostridiales	NA	NA	NA	Bacteria;Firmicutes;Clostridia;Clostridiales	1.76161	7.73698	0.0638439	0.806479	596	156	8	FALSE
OTU016382	NA	NA	NA	NA	NA	NA	Bacteria	1.18031	6.14246	0.0643379	0.809129	101	18	6	FALSE
OTU005385	Firmicutes	Clostridia	Clostridiales	NA	NA	NA	Bacteria;Firmicutes;Clostridia;Clostridiales	-1.13718	6.12257	0.0644338	0.809129	188	17	7	FALSE
OTU001636	Firmicutes	Clostridia	Clostridiales	NA	NA	NA	Bacteria;Firmicutes;Clostridia;Clostridiales	2.03285	11.5816	0.0658732	0.824771	12989	2909	15	FALSE
OTU004376	Proteobacteria	Deltaproteobacteria	Bdellovibrionales	Bdellovibrionaceae	Vampirovibrio	Vampirovibrio chlorellavorus	Bacteria;Proteobacteria;Deltaproteobacteria;Bdellovibrionales;Bdellovibrionaceae;Vampirovibrio;Vampirovibrio chlorellavorus	-1.3621	7.14564	0.0660837	0.82498	398	86	12	FALSE
OTU000523	NA	NA	NA	NA	NA	NA	Bacteria	-1.39507	8.70035	0.067035	0.834334	2623	346	16	FALSE
OTU000077	Firmicutes	Clostridia	Clostridiales	Ruminococcaceae	Ruminococcus	NA	Bacteria;Firmicutes;Clostridia;Clostridiales;Ruminococcaceae;Ruminococcus	-1.88781	10.0994	0.0673682	0.834334	12531	1015	14	FALSE
OTU004906	Firmicutes	Clostridia	Clostridiales	NA	NA	NA	Bacteria;Firmicutes;Clostridia;Clostridiales	1.31139	6.63349	0.0674209	0.834334	313	46	12	FALSE
OTU001173	Firmicutes	Clostridia	Clostridiales	NA	NA	NA	Bacteria;Firmicutes;Clostridia;Clostridiales	1.22858	6.15864	0.0681186	0.838267	651	19	6	FALSE
OTU008710	Firmicutes	Clostridia	Clostridiales	NA	NA	NA	Bacteria;Firmicutes;Clostridia;Clostridiales	2.15291	8.02991	0.0681436	0.838267	841	205	3	FALSE
OTU003527	Firmicutes	Clostridia	Clostridiales	NA	NA	NA	Bacteria;Firmicutes;Clostridia;Clostridiales	-2.03203	8.58035	0.0683295	0.838267	3696	317	10	FALSE
OTU004989	Firmicutes	Clostridia	Clostridiales	NA	NA	NA	Bacteria;Firmicutes;Clostridia;Clostridiales	1.28621	6.03044	0.0688749	0.84044	30	13	2	FALSE
OTU000052	NA	NA	NA	NA	NA	NA	Bacteria	-1.41302	11.4148	0.0689015	0.84044	23946	2564	16	FALSE
OTU003476	Firmicutes	Clostridia	Clostridiales	NA	NA	NA	Bacteria;Firmicutes;Clostridia;Clostridiales	1.4417	7.07183	0.0710558	0.861649	212	79	12	FALSE
OTU007940	Firmicutes	Clostridia	Clostridiales	Ruminococcaceae	NA	NA	Bacteria;Firmicutes;Clostridia;Clostridiales;Ruminococcaceae	-1.93697	8.46856	0.0712209	0.861649	1382	292	9	FALSE
OTU008690	NA	NA	NA	NA	NA	NA	Bacteria	1.21728	6.36043	0.0713597	0.861649	968	29	7	FALSE
OTU009072	Firmicutes	Clostridia	Clostridiales	NA	NA	NA	Bacteria;Firmicutes;Clostridia;Clostridiales	-1.15929	5.97428	0.0717941	0.861649	114	11	3	FALSE
OTU000535	Firmicutes	Clostridia	Clostridiales	Clostridiaceae	Clostridium	NA	Bacteria;Firmicutes;Clostridia;Clostridiales;Clostridiaceae;Clostridium	-1.70536	7.12805	0.0718464	0.861649	218	86	7	FALSE
OTU005187	NA	NA	NA	NA	NA	NA	Bacteria	-1.53288	6.42174	0.0718547	0.861649	790	33	4	FALSE
OTU003672	Firmicutes	Clostridia	Clostridiales	NA	NA	NA	Bacteria;Firmicutes;Clostridia;Clostridiales	1.68071	7.65548	0.0721112	0.862295	419	138	9	FALSE
OTU001856	NA	NA	NA	NA	NA	NA	Bacteria	-1.58503	6.98423	0.0733661	0.874276	386	72	8	FALSE
OTU000866	Firmicutes	Clostridia	Clostridiales	NA	NA	NA	Bacteria;Firmicutes;Clostridia;Clostridiales	1.47416	10.5874	0.0735238	0.874276	16149	1438	16	FALSE
OTU001091	Firmicutes	Clostridia	Clostridiales	NA	NA	NA	Bacteria;Firmicutes;Clostridia;Clostridiales	1.15064	6.64996	0.0744318	0.882608	918	47	12	FALSE
OTU001163	Firmicutes	Clostridia	Clostridiales	NA	NA	NA	Bacteria;Firmicutes;Clostridia;Clostridiales	1.22442	6.48195	0.0746397	0.882615	222	36	10	FALSE
OTU002957	Firmicutes	Clostridia	Clostridiales	NA	NA	NA	Bacteria;Firmicutes;Clostridia;Clostridiales	1.58345	6.88539	0.0751543	0.885792	376	64	7	FALSE
OTU028479	Firmicutes	Clostridia	Clostridiales	Clostridiaceae	Lactonifactor	NA	Bacteria;Firmicutes;Clostridia;Clostridiales;Clostridiaceae;Lactonifactor	-1.15843	5.97396	0.0753246	0.885792	31	11	4	FALSE
OTU006583	NA	NA	NA	NA	NA	NA	Bacteria	1.77344	8.04175	0.0757132	0.88791	981	200	8	FALSE
OTU001610	NA	NA	NA	NA	NA	NA	Bacteria	1.46462	7.15526	0.0760079	0.888916	2227	85	11	FALSE
OTU005570	Firmicutes	Clostridia	Clostridiales	Clostridiaceae	Clostridium	NA	Bacteria;Firmicutes;Clostridia;Clostridiales;Clostridiaceae;Clostridium	-1.49532	7.05481	0.0762197	0.888951	390	76	9	FALSE
OTU004030	PHY_Coriobacteriia	Coriobacteriia	Coriobacteriales	Atopobacteriaceae	Olsenella	NA	Bacteria;PHY_Coriobacteriia;Coriobacteriia;Coriobacteriales;Atopobacteriaceae;Olsenella	1.36505	6.22014	0.0766373	0.89138	48	21	4	FALSE
OTU013505	NA	NA	NA	NA	NA	NA	Bacteria	1.54891	6.4358	0.0769784	0.892907	756	32	2	FALSE
OTU013703	Firmicutes	Clostridia	Clostridiales	Ruminococcaceae	NA	NA	Bacteria;Firmicutes;Clostridia;Clostridiales;Ruminococcaceae	1.1338	5.97119	0.0773539	0.894825	1706	11	3	FALSE
B_R_066068	Proteobacteria	Alphaproteobacteria	NA	NA	NA	NA	Bacteria;Proteobacteria;Alphaproteobacteria	-1.09856	6.42171	0.0777476	0.895633	2284	32	10	FALSE
OTU004641	Firmicutes	Clostridia	Clostridiales	NA	NA	NA	Bacteria;Firmicutes;Clostridia;Clostridiales	1.24003	6.16755	0.0778445	0.895633	142	19	5	FALSE
OTU008978	Firmicutes	Clostridia	Clostridiales	Lachnospiraceae	Coprococcus	NA	Bacteria;Firmicutes;Clostridia;Clostridiales;Lachnospiraceae;Coprococcus	-1.18375	6.55891	0.0784045	0.898092	299	41	9	FALSE
OTU000055	Firmicutes	Clostridia	Clostridiales	NA	NA	NA	Bacteria;Firmicutes;Clostridia;Clostridiales	-1.39228	9.63737	0.0786044	0.898092	8928	712	16	FALSE
OTU012059	Firmicutes	Clostridia	Clostridiales	NA	NA	NA	Bacteria;Firmicutes;Clostridia;Clostridiales	-1.30739	6.10563	0.0788817	0.898092	65	17	3	FALSE
OTU002301	NA	NA	NA	NA	NA	NA	Bacteria	-1.61734	8.16409	0.0789736	0.898092	1235	228	13	FALSE
OTU002010	NA	NA	NA	NA	NA	NA	Bacteria	1.50116	7.26436	0.0791131	0.898092	1196	99	9	FALSE
OTU000782	Firmicutes	Clostridia	Clostridiales	NA	NA	NA	Bacteria;Firmicutes;Clostridia;Clostridiales	1.84217	11.6765	0.0801439	0.907374	22094	3013	16	FALSE
OTU001545	Proteobacteria	Deltaproteobacteria	Bdellovibrionales	Bdellovibrionaceae	Vampirovibrio	Vampirovibrio chlorellavorus	Bacteria;Proteobacteria;Deltaproteobacteria;Bdellovibrionales;Bdellovibrionaceae;Vampirovibrio;Vampirovibrio chlorellavorus	1.3834	7.2736	0.0811048	0.915817	668	99	12	FALSE
OTU011115	Firmicutes	Clostridia	Clostridiales	NA	NA	NA	Bacteria;Firmicutes;Clostridia;Clostridiales	1.15769	6.13763	0.0815891	0.916745	108	18	4	FALSE
OTU005927	Firmicutes	Clostridia	Clostridiales	NA	NA	NA	Bacteria;Firmicutes;Clostridia;Clostridiales	1.3188	6.57154	0.0817919	0.916745	206	42	8	FALSE
OTU000713	NA	NA	NA	NA	NA	NA	Bacteria	-1.18529	9.26403	0.081833	0.916745	4879	539	16	FALSE
OTU008794	Proteobacteria	Deltaproteobacteria	Bdellovibrionales	Bdellovibrionaceae	Vampirovibrio	Vampirovibrio chlorellavorus	Bacteria;Proteobacteria;Deltaproteobacteria;Bdellovibrionales;Bdellovibrionaceae;Vampirovibrio;Vampirovibrio chlorellavorus	-1.12871	6.11623	0.0824466	0.919008	77	17	6	FALSE
OTU001520	Firmicutes	Clostridia	Clostridiales	NA	NA	NA	Bacteria;Firmicutes;Clostridia;Clostridiales	1.68898	7.33398	0.0824668	0.919008	435	106	7	FALSE
OTU001537	Firmicutes	Clostridia	Clostridiales	NA	NA	NA	Bacteria;Firmicutes;Clostridia;Clostridiales	0.979619	6.92262	0.0834095	0.927087	414	66	15	FALSE
OTU002313	NA	NA	NA	NA	NA	NA	Bacteria	-1.18349	6.33147	0.0845532	0.937352	403	28	9	FALSE
OTU002267	Tenericutes	Mollicutes	Entomoplasmatales	Spiroplasmataceae	Spiroplasma	NA	Bacteria;Tenericutes;Mollicutes ;Entomoplasmatales;Spiroplasmataceae;Spiroplasma	-1.06867	6.16433	0.0851437	0.941446	108	19	9	FALSE
OTU002048	Firmicutes	Clostridia	Clostridiales	Clostridiaceae	Clostridium	NA	Bacteria;Firmicutes;Clostridia;Clostridiales;Clostridiaceae;Clostridium	1.25582	6.74737	0.085957	0.946524	421	54	11	FALSE
OTU000783	Firmicutes	Clostridia	Clostridiales	NA	NA	NA	Bacteria;Firmicutes;Clostridia;Clostridiales	-1.00668	6.2575	0.0860476	0.946524	214	24	10	FALSE
OTU009189	Bacteroidetes	Bacteroidia	Bacteroidales	Bacteroidaceae	Bacteroides	NA	Bacteria;Bacteroidetes;Bacteroidia;Bacteroidales;Bacteroidaceae;Bacteroides	-1.22816	6.15929	0.0867887	0.952215	34	18	5	FALSE
OTU000750	NA	NA	NA	NA	NA	NA	Bacteria	1.69782	9.28956	0.0874135	0.956604	2649	554	15	FALSE
B_R_040545	NA	NA	NA	NA	NA	NA	Bacteria	-1.55138	8.13853	0.088739	0.96862	1290	223	13	FALSE
OTU003867	NA	NA	NA	NA	NA	NA	Bacteria	1.08961	6.57867	0.0894534	0.972489	711	42	10	FALSE
OTU004331	Firmicutes	Clostridia	Clostridiales	Ruminococcaceae	Ruminococcus	NA	Bacteria;Firmicutes;Clostridia;Clostridiales;Ruminococcaceae;Ruminococcus	1.30139	7.36948	0.0895503	0.972489	474	109	13	FALSE
OTU006599	NA	NA	NA	NA	NA	NA	Bacteria	-1.16169	5.97801	0.0900528	0.972807	913	11	3	FALSE
OTU000097	Bacteroidetes	Bacteroidia	Bacteroidales	Bacteroidaceae	Bacteroides	NA	Bacteria;Bacteroidetes;Bacteroidia;Bacteroidales;Bacteroidaceae;Bacteroides	-1.82127	9.83914	0.0900627	0.972807	5723	789	10	FALSE
OTU001861	Firmicutes	Clostridia	Clostridiales	NA	NA	NA	Bacteria;Firmicutes;Clostridia;Clostridiales	1.22462	7.27856	0.0902651	0.972807	2225	100	12	FALSE
OTU008870	Bacteroidetes	Bacteroidia	Bacteroidales	Bacteroidaceae	Bacteroides	NA	Bacteria;Bacteroidetes;Bacteroidia;Bacteroidales;Bacteroidaceae;Bacteroides	-1.18247	6.39557	0.0905796	0.973731	109	30	9	FALSE
OTU001051	Firmicutes	Clostridia	Clostridiales	NA	NA	NA	Bacteria;Firmicutes;Clostridia;Clostridiales	1.60346	8.01657	0.0910761	0.976601	1068	199	11	FALSE
B_R_009550	NA	NA	NA	NA	NA	NA	Bacteria	1.29596	8.76653	0.091377	0.977367	3602	359	14	FALSE
OTU002326	Tenericutes	Mollicutes	Entomoplasmatales	NA	NA	NA	Bacteria;Tenericutes;Mollicutes ;Entomoplasmatales	1.09488	6.57245	0.0922565	0.978754	721	42	10	FALSE
OTU001473	Firmicutes	Clostridia	Clostridiales	NA	NA	NA	Bacteria;Firmicutes;Clostridia;Clostridiales	0.984289	6.38337	0.0925925	0.978754	476	30	13	FALSE
OTU003656	NA	NA	NA	NA	NA	NA	Bacteria	-1.65063	8.01632	0.092772	0.978754	2349	200	12	FALSE
OTU008785	Firmicutes	Clostridia	Clostridiales	NA	NA	NA	Bacteria;Firmicutes;Clostridia;Clostridiales	1.41835	7.13931	0.0930177	0.978754	462	86	10	FALSE
OTU006759	Firmicutes	Clostridia	Clostridiales	NA	NA	NA	Bacteria;Firmicutes;Clostridia;Clostridiales	-1.06005	6.28024	0.093101	0.978754	186	25	10	FALSE
OTU003502	Proteobacteria	Deltaproteobacteria	Bdellovibrionales	Bdellovibrionaceae	Vampirovibrio	Vampirovibrio chlorellavorus	Bacteria;Proteobacteria;Deltaproteobacteria;Bdellovibrionales;Bdellovibrionaceae;Vampirovibrio;Vampirovibrio chlorellavorus	1.0532	6.09241	0.093245	0.978754	136	16	6	FALSE
OTU017461	Bacteroidetes	Bacteroidia	Bacteroidales	Bacteroidaceae	Bacteroides	NA	Bacteria;Bacteroidetes;Bacteroidia;Bacteroidales;Bacteroidaceae;Bacteroides	-1.32522	6.11665	0.0935085	0.978754	19	16	2	FALSE
OTU003548	Firmicutes	Clostridia	Clostridiales	NA	NA	NA	Bacteria;Firmicutes;Clostridia;Clostridiales	-1.53105	10.0732	0.0936337	0.978754	13504	982	15	FALSE
OTU001778	Proteobacteria	Deltaproteobacteria	Bdellovibrionales	Bdellovibrionaceae	Vampirovibrio	Vampirovibrio chlorellavorus	Bacteria;Proteobacteria;Deltaproteobacteria;Bdellovibrionales;Bdellovibrionaceae;Vampirovibrio;Vampirovibrio chlorellavorus	-1.22257	7.50799	0.0936662	0.978754	475	125	15	FALSE
B_R_028942	Firmicutes	Clostridia	Clostridiales	NA	NA	NA	Bacteria;Firmicutes;Clostridia;Clostridiales	1.00198	6.8578	0.0940591	0.978754	971	61	15	FALSE
OTU027570	PHY_Coriobacteriia	Coriobacteriia	Eggerthellales	Eggerthellaceae	NA	NA	Bacteria;PHY_Coriobacteriia;Coriobacteriia;Eggerthellales;Eggerthellaceae	-1.07638	6.02131	0.094425	0.978754	111	13	4	FALSE
OTU001323	Firmicutes	Clostridia	Clostridiales	NA	NA	NA	Bacteria;Firmicutes;Clostridia;Clostridiales	0.946748	6.30234	0.0944348	0.978754	548	26	11	FALSE
OTU005975	Firmicutes	NA	NA	NA	NA	NA	Bacteria;Firmicutes	-1.43282	6.7293	0.0944956	0.978754	114	49	8	FALSE
OTU003020	NA	NA	NA	NA	NA	NA	Bacteria	2.04625	10.2361	0.0950565	0.980849	10117	1112	10	FALSE
OTU000231	Firmicutes	Clostridia	Clostridiales	NA	NA	NA	Bacteria;Firmicutes;Clostridia;Clostridiales	1.31479	7.59788	0.0951587	0.980849	801	136	12	FALSE
OTU000445	Bacteroidetes	Bacteroidia	Bacteroidales	Bacteroidaceae	Bacteroides	NA	Bacteria;Bacteroidetes;Bacteroidia;Bacteroidales;Bacteroidaceae;Bacteroides	-1.72174	10.4998	0.0957455	0.984513	9331	1262	12	FALSE
OTU000970	Firmicutes	Clostridia	Clostridiales	Ruminococcaceae	NA	NA	Bacteria;Firmicutes;Clostridia;Clostridiales;Ruminococcaceae	-1.00957	7.24619	0.096236	0.987173	1182	93	15	FALSE
OTU056249	NA	NA	NA	NA	NA	NA	Bacteria	1.1769	6.06442	0.0971771	0.99443	43	15	3	FALSE
OTU000847	NA	NA	NA	NA	NA	NA	Bacteria	1.24423	7.78723	0.0975032	0.995374	1782	156	13	FALSE
OTU024928	Firmicutes	Clostridia	Clostridiales	NA	NA	NA	Bacteria;Firmicutes;Clostridia;Clostridiales	1.24382	6.36282	0.098316	0.998832	118	30	6	FALSE
B_R_023455	Bacteroidetes	Bacteroidia	Bacteroidales	Porphyromonadaceae	NA	NA	Bacteria;Bacteroidetes;Bacteroidia;Bacteroidales;Porphyromonadaceae	1.00743	6.45265	0.0984868	0.998832	106	34	9	FALSE
OTU001334	Firmicutes	Clostridia	Clostridiales	NA	NA	NA	Bacteria;Firmicutes;Clostridia;Clostridiales	2.13876	11.1447	0.0986854	0.998832	6686	2158	12	FALSE
OTU000342	Firmicutes	Clostridia	Clostridiales	NA	NA	NA	Bacteria;Firmicutes;Clostridia;Clostridiales	1.24392	7.42132	0.0989499	0.998832	609	114	12	FALSE
OTU006027	Firmicutes	Clostridia	Clostridiales	NA	NA	NA	Bacteria;Firmicutes;Clostridia;Clostridiales	-1.07093	6.60936	0.099015	0.998832	372	44	12	FALSE
OTU000292	Firmicutes	Clostridia	Clostridiales	Clostridiaceae	Clostridium	Clostridium leptum	Bacteria;Firmicutes;Clostridia;Clostridiales;Clostridiaceae;Clostridium;Clostridium leptum	-1.18732	6.45984	0.0992651	0.998987	306	35	9	FALSE
OTU007197	Proteobacteria	Deltaproteobacteria	Bdellovibrionales	Bdellovibrionaceae	Vampirovibrio	Vampirovibrio chlorellavorus	Bacteria;Proteobacteria;Deltaproteobacteria;Bdellovibrionales;Bdellovibrionaceae;Vampirovibrio;Vampirovibrio chlorellavorus	-1.4428	8.07488	0.0997642	1	1219	209	11	FALSE
OTU000481	Tenericutes	Mollicutes	Entomoplasmatales	NA	NA	NA	Bacteria;Tenericutes;Mollicutes ;Entomoplasmatales	1.0979	6.43215	0.100709	1	309	33	10	FALSE
OTU010254	Firmicutes	Clostridia	Clostridiales	Ruminococcaceae	Ruminococcus	NA	Bacteria;Firmicutes;Clostridia;Clostridiales;Ruminococcaceae;Ruminococcus	1.11845	6.04566	0.10177	1	94	14	4	FALSE
OTU001273	Firmicutes	Erysipelotrichia	Erysipelotrichales	Erysipelotrichaceae	Holdemania	Holdemania filiformis	Bacteria;Firmicutes;Erysipelotrichia;Erysipelotrichales;Erysipelotrichaceae;Holdemania;Holdemania filiformis	-1.19915	6.8086	0.102835	1	523	56	10	FALSE
OTU002216	Firmicutes	Clostridia	Clostridiales	NA	NA	NA	Bacteria;Firmicutes;Clostridia;Clostridiales	1.34762	6.85217	0.102851	1	276	62	8	FALSE
OTU002294	Firmicutes	Clostridia	Clostridiales	NA	NA	NA	Bacteria;Firmicutes;Clostridia;Clostridiales	1.04811	6.15776	0.103577	1	611	19	6	FALSE
OTU000617	Firmicutes	Clostridia	Clostridiales	Clostridiaceae	NA	NA	Bacteria;Firmicutes;Clostridia;Clostridiales;Clostridiaceae	1.06488	7.22509	0.10385	1	1036	93	12	FALSE
OTU006637	Firmicutes	Clostridia	Clostridiales	Clostridiaceae	Clostridium	Clostridium colinum	Bacteria;Firmicutes;Clostridia;Clostridiales;Clostridiaceae;Clostridium;Clostridium colinum	-1.05216	6.44973	0.103931	1	539	34	10	FALSE
B_R_006536	Bacteroidetes	Bacteroidia	Bacteroidales	Rikenellaceae	Alistipes	NA	Bacteria;Bacteroidetes;Bacteroidia;Bacteroidales;Rikenellaceae;Alistipes;Alistipes putredinis	2.16394	11.6283	0.10418	1	11961	2997	12	FALSE
OTU003009	Firmicutes	Clostridia	Clostridiales	NA	NA	NA	Bacteria;Firmicutes;Clostridia;Clostridiales	0.985038	6.06735	0.104404	1	421	15	7	FALSE
OTU003910	Firmicutes	Clostridia	Clostridiales	NA	NA	NA	Bacteria;Firmicutes;Clostridia;Clostridiales	0.924711	6.11253	0.10465	1	162	17	8	FALSE
OTU000685	Bacteroidetes	Bacteroidia	Bacteroidales	Rikenellaceae	Alistipes	NA	Bacteria;Bacteroidetes;Bacteroidia;Bacteroidales;Rikenellaceae;Alistipes	2.15162	11.8947	0.105547	1	15568	3610	13	FALSE
OTU001464	Firmicutes	Clostridia	Clostridiales	NA	NA	NA	Bacteria;Firmicutes;Clostridia;Clostridiales	-1.49177	10.423	0.105675	1	17683	1261	15	FALSE
OTU029993	NA	NA	NA	NA	NA	NA	Bacteria	-1.1462	5.96928	0.106576	1	43	11	2	FALSE
OTU000287	Firmicutes	Clostridia	Clostridiales	NA	NA	NA	Bacteria;Firmicutes;Clostridia;Clostridiales	-1.14079	9.59732	0.106994	1	3807	682	16	FALSE
OTU000777	Firmicutes	Clostridia	Clostridiales	NA	NA	NA	Bacteria;Firmicutes;Clostridia;Clostridiales	-1.11726	8.48285	0.107134	1	2138	292	16	FALSE
OTU027142	Bacteroidetes	Bacteroidia	Bacteroidales	Porphyromonadaceae	Parabacteroides	Parabacteroides distasonis	Bacteria;Bacteroidetes;Bacteroidia;Bacteroidales;Porphyromonadaceae;Parabacteroides;Parabacteroides distasonis	1.80058	8.17979	0.107684	1	870	232	5	FALSE
OTU004031	Proteobacteria	Deltaproteobacteria	Bdellovibrionales	Bdellovibrionaceae	Vampirovibrio	Vampirovibrio chlorellavorus	Bacteria;Proteobacteria;Deltaproteobacteria;Bdellovibrionales;Bdellovibrionaceae;Vampirovibrio;Vampirovibrio chlorellavorus	-1.12019	6.69104	0.107826	1	218	49	10	FALSE
OTU000628	Tenericutes	Mollicutes	NA	NA	NA	NA	Bacteria;Tenericutes;Mollicutes	0.965134	8.30654	0.108062	1	2995	250	16	FALSE
OTU000175	Proteobacteria	Deltaproteobacteria	Bdellovibrionales	Bdellovibrionaceae	Vampirovibrio	Vampirovibrio chlorellavorus	Bacteria;Proteobacteria;Deltaproteobacteria;Bdellovibrionales;Bdellovibrionaceae;Vampirovibrio;Vampirovibrio chlorellavorus	-1.46518	13.6334	0.109251	1	59301	12121	16	FALSE
B_R_005984	Firmicutes	Clostridia	Clostridiales	NA	NA	NA	Bacteria;Firmicutes;Clostridia;Clostridiales;Christensenellaceae;Christensenella;Christensenella minuta	-1.3158	7.56283	0.109257	1	2071	132	11	FALSE
OTU001394	NA	NA	NA	NA	NA	NA	Bacteria	1.11556	7.2888	0.10943	1	823	100	13	FALSE
OTU001068	Firmicutes	Clostridia	Clostridiales	NA	NA	NA	Bacteria;Firmicutes;Clostridia;Clostridiales	1.22338	6.52548	0.109805	1	440	39	7	FALSE
OTU001850	Firmicutes	Clostridia	Clostridiales	Eubacteriaceae	NA	NA	Bacteria;Firmicutes;Clostridia;Clostridiales;Eubacteriaceae	1.0922	7.04366	0.110854	1	2262	77	14	FALSE
OTU003805	NA	NA	NA	NA	NA	NA	Bacteria	-1.17304	7.00909	0.110955	1	876	74	11	FALSE
OTU009515	Firmicutes	Clostridia	Clostridiales	NA	NA	NA	Bacteria;Firmicutes;Clostridia;Clostridiales	1.50391	7.39727	0.111399	1	491	114	8	FALSE
OTU000818	Firmicutes	Clostridia	Clostridiales	NA	NA	NA	Bacteria;Firmicutes;Clostridia;Clostridiales	-1.10668	7.21447	0.111435	1	474	93	14	FALSE
OTU003891	Firmicutes	Clostridia	Clostridiales	NA	NA	NA	Bacteria;Firmicutes;Clostridia;Clostridiales	1.00382	6.82507	0.112014	1	492	58	13	FALSE
OTU000041	Firmicutes	Clostridia	Clostridiales	Ruminococcaceae	Ruminococcus	NA	Bacteria;Firmicutes;Clostridia;Clostridiales;Ruminococcaceae;Ruminococcus	1.37709	8.74204	0.112327	1	16281	360	12	FALSE
OTU000121	Firmicutes	Clostridia	Clostridiales	Clostridiaceae	Clostridium	Clostridium colinum	Bacteria;Firmicutes;Clostridia;Clostridiales;Clostridiaceae;Clostridium;Clostridium colinum	1.26529	8.33205	0.112635	1	4199	258	16	FALSE
OTU003579	Firmicutes	Clostridia	Clostridiales	Clostridiaceae	Clostridium	Clostridium lactatifermentans	Bacteria;Firmicutes;Clostridia;Clostridiales;Clostridiaceae;Clostridium;Clostridium lactatifermentans	-1.6376	9.94519	0.113032	1	8962	889	15	FALSE
B_R_005982	NA	NA	NA	NA	NA	NA	Bacteria	-0.952036	6.18092	0.113121	1	164	20	10	FALSE
OTU000992	Bacteroidetes	Bacteroidia	Bacteroidales	Porphyromonadaceae	NA	NA	Bacteria;Bacteroidetes;Bacteroidia;Bacteroidales;Porphyromonadaceae	1.18724	6.46164	0.11354	1	374	34	6	FALSE
OTU000092	Firmicutes	Clostridia	Clostridiales	NA	NA	NA	Bacteria;Firmicutes;Clostridia;Clostridiales	1.14993	7.24689	0.114262	1	1174	97	15	FALSE
OTU000312	Firmicutes	Clostridia	Clostridiales	NA	NA	NA	Bacteria;Firmicutes;Clostridia;Clostridiales	-1.04213	9.82453	0.114809	1	9210	798	16	FALSE
OTU000259	Firmicutes	Clostridia	Clostridiales	NA	NA	NA	Bacteria;Firmicutes;Clostridia;Clostridiales	1.24658	9.15437	0.115811	1	2836	485	16	FALSE
OTU000733	Firmicutes	Clostridia	Clostridiales	NA	NA	NA	Bacteria;Firmicutes;Clostridia;Clostridiales	-1.15578	8.82942	0.115857	1	4869	382	15	FALSE
OTU012479	Bacteroidetes	Bacteroidia	Bacteroidales	Rikenellaceae	Alistipes	NA	Bacteria;Bacteroidetes;Bacteroidia;Bacteroidales;Rikenellaceae;Alistipes	1.36248	6.64645	0.115877	1	250	47	4	FALSE
OTU013391	NA	NA	NA	NA	NA	NA	Bacteria	0.988493	5.92813	0.115961	1	88	9	3	FALSE
OTU000076	Firmicutes	Clostridia	Clostridiales	NA	NA	NA	Bacteria;Firmicutes;Clostridia;Clostridiales	1.36207	10.1092	0.1161	1	4842	1007	16	FALSE
B_R_033153	Bacteroidetes	Bacteroidia	Bacteroidales	Porphyromonadaceae	NA	NA	Bacteria;Bacteroidetes;Bacteroidia;Bacteroidales;Porphyromonadaceae	2.32024	11.1055	0.116398	1	5136	2097	6	FALSE
OTU003840	Firmicutes	Clostridia	Clostridiales	NA	NA	NA	Bacteria;Firmicutes;Clostridia;Clostridiales	-1.29571	7.30614	0.117054	1	952	102	12	FALSE
OTU069394	Bacteroidetes	Bacteroidia	Bacteroidales	Porphyromonadaceae	NA	NA	Bacteria;Bacteroidetes;Bacteroidia;Bacteroidales;Porphyromonadaceae	1.5047	7.26172	0.117181	1	380	99	4	FALSE
B_R_020843	Firmicutes	Clostridia	Clostridiales	NA	NA	NA	Bacteria;Firmicutes;Clostridia;Clostridiales	-1.2455	7.45868	0.11744	1	528	114	14	FALSE
OTU003639	Firmicutes	Clostridia	Clostridiales	NA	NA	NA	Bacteria;Firmicutes;Clostridia;Clostridiales	1.01097	6.68051	0.119078	1	938	49	13	FALSE
OTU002030	Tenericutes	Mollicutes	NA	NA	NA	NA	Bacteria;Tenericutes;Mollicutes	-0.962982	7.10955	0.119619	1	602	82	15	FALSE
OTU017878	Firmicutes	Clostridia	Clostridiales	Eubacteriaceae	Eubacterium	NA	Bacteria;Firmicutes;Clostridia;Clostridiales;Eubacteriaceae;Eubacterium	-1.08626	5.95239	0.119818	1	66	10	2	FALSE
OTU000001	Firmicutes	Clostridia	Clostridiales	NA	NA	NA	Bacteria;Firmicutes;Clostridia;Clostridiales	1.12341	6.5475	0.120196	1	2247	40	10	FALSE
OTU009349	Bacteroidetes	Bacteroidia	Bacteroidales	Bacteroidaceae	Bacteroides	NA	Bacteria;Bacteroidetes;Bacteroidia;Bacteroidales;Bacteroidaceae;Bacteroides	-0.962421	6.30409	0.120414	1	149	26	9	FALSE
OTU015626	NA	NA	NA	NA	NA	NA	Bacteria	1.14516	6.38744	0.120419	1	335	31	7	FALSE
OTU000862	Firmicutes	Clostridia	Clostridiales	NA	NA	NA	Bacteria;Firmicutes;Clostridia;Clostridiales	1.25266	9.11018	0.120663	1	3811	484	15	FALSE
OTU002690	Firmicutes	Clostridia	Clostridiales	NA	NA	NA	Bacteria;Firmicutes;Clostridia;Clostridiales	-0.96491	6.46438	0.120719	1	282	35	12	FALSE
OTU030209	Firmicutes	Clostridia	Clostridiales	NA	NA	NA	Bacteria;Firmicutes;Clostridia;Clostridiales	-1.14968	5.9723	0.1208	1	103	11	1	FALSE
OTU003775	Tenericutes	Mollicutes	Entomoplasmatales	NA	NA	NA	Bacteria;Tenericutes;Mollicutes ;Entomoplasmatales	1.40481	7.37461	0.121101	1	537	109	7	FALSE
OTU058815	Firmicutes	Clostridia	Clostridiales	NA	NA	NA	Bacteria;Firmicutes;Clostridia;Clostridiales	1.12958	5.9723	0.121276	1	152	11	1	FALSE
OTU000746	NA	NA	NA	NA	NA	NA	Bacteria	1.56995	9.52663	0.121733	1	8955	661	13	FALSE
OTU005354	Firmicutes	Clostridia	Clostridiales	NA	NA	NA	Bacteria;Firmicutes;Clostridia;Clostridiales	-0.893646	6.15895	0.121852	1	98	19	11	FALSE
OTU000235	Proteobacteria	Alphaproteobacteria	NA	NA	NA	NA	Bacteria;Proteobacteria;Alphaproteobacteria	1.79382	11.7641	0.121996	1	11462	3312	14	FALSE
OTU003188	Firmicutes	Clostridia	Clostridiales	NA	NA	NA	Bacteria;Firmicutes;Clostridia;Clostridiales	-1.07375	7.45687	0.122316	1	1257	119	14	FALSE
OTU000483	NA	NA	NA	NA	NA	NA	Bacteria	1.37572	11.6354	0.122951	1	27709	2916	16	FALSE
B_R_010615	Firmicutes	Clostridia	Clostridiales	Ruminococcaceae	Anaerotruncus	Anaerotruncus colihominis	Bacteria;Firmicutes;Clostridia;Clostridiales;Ruminococcaceae;Anaerotruncus;Anaerotruncus colihominis	-1.00579	6.06701	0.123652	1	64	15	5	FALSE
OTU030572	Firmicutes	Clostridia	Clostridiales	Ruminococcaceae	Anaerotruncus	Anaerotruncus colihominis	Bacteria;Firmicutes;Clostridia;Clostridiales;Ruminococcaceae;Anaerotruncus;Anaerotruncus colihominis	-1.00579	6.06701	0.123697	1	60	15	5	FALSE
OTU000199	NA	NA	NA	NA	NA	NA	Bacteria	-0.972719	7.76626	0.124151	1	2192	155	16	FALSE
OTU001105	NA	NA	NA	NA	NA	NA	Bacteria	-1.42043	8.42337	0.124162	1	1836	277	13	FALSE
OTU002064	Firmicutes	Clostridia	Clostridiales	Clostridiaceae	Clostridium	Clostridium leptum	Bacteria;Firmicutes;Clostridia;Clostridiales;Clostridiaceae;Clostridium;Clostridium leptum	-1.01862	7.25467	0.124433	1	1294	97	15	FALSE
OTU002424	PHY_Coriobacteriia	Coriobacteriia	Coriobacteriales	Atopobacteriaceae	Olsenella	NA	Bacteria;PHY_Coriobacteriia;Coriobacteriia;Coriobacteriales;Atopobacteriaceae;Olsenella	1.05813	6.34796	0.124761	1	352	29	8	FALSE
OTU003079	Firmicutes	Clostridia	Clostridiales	NA	NA	NA	Bacteria;Firmicutes;Clostridia;Clostridiales	-1.45121	6.92688	0.124875	1	258	67	5	FALSE
OTU001576	Firmicutes	Clostridia	Clostridiales	NA	NA	NA	Bacteria;Firmicutes;Clostridia;Clostridiales	-1.31235	9.46824	0.12601	1	9164	622	15	FALSE
OTU001426	Firmicutes	Clostridia	Clostridiales	NA	NA	NA	Bacteria;Firmicutes;Clostridia;Clostridiales	1.01354	7.22898	0.126209	1	650	93	14	FALSE
OTU000695	NA	NA	NA	NA	NA	NA	Bacteria	1.11069	7.86557	0.126955	1	1768	175	15	FALSE
OTU003354	Tenericutes	Mollicutes	Entomoplasmatales	NA	NA	NA	Bacteria;Tenericutes;Mollicutes ;Entomoplasmatales	0.931847	6.18365	0.128817	1	138	20	10	FALSE
OTU017490	Firmicutes	Clostridia	Clostridiales	NA	NA	NA	Bacteria;Firmicutes;Clostridia;Clostridiales	-0.949519	6.11485	0.128945	1	157	17	7	FALSE
OTU017469	NA	NA	NA	NA	NA	NA	Bacteria	-1.1043	5.96447	0.12908	1	32	10	2	FALSE
OTU017495	Firmicutes	Clostridia	Clostridiales	Lachnospiraceae	Coprococcus	NA	Bacteria;Firmicutes;Clostridia;Clostridiales;Lachnospiraceae;Coprococcus	-1.10431	5.96447	0.129118	1	33	10	2	FALSE
OTU001142	Firmicutes	Clostridia	Clostridiales	NA	NA	NA	Bacteria;Firmicutes;Clostridia;Clostridiales	1.08322	6.23419	0.129158	1	1067	23	7	FALSE
OTU003578	Firmicutes	Clostridia	Clostridiales	NA	NA	NA	Bacteria;Firmicutes;Clostridia;Clostridiales	-1.20935	7.49442	0.129318	1	584	118	14	FALSE
OTU003296	Proteobacteria	Alphaproteobacteria	NA	NA	NA	NA	Bacteria;Proteobacteria;Alphaproteobacteria	0.916532	6.04252	0.129498	1	61	14	7	FALSE
OTU067988	Firmicutes	Clostridia	Clostridiales	NA	NA	NA	Bacteria;Firmicutes;Clostridia;Clostridiales	-1.08421	5.95128	0.130154	1	380	10	2	FALSE
OTU002946	NA	NA	NA	NA	NA	NA	Bacteria	0.943789	6.29883	0.130254	1	266	26	10	FALSE
OTU001417	NA	NA	NA	NA	NA	NA	Bacteria	1.1572	7.88221	0.131022	1	774	172	15	FALSE
OTU014839	NA	NA	NA	NA	NA	NA	Bacteria	1.15881	6.648	0.131506	1	343	47	7	FALSE
OTU115836	Firmicutes	Clostridia	Clostridiales	NA	NA	NA	Bacteria;Firmicutes;Clostridia;Clostridiales	-1.00859	5.92569	0.13182	1	39	9	2	FALSE
B_R_029062	Firmicutes	Clostridia	Clostridiales	NA	NA	NA	Bacteria;Firmicutes;Clostridia;Clostridiales	2.08703	13.0273	0.131879	1	19875	8104	13	FALSE
OTU007657	Firmicutes	Clostridia	Clostridiales	Peptococcaceae	NA	NA	Bacteria;Firmicutes;Clostridia;Clostridiales;Peptococcaceae	-0.877083	6.43301	0.132305	1	290	33	12	FALSE
OTU000347	Firmicutes	Clostridia	Clostridiales	NA	NA	NA	Bacteria;Firmicutes;Clostridia;Clostridiales	1.01494	9.16057	0.13259	1	3254	498	16	FALSE
OTU111563	Firmicutes	Clostridia	Clostridiales	NA	NA	NA	Bacteria;Firmicutes;Clostridia;Clostridiales	1.50318	7.01305	0.133059	1	313	75	3	FALSE
OTU000289	Firmicutes	Clostridia	Clostridiales	NA	NA	NA	Bacteria;Firmicutes;Clostridia;Clostridiales	0.930985	6.35879	0.133457	1	3102	29	11	FALSE
OTU017517	Bacteroidetes	Bacteroidia	Bacteroidales	Bacteroidaceae	Bacteroides	Bacteroides massiliensis	Bacteria;Bacteroidetes;Bacteroidia;Bacteroidales;Bacteroidaceae;Bacteroides;Bacteroides massiliensis	-1.09627	6.181	0.133494	1	115	19	5	FALSE
OTU000824	Firmicutes	Clostridia	Clostridiales	Clostridiaceae	Clostridium	Clostridium leptum	Bacteria;Firmicutes;Clostridia;Clostridiales;Clostridiaceae;Clostridium;Clostridium leptum	-1.24568	6.87034	0.134698	1	148	63	6	FALSE
OTU008856	NA	NA	NA	NA	NA	NA	Bacteria	-1.0949	5.95789	0.13485	1	375	10	2	FALSE
OTU002514	Tenericutes	Mollicutes	Entomoplasmatales	Spiroplasmataceae	Spiroplasma	NA	Bacteria;Tenericutes;Mollicutes ;Entomoplasmatales;Spiroplasmataceae;Spiroplasma	0.916236	6.04484	0.135288	1	218	14	6	FALSE
OTU001341	Firmicutes	Clostridia	Clostridiales	NA	NA	NA	Bacteria;Firmicutes;Clostridia;Clostridiales	-1.0097	6.80171	0.135356	1	136	57	11	FALSE
OTU001923	Firmicutes	Clostridia	Clostridiales	NA	NA	NA	Bacteria;Firmicutes;Clostridia;Clostridiales	-0.951513	6.29516	0.136045	1	510	26	8	FALSE
OTU008409	Bacteroidetes	Bacteroidia	Bacteroidales	Bacteroidaceae	Bacteroides	NA	Bacteria;Bacteroidetes;Bacteroidia;Bacteroidales;Bacteroidaceae;Bacteroides	-0.939824	5.98487	0.137136	1	63	11	5	FALSE
OTU003175	NA	NA	NA	NA	NA	NA	Bacteria	1.01068	7.10653	0.137701	1	762	81	13	FALSE
OTU004984	Firmicutes	Clostridia	Clostridiales	NA	NA	NA	Bacteria;Firmicutes;Clostridia;Clostridiales	-1.21469	6.56951	0.137817	1	380	42	7	FALSE
OTU008809	Firmicutes	Clostridia	Clostridiales	NA	NA	NA	Bacteria;Firmicutes;Clostridia;Clostridiales	-0.941202	6.04806	0.138214	1	156	14	6	FALSE
OTU019569	Firmicutes	Clostridia	Clostridiales	NA	NA	NA	Bacteria;Firmicutes;Clostridia;Clostridiales	0.860367	6.08839	0.140048	1	547	16	8	FALSE
OTU002974	Tenericutes	Mollicutes	Anaeroplasmatales	Anaeroplasmataceae	Anaeroplasma	NA	Bacteria;Tenericutes;Mollicutes ;Anaeroplasmatales;Anaeroplasmataceae;Anaeroplasma	1.10973	7.00118	0.140167	1	920	71	10	FALSE
OTU082026	Firmicutes	Clostridia	Clostridiales	NA	NA	NA	Bacteria;Firmicutes;Clostridia;Clostridiales	1.05283	5.94557	0.140519	1	20	10	1	FALSE
OTU001004	NA	NA	NA	NA	NA	NA	Bacteria	1.03252	8.04592	0.141212	1	1256	201	15	FALSE
OTU006373	Bacteroidetes	Bacteroidia	Bacteroidales	Rikenellaceae	Alistipes	NA	Bacteria;Bacteroidetes;Bacteroidia;Bacteroidales;Rikenellaceae;Alistipes	1.03825	6.15335	0.14157	1	82	19	5	FALSE
OTU014064	NA	NA	NA	NA	NA	NA	Bacteria	1.28451	7.04953	0.14161	1	651	79	7	FALSE
OTU000009	Firmicutes	Clostridia	Clostridiales	NA	NA	NA	Bacteria;Firmicutes;Clostridia;Clostridiales	-1.03501	7.29522	0.141776	1	634	99	12	FALSE
OTU059264	Bacteroidetes	Bacteroidia	Bacteroidales	NA	NA	NA	Bacteria;Bacteroidetes;Bacteroidia;Bacteroidales	-1.0778	5.94815	0.141973	1	41	10	1	FALSE
B_R_003156	Bacteroidetes	Bacteroidia	Bacteroidales	Bacteroidaceae	Bacteroides	Bacteroides massiliensis	Bacteria;Bacteroidetes;Bacteroidia;Bacteroidales;Bacteroidaceae;Bacteroides;Bacteroides massiliensis	-1.03526	5.94285	0.142812	1	37	9	1	FALSE
OTU000325	NA	NA	NA	NA	NA	NA	Bacteria	1.04454	10.3287	0.142816	1	7121	1183	16	FALSE
OTU004631	Firmicutes	Clostridia	Clostridiales	NA	NA	NA	Bacteria;Firmicutes;Clostridia;Clostridiales	1.16082	6.81621	0.142939	1	473	58	10	FALSE
OTU013462	Tenericutes	Mollicutes	Entomoplasmatales	NA	NA	NA	Bacteria;Tenericutes;Mollicutes ;Entomoplasmatales	0.987026	6.19908	0.143061	1	426	21	6	FALSE
OTU000897	NA	NA	NA	NA	NA	NA	Bacteria	-1.15085	6.98084	0.143642	1	497	72	8	FALSE
OTU013079	Firmicutes	Clostridia	Clostridiales	NA	NA	NA	Bacteria;Firmicutes;Clostridia;Clostridiales	0.92099	6.1751	0.143869	1	154	20	7	FALSE
OTU011261	Firmicutes	Clostridia	Clostridiales	NA	NA	NA	Bacteria;Firmicutes;Clostridia;Clostridiales	-1.22203	6.34692	0.144105	1	275	29	3	FALSE
OTU000113	Firmicutes	Clostridia	Clostridiales	NA	NA	NA	Bacteria;Firmicutes;Clostridia;Clostridiales	1.2702	7.06138	0.144234	1	1010	79	8	FALSE
OTU000220	Firmicutes	Clostridia	Clostridiales	NA	NA	NA	Bacteria;Firmicutes;Clostridia;Clostridiales	-1.16063	11.1606	0.144479	1	9180	2151	16	FALSE
OTU000518	Bacteroidetes	Bacteroidia	Bacteroidales	Rikenellaceae	Alistipes	NA	Bacteria;Bacteroidetes;Bacteroidia;Bacteroidales;Rikenellaceae;Alistipes	1.1497	8.30016	0.144961	1	1891	251	15	FALSE
OTU000800	Firmicutes	Clostridia	NA	NA	NA	NA	Bacteria;Firmicutes;Clostridia	0.933754	7.31847	0.145053	1	1346	103	15	FALSE
OTU001047	NA	NA	NA	NA	NA	NA	Bacteria	-1.24405	6.4742	0.14538	1	1349	36	5	FALSE
OTU000238	Firmicutes	Clostridia	Clostridiales	NA	NA	NA	Bacteria;Firmicutes;Clostridia;Clostridiales	-1.19386	7.96471	0.145422	1	1553	189	13	FALSE
OTU003611	Firmicutes	Clostridia	Clostridiales	NA	NA	NA	Bacteria;Firmicutes;Clostridia;Clostridiales	1.27543	7.15354	0.145554	1	451	88	6	FALSE
OTU012672	NA	NA	NA	NA	NA	NA	Bacteria	0.989297	5.92885	0.145978	1	109	9	2	FALSE
OTU006615	NA	NA	NA	NA	NA	NA	Bacteria	-1.21442	6.68514	0.146106	1	485	47	9	FALSE
OTU001193	Tenericutes	Mollicutes	Entomoplasmatales	NA	NA	NA	Bacteria;Tenericutes;Mollicutes ;Entomoplasmatales	-0.972879	7.15128	0.146114	1	854	86	13	FALSE
OTU003625	Firmicutes	Clostridia	Clostridiales	NA	NA	NA	Bacteria;Firmicutes;Clostridia;Clostridiales	-1.46361	9.41731	0.147318	1	1340	573	14	FALSE
OTU001834	Firmicutes	Clostridia	Clostridiales	NA	NA	NA	Bacteria;Firmicutes;Clostridia;Clostridiales	-1.18751	7.00477	0.14754	1	526	74	9	FALSE
OTU002350	Firmicutes	Clostridia	Clostridiales	Ruminococcaceae	Ruminococcus	NA	Bacteria;Firmicutes;Clostridia;Clostridiales;Ruminococcaceae;Ruminococcus	1.04018	7.92556	0.148699	1	1317	183	16	FALSE
B_R_033129	Bacteroidetes	Bacteroidia	Bacteroidales	Bacteroidaceae	Bacteroides	NA	Bacteria;Bacteroidetes;Bacteroidia;Bacteroidales;Bacteroidaceae;Bacteroides	-1.79534	12.595	0.148969	1	45416	5588	12	FALSE
OTU003670	Firmicutes	Clostridia	Clostridiales	Eubacteriaceae	Eubacterium	Eubacterium coprostanoligenes	Bacteria;Firmicutes;Clostridia;Clostridiales;Eubacteriaceae;Eubacterium;Eubacterium coprostanoligenes	1.25722	7.83983	0.149256	1	724	172	10	FALSE
OTU001033	Firmicutes	Clostridia	Clostridiales	NA	NA	NA	Bacteria;Firmicutes;Clostridia;Clostridiales	-1.16291	7.67382	0.149531	1	880	142	14	FALSE
OTU004020	NA	NA	NA	NA	NA	NA	Bacteria	-0.943188	6.17436	0.149553	1	82	20	8	FALSE
OTU003467	Firmicutes	Clostridia	Clostridiales	NA	NA	NA	Bacteria;Firmicutes;Clostridia;Clostridiales	1.0503	6.55627	0.150009	1	567	40	8	FALSE
OTU000334	Firmicutes	Clostridia	Clostridiales	NA	NA	NA	Bacteria;Firmicutes;Clostridia;Clostridiales	-1.29915	8.31695	0.150325	1	838	257	13	FALSE
OTU000940	Bacteroidetes	Bacteroidia	Bacteroidales	Porphyromonadaceae	NA	NA	Bacteria;Bacteroidetes;Bacteroidia;Bacteroidales;Porphyromonadaceae	0.894532	6.39674	0.150631	1	103	31	10	FALSE
OTU028140	Firmicutes	Clostridia	Clostridiales	Ruminococcaceae	Ruminococcus	NA	Bacteria;Firmicutes;Clostridia;Clostridiales;Ruminococcaceae;Ruminococcus	1.08809	6.17391	0.151217	1	2606	20	4	FALSE
OTU004765	Proteobacteria	Deltaproteobacteria	Bdellovibrionales	Bdellovibrionaceae	Vampirovibrio	Vampirovibrio chlorellavorus	Bacteria;Proteobacteria;Deltaproteobacteria;Bdellovibrionales;Bdellovibrionaceae;Vampirovibrio;Vampirovibrio chlorellavorus	-0.989121	6.82864	0.151389	1	291	60	12	FALSE
OTU002550	Firmicutes	Clostridia	Clostridiales	NA	NA	NA	Bacteria;Firmicutes;Clostridia;Clostridiales	1.88949	10.4876	0.151975	1	14860	1290	10	FALSE
OTU000464	NA	NA	NA	NA	NA	NA	Bacteria	0.907278	10.2456	0.152311	1	8639	1110	16	FALSE
OTU008057	NA	NA	NA	NA	NA	NA	Bacteria	-1.00585	5.9251	0.152754	1	603	9	2	FALSE
OTU000537	Verrucomicrobia	Verrucomicrobiae	Verrucomicrobiales	Akkermansiaceae	Akkermansia	Akkermansia muciniphila	Bacteria;Verrucomicrobia;Verrucomicrobiae;Verrucomicrobiales;Akkermansiaceae;Akkermansia;Akkermansia muciniphila	-1.01517	7.03574	0.153332	1	1598	74	14	FALSE
OTU007611	Firmicutes	Clostridia	Clostridiales	Ruminococcaceae	Ruminococcus	Ruminococcus albus	Bacteria;Firmicutes;Clostridia;Clostridiales;Ruminococcaceae;Ruminococcus;Ruminococcus albus	-0.929168	5.90587	0.154565	1	21	8	4	FALSE
OTU004114	Firmicutes	Clostridia	Clostridiales	NA	NA	NA	Bacteria;Firmicutes;Clostridia;Clostridiales	-1.25851	8.06954	0.15526	1	1595	206	13	FALSE
OTU001661	Firmicutes	Clostridia	Clostridiales	NA	NA	NA	Bacteria;Firmicutes;Clostridia;Clostridiales	1.01948	8.01966	0.155381	1	2571	198	16	FALSE
B_R_047177	Firmicutes	Clostridia	Clostridiales	NA	NA	NA	Bacteria;Firmicutes;Clostridia;Clostridiales	-1.40397	8.97581	0.156674	1	951	411	13	FALSE
OTU003605	Firmicutes	Clostridia	Clostridiales	NA	NA	NA	Bacteria;Firmicutes;Clostridia;Clostridiales	1.27186	8.60861	0.157928	1	1535	326	14	FALSE
OTU005907	Bacteroidetes	Bacteroidia	Bacteroidales	Porphyromonadaceae	NA	NA	Bacteria;Bacteroidetes;Bacteroidia;Bacteroidales;Porphyromonadaceae	1.00197	6.01194	0.158335	1	70	12	4	FALSE
OTU002201	NA	NA	NA	NA	NA	NA	Bacteria	0.884197	6.27792	0.158422	1	199	25	9	FALSE
OTU012308	Firmicutes	Clostridia	Clostridiales	NA	NA	NA	Bacteria;Firmicutes;Clostridia;Clostridiales	0.905329	5.89955	0.159178	1	110	8	2	FALSE
OTU035057	NA	NA	NA	NA	NA	NA	Bacteria	0.914137	6.04122	0.160131	1	77	14	5	FALSE
OTU009537	Firmicutes	Clostridia	Clostridiales	Oscillospiraceae	Oscillibacter	NA	Bacteria;Firmicutes;Clostridia;Clostridiales;Oscillospiraceae;Oscillibacter	0.89135	6.71284	0.160241	1	370	51	14	FALSE
OTU002244	NA	NA	NA	NA	NA	NA	Bacteria	0.907677	5.90848	0.160292	1	21	8	3	FALSE
OTU066490	NA	NA	NA	NA	NA	NA	Bacteria	1.01057	6.62913	0.160559	1	356	46	8	FALSE
B_R_000866	Bacteroidetes	Bacteroidia	Bacteroidales	Bacteroidaceae	Bacteroides	Bacteroides dorei	Bacteria;Bacteroidetes;Bacteroidia;Bacteroidales;Bacteroidaceae;Bacteroides;Bacteroides dorei	-1.03209	6.01436	0.16063	1	41	12	4	FALSE
OTU003512	Firmicutes	Clostridia	Clostridiales	NA	NA	NA	Bacteria;Firmicutes;Clostridia;Clostridiales	1.50169	8.6607	0.161226	1	3902	329	8	FALSE
OTU003769	Firmicutes	Clostridia	Clostridiales	NA	NA	NA	Bacteria;Firmicutes;Clostridia;Clostridiales	0.952509	6.3552	0.161381	1	1200	29	7	FALSE
OTU002144	Firmicutes	Clostridia	Clostridiales	NA	NA	NA	Bacteria;Firmicutes;Clostridia;Clostridiales	-0.993337	6.75418	0.162327	1	387	54	11	FALSE
OTU006082	Firmicutes	Clostridia	Clostridiales	Lachnospiraceae	Acetatifactor	Acetatifactor muris	Bacteria;Firmicutes;Clostridia;Clostridiales;Lachnospiraceae;Acetatifactor;Acetatifactor muris	0.968858	6.4727	0.162578	1	292	36	10	FALSE
OTU002027	NA	NA	NA	NA	NA	NA	Bacteria	0.840377	6.26731	0.162756	1	405	24	9	FALSE
OTU006761	Tenericutes	Mollicutes	Entomoplasmatales	NA	NA	NA	Bacteria;Tenericutes;Mollicutes ;Entomoplasmatales	0.829329	6.32205	0.163217	1	202	27	8	FALSE
OTU009950	Bacteroidetes	Bacteroidia	Bacteroidales	Bacteroidaceae	Bacteroides	NA	Bacteria;Bacteroidetes;Bacteroidia;Bacteroidales;Bacteroidaceae;Bacteroides	-0.904194	6.10917	0.164845	1	39	16	7	FALSE
OTU001378	Tenericutes	Mollicutes	Entomoplasmatales	NA	NA	NA	Bacteria;Tenericutes;Mollicutes ;Entomoplasmatales	-1.01489	7.4261	0.165156	1	978	114	15	FALSE
OTU014090	PHY_Coriobacteriia	Coriobacteriia	Coriobacteriales	Atopobacteriaceae	Olsenella	NA	Bacteria;PHY_Coriobacteriia;Coriobacteriia;Coriobacteriales;Atopobacteriaceae;Olsenella	0.8445	6.01869	0.165259	1	90	13	6	FALSE
OTU000148	Firmicutes	Clostridia	Clostridiales	NA	NA	NA	Bacteria;Firmicutes;Clostridia;Clostridiales	-0.892513	7.51925	0.165462	1	822	125	15	FALSE
OTU000879	Proteobacteria	Deltaproteobacteria	Bdellovibrionales	Bdellovibrionaceae	Vampirovibrio	Vampirovibrio chlorellavorus	Bacteria;Proteobacteria;Deltaproteobacteria;Bdellovibrionales;Bdellovibrionaceae;Vampirovibrio;Vampirovibrio chlorellavorus	-1.02044	7.31637	0.165682	1	543	103	13	FALSE
OTU004482	NA	NA	NA	NA	NA	NA	Bacteria	0.820118	6.14226	0.165766	1	372	18	9	FALSE
OTU035071	Firmicutes	Clostridia	Clostridiales	NA	NA	NA	Bacteria;Firmicutes;Clostridia;Clostridiales	0.97693	5.9208	0.166417	1	37	9	1	FALSE
B_R_017176	Firmicutes	Clostridia	Clostridiales	NA	NA	NA	Bacteria;Firmicutes;Clostridia;Clostridiales	0.914591	9.08062	0.166637	1	3927	467	16	FALSE
OTU007817	Firmicutes	Clostridia	Clostridiales	NA	NA	NA	Bacteria;Firmicutes;Clostridia;Clostridiales	-0.853498	6.25647	0.167143	1	129	24	9	FALSE
OTU107936	Firmicutes	Clostridia	Clostridiales	NA	NA	NA	Bacteria;Firmicutes;Clostridia;Clostridiales	-0.869653	6.01874	0.167907	1	171	13	4	FALSE
OTU010548	Firmicutes	Clostridia	Clostridiales	NA	NA	NA	Bacteria;Firmicutes;Clostridia;Clostridiales	0.927915	6.05472	0.169042	1	69	14	5	FALSE
OTU044712	NA	NA	NA	NA	NA	NA	Bacteria	-1.1222	6.52716	0.169287	1	599	39	5	FALSE
OTU003794	Firmicutes	Clostridia	Clostridiales	NA	NA	NA	Bacteria;Firmicutes;Clostridia;Clostridiales	0.938019	6.12582	0.16965	1	45	17	6	FALSE
OTU000651	NA	NA	NA	NA	NA	NA	Bacteria	-0.912947	6.716	0.170907	1	344	51	12	FALSE
OTU003209	Firmicutes	Clostridia	Clostridiales	NA	NA	NA	Bacteria;Firmicutes;Clostridia;Clostridiales	-0.863449	6.80992	0.171082	1	858	57	12	FALSE
OTU008801	NA	NA	NA	NA	NA	NA	Bacteria	-0.85912	5.94883	0.171992	1	56	10	7	FALSE
OTU026986	Firmicutes	Clostridia	Clostridiales	NA	NA	NA	Bacteria;Firmicutes;Clostridia;Clostridiales	-0.859028	5.94792	0.171992	1	50	10	5	FALSE
OTU004274	Firmicutes	Clostridia	Clostridiales	Eubacteriaceae	Eubacterium	Eubacterium coprostanoligenes	Bacteria;Firmicutes;Clostridia;Clostridiales;Eubacteriaceae;Eubacterium;Eubacterium coprostanoligenes	0.836647	5.95586	0.171992	1	32	10	5	FALSE
OTU000965	Firmicutes	Clostridia	Clostridiales	Ruminococcaceae	NA	NA	Bacteria;Firmicutes;Clostridia;Clostridiales;Ruminococcaceae	0.836492	5.95158	0.171992	1	2548	10	5	FALSE
OTU002211	Firmicutes	Clostridia	Clostridiales	NA	NA	NA	Bacteria;Firmicutes;Clostridia;Clostridiales	1.02027	6.85437	0.173692	1	403	62	11	FALSE
OTU000516	Firmicutes	Clostridia	Clostridiales	NA	NA	NA	Bacteria;Firmicutes;Clostridia;Clostridiales	-1.00486	6.72532	0.173763	1	815	52	10	FALSE
B_R_030869	NA	NA	NA	NA	NA	NA	Bacteria	-1.27566	9.02916	0.173851	1	2306	454	12	FALSE
OTU001079	Firmicutes	Clostridia	Clostridiales	NA	NA	NA	Bacteria;Firmicutes;Clostridia;Clostridiales	1.17406	8.53733	0.173973	1	1475	309	13	FALSE
OTU019530	Firmicutes	Clostridia	Clostridiales	NA	NA	NA	Bacteria;Firmicutes;Clostridia;Clostridiales	0.992142	5.93036	0.174318	1	33	9	1	FALSE
OTU007486	Tenericutes	Mollicutes	Entomoplasmatales	NA	NA	NA	Bacteria;Tenericutes;Mollicutes ;Entomoplasmatales	0.965052	6.56284	0.174342	1	606	41	10	FALSE
OTU002152	Firmicutes	Clostridia	Clostridiales	NA	NA	NA	Bacteria;Firmicutes;Clostridia;Clostridiales	0.927174	6.79894	0.174478	1	490	58	11	FALSE
OTU006765	NA	NA	NA	NA	NA	NA	Bacteria	1.10925	6.82011	0.174479	1	387	58	8	FALSE
OTU003496	Firmicutes	Clostridia	Clostridiales	NA	NA	NA	Bacteria;Firmicutes;Clostridia;Clostridiales	-0.809171	6.24416	0.176031	1	386	23	11	FALSE
OTU002548	Firmicutes	Clostridia	Clostridiales	NA	NA	NA	Bacteria;Firmicutes;Clostridia;Clostridiales	-0.824389	6.30675	0.176449	1	322	26	11	FALSE
OTU012311	Firmicutes	Clostridia	Clostridiales	NA	NA	NA	Bacteria;Firmicutes;Clostridia;Clostridiales	1.2794	6.93622	0.177025	1	559	69	5	FALSE
B_R_003231	Bacteroidetes	Bacteroidia	Bacteroidales	Rikenellaceae	Alistipes	NA	Bacteria;Bacteroidetes;Bacteroidia;Bacteroidales;Rikenellaceae;Alistipes;Alistipes finegoldii	1.01365	7.85629	0.177124	1	1654	172	16	FALSE
OTU079790	Proteobacteria	Alphaproteobacteria	NA	NA	NA	NA	Bacteria;Proteobacteria;Alphaproteobacteria	-1.05567	6.15121	0.177647	1	143	19	2	FALSE
OTU009489	Firmicutes	Clostridia	Clostridiales	NA	NA	NA	Bacteria;Firmicutes;Clostridia;Clostridiales	1.22148	7.06809	0.178083	1	275	80	8	FALSE
OTU002336	NA	NA	NA	NA	NA	NA	Bacteria	1.00225	6.93968	0.178732	1	1036	68	11	FALSE
OTU000180	Firmicutes	Clostridia	Clostridiales	NA	NA	NA	Bacteria;Firmicutes;Clostridia;Clostridiales	1.03113	6.85385	0.180135	1	3383	62	11	FALSE
OTU000127	NA	NA	NA	NA	NA	NA	Bacteria	0.978141	8.79656	0.180214	1	7681	370	16	FALSE
OTU001652	Firmicutes	Clostridia	Clostridiales	NA	NA	NA	Bacteria;Firmicutes;Clostridia;Clostridiales	-0.869165	6.27453	0.180337	1	773	24	9	FALSE
OTU136251	Firmicutes	Clostridia	Clostridiales	Clostridiaceae	Clostridium	Clostridium leptum	Bacteria;Firmicutes;Clostridia;Clostridiales;Clostridiaceae;Clostridium;Clostridium leptum	-0.933179	5.97505	0.181042	1	59	11	3	FALSE
OTU006685	Firmicutes	Clostridia	Clostridiales	NA	NA	NA	Bacteria;Firmicutes;Clostridia;Clostridiales	-1.21205	7.22466	0.181595	1	277	91	8	FALSE
B_R_066077	NA	NA	NA	NA	NA	NA	Bacteria	-1.14949	6.43111	0.181912	1	509	32	4	FALSE
OTU002572	NA	NA	NA	NA	NA	NA	Bacteria	-1.07503	7.06537	0.184063	1	814	79	11	FALSE
OTU000384	Firmicutes	Clostridia	Clostridiales	NA	NA	NA	Bacteria;Firmicutes;Clostridia;Clostridiales	1.04691	6.60185	0.184491	1	637	44	8	FALSE
OTU000284	Firmicutes	Clostridia	Clostridiales	NA	NA	NA	Bacteria;Firmicutes;Clostridia;Clostridiales	0.905599	6.34249	0.185633	1	517	28	8	FALSE
OTU005139	Firmicutes	Clostridia	Clostridiales	NA	NA	NA	Bacteria;Firmicutes;Clostridia;Clostridiales	-1.26452	9.34298	0.185969	1	2110	573	13	FALSE
B_R_050146	Bacteroidetes	Bacteroidia	Bacteroidales	NA	NA	NA	Bacteria;Bacteroidetes;Bacteroidia;Bacteroidales	-1.44492	9.87709	0.186722	1	6956	805	12	FALSE
OTU011780	Firmicutes	Clostridia	Clostridiales	NA	NA	NA	Bacteria;Firmicutes;Clostridia;Clostridiales	-0.822438	6.30208	0.187118	1	334	26	9	FALSE
OTU003450	PHY_Coriobacteriia	Coriobacteriia	NA	NA	NA	NA	Bacteria;PHY_Coriobacteriia;Coriobacteriia	1.05428	6.49986	0.188543	1	280	38	6	FALSE
OTU003610	Tenericutes	Mollicutes	Entomoplasmatales	NA	NA	NA	Bacteria;Tenericutes;Mollicutes ;Entomoplasmatales	-0.942736	7.11947	0.188597	1	504	83	12	FALSE
OTU000233	Proteobacteria	Alphaproteobacteria	NA	NA	NA	NA	Bacteria;Proteobacteria;Alphaproteobacteria	-1.22126	7.60043	0.188644	1	1268	138	9	FALSE
OTU000278	Firmicutes	Clostridia	Clostridiales	NA	NA	NA	Bacteria;Firmicutes;Clostridia;Clostridiales	-1.06247	7.3343	0.188685	1	473	103	10	FALSE
OTU002888	Firmicutes	Clostridia	Clostridiales	NA	NA	NA	Bacteria;Firmicutes;Clostridia;Clostridiales	0.935188	7.03655	0.189947	1	914	76	12	FALSE
OTU001916	Firmicutes	Clostridia	Clostridiales	NA	NA	NA	Bacteria;Firmicutes;Clostridia;Clostridiales	-0.953309	6.45544	0.190037	1	297	34	8	FALSE
OTU014921	Firmicutes	Clostridia	Clostridiales	NA	NA	NA	Bacteria;Firmicutes;Clostridia;Clostridiales	-0.814517	6.06429	0.190079	1	207	15	6	FALSE
OTU001553	Firmicutes	Clostridia	Clostridiales	NA	NA	NA	Bacteria;Firmicutes;Clostridia;Clostridiales	0.867458	6.48326	0.190206	1	421	36	12	FALSE
OTU008749	NA	NA	NA	NA	NA	NA	Bacteria	-0.915641	6.54483	0.19071	1	318	40	11	FALSE
OTU009850	Firmicutes	Clostridia	Clostridiales	NA	NA	NA	Bacteria;Firmicutes;Clostridia;Clostridiales	0.760656	6.17621	0.191459	1	129	20	9	FALSE
OTU000461	PHY_Coriobacteriia	Coriobacteriia	Eggerthellales	Eggerthellaceae	NA	NA	Bacteria;PHY_Coriobacteriia;Coriobacteriia;Eggerthellales;Eggerthellaceae	1.06833	7.03596	0.192384	1	390	77	10	FALSE
OTU000109	Firmicutes	Clostridia	Clostridiales	NA	NA	NA	Bacteria;Firmicutes;Clostridia;Clostridiales	-1.10956	8.18244	0.192387	1	1361	229	15	FALSE
OTU005232	Firmicutes	Clostridia	Clostridiales	NA	NA	NA	Bacteria;Firmicutes;Clostridia;Clostridiales	1.31108	8.79082	0.192436	1	2833	379	12	FALSE
OTU006571	Firmicutes	Clostridia	Clostridiales	NA	NA	NA	Bacteria;Firmicutes;Clostridia;Clostridiales	-1.14649	7.64972	0.19244	1	2119	139	10	FALSE
OTU044693	Firmicutes	Clostridia	Clostridiales	NA	NA	NA	Bacteria;Firmicutes;Clostridia;Clostridiales	0.832946	5.94662	0.192723	1	44	10	3	FALSE
OTU002986	NA	NA	NA	NA	NA	NA	Bacteria	0.91274	5.90861	0.194257	1	36	8	2	FALSE
OTU001701	Firmicutes	Clostridia	Clostridiales	Eubacteriaceae	Eubacterium	Eubacterium siraeum	Bacteria;Firmicutes;Clostridia;Clostridiales;Eubacteriaceae;Eubacterium;Eubacterium siraeum	0.747649	6.11607	0.194553	1	238	17	9	FALSE
OTU001542	NA	NA	NA	NA	NA	NA	Bacteria	0.814515	6.14033	0.194848	1	244	18	7	FALSE
OTU004091	Firmicutes	Clostridia	Clostridiales	NA	NA	NA	Bacteria;Firmicutes;Clostridia;Clostridiales	0.985745	6.491	0.196966	1	1525	36	6	FALSE
OTU001849	Firmicutes	Clostridia	Clostridiales	NA	NA	NA	Bacteria;Firmicutes;Clostridia;Clostridiales	-1.26683	7.11249	0.197776	1	845	85	5	FALSE
OTU000038	Firmicutes	Clostridia	Clostridiales	NA	NA	NA	Bacteria;Firmicutes;Clostridia;Clostridiales	1.08784	11.695	0.198793	1	21567	3124	16	FALSE
OTU005177	Firmicutes	Clostridia	Clostridiales	NA	NA	NA	Bacteria;Firmicutes;Clostridia;Clostridiales	-1.3157	8.09645	0.199339	1	982	202	9	FALSE
B_R_000860	Bacteroidetes	Bacteroidia	Bacteroidales	Porphyromonadaceae	Parabacteroides	Parabacteroides distasonis	Bacteria;Bacteroidetes;Bacteroidia;Bacteroidales;Porphyromonadaceae;Parabacteroides;Parabacteroides distasonis	1.68233	10.2861	0.199376	1	4900	1167	11	FALSE
OTU002585	NA	NA	NA	NA	NA	NA	Bacteria	0.719506	6.93575	0.200521	1	403	67	15	FALSE
OTU000037	NA	NA	NA	NA	NA	NA	Bacteria	0.872421	8.75718	0.20112	1	3018	363	15	FALSE
OTU000058	NA	NA	NA	NA	NA	NA	Bacteria	1.02896	11.8078	0.201533	1	29076	3340	16	FALSE
OTU000660	NA	NA	NA	NA	NA	NA	Bacteria	0.87985	9.03511	0.201661	1	4277	444	16	FALSE
OTU008894	NA	NA	NA	NA	NA	NA	Bacteria	1.1647	6.71592	0.202471	1	105	49	4	FALSE
OTU000835	Firmicutes	Clostridia	Clostridiales	NA	NA	NA	Bacteria;Firmicutes;Clostridia;Clostridiales	1.18826	7.45198	0.202689	1	943	118	8	FALSE
OTU004381	Tenericutes	Mollicutes	Entomoplasmatales	Spiroplasmataceae	Spiroplasma	NA	Bacteria;Tenericutes;Mollicutes ;Entomoplasmatales;Spiroplasmataceae;Spiroplasma	-0.85073	7.47565	0.202697	1	1206	120	16	FALSE
OTU003308	Firmicutes	Clostridia	Clostridiales	NA	NA	NA	Bacteria;Firmicutes;Clostridia;Clostridiales	-0.845955	6.51428	0.203975	1	242	37	11	FALSE
OTU003892	NA	NA	NA	NA	NA	NA	Bacteria	1.24569	7.77433	0.204438	1	1796	161	8	FALSE
OTU002021	Firmicutes	Clostridia	Clostridiales	NA	NA	NA	Bacteria;Firmicutes;Clostridia;Clostridiales	-0.917018	7.12758	0.206132	1	789	84	13	FALSE
OTU000650	NA	NA	NA	NA	NA	NA	Bacteria	0.812201	6.68788	0.207595	1	581	49	12	FALSE
OTU022610	Firmicutes	Clostridia	Clostridiales	Clostridiaceae	Clostridium	Clostridium colinum	Bacteria;Firmicutes;Clostridia;Clostridiales;Clostridiaceae;Clostridium;Clostridium colinum	0.832654	5.95038	0.209554	1	117	10	4	FALSE
OTU007162	Proteobacteria	Deltaproteobacteria	Bdellovibrionales	Bdellovibrionaceae	Vampirovibrio	Vampirovibrio chlorellavorus	Bacteria;Proteobacteria;Deltaproteobacteria;Bdellovibrionales;Bdellovibrionaceae;Vampirovibrio;Vampirovibrio chlorellavorus	-0.818062	6.35947	0.209638	1	118	29	9	FALSE
OTU006630	Tenericutes	Mollicutes	Entomoplasmatales	NA	NA	NA	Bacteria;Tenericutes;Mollicutes ;Entomoplasmatales	-0.911993	6.17094	0.210617	1	182	19	6	FALSE
OTU003760	Firmicutes	Clostridia	Clostridiales	NA	NA	NA	Bacteria;Firmicutes;Clostridia;Clostridiales	-0.956762	6.12612	0.211344	1	303	17	5	FALSE
OTU009169	NA	NA	NA	NA	NA	NA	Bacteria	-0.871689	7.01648	0.212528	1	533	75	10	FALSE
B_R_021697	Firmicutes	Clostridia	Clostridiales	NA	NA	NA	Bacteria;Firmicutes;Clostridia;Clostridiales	-1.03568	8.98969	0.213105	1	2257	435	16	FALSE
OTU007266	Firmicutes	Clostridia	Clostridiales	NA	NA	NA	Bacteria;Firmicutes;Clostridia;Clostridiales	-0.8418	5.88128	0.213223	1	33	7	3	FALSE
OTU007192	Firmicutes	NA	NA	NA	NA	NA	Bacteria;Firmicutes	-0.84165	5.87949	0.213223	1	82	7	3	FALSE
OTU007553	Firmicutes	Clostridia	Clostridiales	NA	NA	NA	Bacteria;Firmicutes;Clostridia;Clostridiales	-0.841573	5.87884	0.213223	1	36	7	5	FALSE
OTU004434	Firmicutes	Clostridia	Clostridiales	NA	NA	NA	Bacteria;Firmicutes;Clostridia;Clostridiales	0.818989	5.88016	0.213223	1	74	7	3	FALSE
OTU005478	Firmicutes	Clostridia	Clostridiales	NA	NA	NA	Bacteria;Firmicutes;Clostridia;Clostridiales	0.818583	5.87607	0.213223	1	45	7	3	FALSE
OTU006090	Firmicutes	Clostridia	Clostridiales	NA	NA	NA	Bacteria;Firmicutes;Clostridia;Clostridiales	0.818451	5.87461	0.213223	1	64	7	4	FALSE
OTU019980	Bacteroidetes	Bacteroidia	Bacteroidales	Porphyromonadaceae	NA	NA	Bacteria;Bacteroidetes;Bacteroidia;Bacteroidales;Porphyromonadaceae	0.818279	5.87284	0.213223	1	23	7	4	FALSE
OTU003606	Firmicutes	Clostridia	Clostridiales	NA	NA	NA	Bacteria;Firmicutes;Clostridia;Clostridiales	1.23588	7.33525	0.213665	1	481	102	4	FALSE
OTU000394	Tenericutes	Mollicutes	NA	NA	NA	NA	Bacteria;Tenericutes;Mollicutes	-0.998724	10.3717	0.213772	1	10021	1185	16	FALSE
OTU002109	NA	NA	NA	NA	NA	NA	Bacteria	0.890832	6.7075	0.21388	1	670	50	9	FALSE
OTU005567	NA	NA	NA	NA	NA	NA	Bacteria	1.1784	8.70342	0.21412	1	2104	351	16	FALSE
OTU001041	NA	NA	NA	NA	NA	NA	Bacteria	0.740613	6.11214	0.215078	1	178	17	8	FALSE
OTU000107	Firmicutes	Clostridia	Clostridiales	NA	NA	NA	Bacteria;Firmicutes;Clostridia;Clostridiales	-0.922349	11.0374	0.21519	1	49497	1914	16	FALSE
B_R_005994	NA	NA	NA	NA	NA	NA	Bacteria	0.908435	6.3417	0.215232	1	871	28	6	FALSE
OTU006745	Firmicutes	Clostridia	Clostridiales	Ruminococcaceae	NA	NA	Bacteria;Firmicutes;Clostridia;Clostridiales;Ruminococcaceae	0.873135	6.57816	0.215709	1	657	42	10	FALSE
OTU000745	Firmicutes	Clostridia	Clostridiales	Lachnospiraceae	Butyrivibrio	Butyrivibrio crossotus	Bacteria;Firmicutes;Clostridia;Clostridiales;Lachnospiraceae;Butyrivibrio;Butyrivibrio crossotus	0.942546	7.03152	0.215969	1	818	76	12	FALSE
OTU003609	Firmicutes	Clostridia	Clostridiales	Eubacteriaceae	Eubacterium	Eubacterium coprostanoligenes	Bacteria;Firmicutes;Clostridia;Clostridiales;Eubacteriaceae;Eubacterium;Eubacterium coprostanoligenes	-1.15514	7.89124	0.216435	1	1321	177	10	FALSE
OTU017482	Bacteroidetes	Bacteroidia	Bacteroidales	Bacteroidaceae	Bacteroides	NA	Bacteria;Bacteroidetes;Bacteroidia;Bacteroidales;Bacteroidaceae;Bacteroides	-0.94756	5.91592	0.216749	1	13	8	1	FALSE
OTU001350	PHY_Coriobacteriia	Coriobacteriia	Eggerthellales	Eggerthellaceae	NA	NA	Bacteria;PHY_Coriobacteriia;Coriobacteriia;Eggerthellales;Eggerthellaceae	-0.74813	6.04543	0.217378	1	60	14	8	FALSE
OTU007356	NA	NA	NA	NA	NA	NA	Bacteria	-0.768918	6.11372	0.217659	1	165	17	8	FALSE
OTU004348	Tenericutes	Mollicutes	NA	NA	NA	NA	Bacteria;Tenericutes;Mollicutes	-0.819779	7.04049	0.217788	1	616	76	14	FALSE
OTU017736	Bacteroidetes	Bacteroidia	Bacteroidales	Bacteroidaceae	Bacteroides	Bacteroides dorei	Bacteria;Bacteroidetes;Bacteroidia;Bacteroidales;Bacteroidaceae;Bacteroides;Bacteroides dorei	-0.842806	5.8838	0.217922	1	17	7	3	FALSE
OTU002878	Tenericutes	NA	NA	NA	NA	NA	Bacteria;Tenericutes	-1.16416	8.77532	0.217948	1	1945	365	12	FALSE
OTU000354	Firmicutes	Clostridia	Clostridiales	NA	NA	NA	Bacteria;Firmicutes;Clostridia;Clostridiales	-0.911236	9.4532	0.218104	1	3580	615	16	FALSE
OTU007156	Firmicutes	Clostridia	Clostridiales	NA	NA	NA	Bacteria;Firmicutes;Clostridia;Clostridiales	0.927545	6.56023	0.218122	1	349	41	9	FALSE
B_R_017090	Firmicutes	Clostridia	Clostridiales	Ruminococcaceae	Ruminococcus	Ruminococcus callidus	Bacteria;Firmicutes;Clostridia;Clostridiales;Ruminococcaceae;Ruminococcus;Ruminococcus callidus	-1.19309	9.0349	0.218274	1	12622	440	13	FALSE
OTU027114	Bacteroidetes	Bacteroidia	Bacteroidales	Porphyromonadaceae	Parabacteroides	Parabacteroides distasonis	Bacteria;Bacteroidetes;Bacteroidia;Bacteroidales;Porphyromonadaceae;Parabacteroides;Parabacteroides distasonis	1.64029	9.97176	0.218407	1	3758	929	6	FALSE
OTU001049	Firmicutes	Clostridia	Clostridiales	NA	NA	NA	Bacteria;Firmicutes;Clostridia;Clostridiales	1.12219	9.76031	0.218588	1	10201	790	16	FALSE
OTU080176	NA	NA	NA	NA	NA	NA	Bacteria	0.969691	6.25404	0.219827	1	240	24	3	FALSE
OTU023147	Firmicutes	Clostridia	Clostridiales	Clostridiaceae	Clostridium	NA	Bacteria;Firmicutes;Clostridia;Clostridiales;Clostridiaceae;Clostridium	-0.926094	6.11196	0.220517	1	86	17	3	FALSE
B_R_021292	Firmicutes	Clostridia	Clostridiales	NA	NA	NA	Bacteria;Firmicutes;Clostridia;Clostridiales	-0.910515	6.66884	0.220903	1	377	48	11	FALSE
OTU102647	Firmicutes	Clostridia	Clostridiales	Ruminococcaceae	NA	NA	Bacteria;Firmicutes;Clostridia;Clostridiales;Ruminococcaceae	0.817387	5.87282	0.220959	1	26	7	2	FALSE
OTU002150	PHY_Coriobacteriia	Coriobacteriia	Eggerthellales	Eggerthellaceae	NA	NA	Bacteria;PHY_Coriobacteriia;Coriobacteriia;Eggerthellales;Eggerthellaceae	0.750251	6.12414	0.22136	1	120	17	8	FALSE
OTU000363	Firmicutes	Clostridia	Clostridiales	NA	NA	NA	Bacteria;Firmicutes;Clostridia;Clostridiales	1.0136	11.7905	0.22165	1	40317	3359	16	FALSE
OTU000851	NA	NA	NA	NA	NA	NA	Bacteria	0.887524	6.22654	0.221907	1	1014	22	5	FALSE
OTU005855	Firmicutes	NA	NA	NA	NA	NA	Bacteria;Firmicutes	0.775851	6.00247	0.222334	1	68	12	4	FALSE
OTU005166	NA	NA	NA	NA	NA	NA	Bacteria	0.92157	6.35131	0.222939	1	159	29	8	FALSE
OTU001737	Firmicutes	Clostridia	Clostridiales	NA	NA	NA	Bacteria;Firmicutes;Clostridia;Clostridiales	-0.817145	6.06818	0.223026	1	627	15	5	FALSE
OTU000791	NA	NA	NA	NA	NA	NA	Bacteria	1.18756	8.92613	0.224893	1	1565	420	13	FALSE
OTU000296	Firmicutes	Clostridia	Clostridiales	NA	NA	NA	Bacteria;Firmicutes;Clostridia;Clostridiales	0.82593	5.94729	0.225004	1	408	10	3	FALSE
OTU025600	Firmicutes	Clostridia	Clostridiales	NA	NA	NA	Bacteria;Firmicutes;Clostridia;Clostridiales	-0.840432	5.8753	0.22503	1	51	7	2	FALSE
OTU000261	Firmicutes	Clostridia	Clostridiales	NA	NA	NA	Bacteria;Firmicutes;Clostridia;Clostridiales	0.960908	8.77353	0.226127	1	7212	366	16	FALSE
OTU002330	Firmicutes	Clostridia	Clostridiales	NA	NA	NA	Bacteria;Firmicutes;Clostridia;Clostridiales	1.18201	7.53111	0.226655	1	582	129	7	FALSE
OTU001108	Firmicutes	Clostridia	Clostridiales	NA	NA	NA	Bacteria;Firmicutes;Clostridia;Clostridiales	-1.18537	9.84119	0.227185	1	3595	827	15	FALSE
OTU005364	NA	NA	NA	NA	NA	NA	Bacteria	0.832829	5.94934	0.227544	1	799	10	3	FALSE
B_R_021441	Proteobacteria	Alphaproteobacteria	NA	NA	NA	NA	Bacteria;Proteobacteria;Alphaproteobacteria	-1.16294	7.89209	0.227853	1	1581	180	10	FALSE
OTU002541	Firmicutes	Clostridia	Clostridiales	NA	NA	NA	Bacteria;Firmicutes;Clostridia;Clostridiales	-0.763789	6.56937	0.229521	1	747	41	12	FALSE
OTU000285	Firmicutes	Clostridia	Clostridiales	NA	NA	NA	Bacteria;Firmicutes;Clostridia;Clostridiales	0.904569	6.48965	0.229602	1	281	37	7	FALSE
OTU041726	Firmicutes	Clostridia	Clostridiales	Clostridiaceae	Clostridium	Clostridium leptum	Bacteria;Firmicutes;Clostridia;Clostridiales;Clostridiaceae;Clostridium;Clostridium leptum	0.864637	6.21186	0.229916	1	159	22	5	FALSE
OTU011089	NA	NA	NA	NA	NA	NA	Bacteria	0.859095	6.14943	0.230681	1	499	19	5	FALSE
OTU001243	NA	NA	NA	NA	NA	NA	Bacteria	0.887334	6.10616	0.231309	1	258	16	5	FALSE
OTU010165	Firmicutes	Clostridia	Clostridiales	NA	NA	NA	Bacteria;Firmicutes;Clostridia;Clostridiales	-0.842978	5.88018	0.232133	1	165	7	2	FALSE
OTU069682	Firmicutes	Clostridia	Clostridiales	NA	NA	NA	Bacteria;Firmicutes;Clostridia;Clostridiales	-0.776722	5.92442	0.233057	1	174	9	4	FALSE
OTU012687	Firmicutes	Clostridia	Clostridiales	NA	NA	NA	Bacteria;Firmicutes;Clostridia;Clostridiales	0.753787	5.9239	0.233057	1	169	9	6	FALSE
OTU016372	Firmicutes	Clostridia	Clostridiales	Ruminococcaceae	Ruminococcus	NA	Bacteria;Firmicutes;Clostridia;Clostridiales;Ruminococcaceae;Ruminococcus	0.753676	5.92546	0.233057	1	58	9	6	FALSE
OTU010128	Firmicutes	Clostridia	Clostridiales	Ruminococcaceae	Ruminococcus	NA	Bacteria;Firmicutes;Clostridia;Clostridiales;Ruminococcaceae;Ruminococcus	0.753586	5.92437	0.233057	1	45	9	4	FALSE
B_R_004687	Firmicutes	Clostridia	Clostridiales	Ruminococcaceae	Ruminococcus	Ruminococcus albus	Bacteria;Firmicutes;Clostridia;Clostridiales;Ruminococcaceae;Ruminococcus;Ruminococcus albus	0.788978	6.62752	0.236109	1	829	44	12	FALSE
OTU000915	Firmicutes	Clostridia	Clostridiales	NA	NA	NA	Bacteria;Firmicutes;Clostridia;Clostridiales	-1.00021	8.57963	0.236298	1	2948	314	15	FALSE
OTU000350	Firmicutes	Clostridia	Clostridiales	Eubacteriaceae	Eubacterium	Eubacterium coprostanoligenes	Bacteria;Firmicutes;Clostridia;Clostridiales;Eubacteriaceae;Eubacterium;Eubacterium coprostanoligenes	1.18187	7.79237	0.237224	1	5968	158	9	FALSE
OTU000408	NA	NA	NA	NA	NA	NA	Bacteria	-0.860948	9.26776	0.237943	1	6968	537	16	FALSE
OTU006794	NA	NA	NA	NA	NA	NA	Bacteria	-0.770569	6.47147	0.238094	1	471	35	7	FALSE
OTU017595	Bacteroidetes	Bacteroidia	Bacteroidales	Bacteroidaceae	Bacteroides	Bacteroides dorei	Bacteria;Bacteroidetes;Bacteroidia;Bacteroidales;Bacteroidaceae;Bacteroides;Bacteroides dorei	-0.848241	5.88666	0.23921	1	14	7	2	FALSE
B_R_033719	Firmicutes	Clostridia	Clostridiales	NA	NA	NA	Bacteria;Firmicutes;Clostridia;Clostridiales	-0.76768	6.11153	0.240011	1	89	17	8	FALSE
OTU000661	Firmicutes	NA	NA	NA	NA	NA	Bacteria;Firmicutes	-0.858281	8.09909	0.241723	1	2443	210	15	FALSE
OTU006902	Firmicutes	Clostridia	Clostridiales	NA	NA	NA	Bacteria;Firmicutes;Clostridia;Clostridiales	0.960407	7.31586	0.241743	1	856	103	11	FALSE
OTU070093	NA	NA	NA	NA	NA	NA	Bacteria	0.826465	5.94583	0.241973	1	107	10	2	FALSE
OTU000227	Firmicutes	Clostridia	Clostridiales	Ruminococcaceae	Ruminococcus	NA	Bacteria;Firmicutes;Clostridia;Clostridiales;Ruminococcaceae;Ruminococcus	-1.23899	9.61416	0.242073	1	2185	687	14	FALSE
OTU014516	Firmicutes	Clostridia	Clostridiales	NA	NA	NA	Bacteria;Firmicutes;Clostridia;Clostridiales	0.76977	5.99396	0.242164	1	41	12	4	FALSE
OTU003942	Bacteroidetes	Bacteroidia	Bacteroidales	Bacteroidaceae	Bacteroides	NA	Bacteria;Bacteroidetes;Bacteroidia;Bacteroidales;Bacteroidaceae;Bacteroides	-0.877131	5.96713	0.242355	1	12	10	3	FALSE
OTU002136	Firmicutes	Clostridia	Clostridiales	Ruminococcaceae	NA	NA	Bacteria;Firmicutes;Clostridia;Clostridiales;Ruminococcaceae	-0.837362	5.87314	0.242975	1	430	7	1	FALSE
OTU001734	NA	NA	NA	NA	NA	NA	Bacteria	-0.721792	6.15919	0.243018	1	238	19	9	FALSE
OTU009913	Tenericutes	Mollicutes	Entomoplasmatales	Spiroplasmataceae	Spiroplasma	NA	Bacteria;Tenericutes;Mollicutes ;Entomoplasmatales;Spiroplasmataceae;Spiroplasma	-0.803077	6.43977	0.243218	1	412	34	9	FALSE
OTU023614	Firmicutes	Clostridia	Clostridiales	Ruminococcaceae	Ruminococcus	NA	Bacteria;Firmicutes;Clostridia;Clostridiales;Ruminococcaceae;Ruminococcus	0.815378	5.87314	0.24342	1	13	7	1	FALSE
OTU000985	Firmicutes	Clostridia	Clostridiales	NA	NA	NA	Bacteria;Firmicutes;Clostridia;Clostridiales	0.762454	9.93499	0.243441	1	5527	863	16	FALSE
OTU004770	NA	NA	NA	NA	NA	NA	Bacteria	-0.880439	6.27454	0.243574	1	255	25	7	FALSE
OTU003534	NA	NA	NA	NA	NA	NA	Bacteria	1.08608	8.91163	0.243632	1	2053	411	14	FALSE
OTU000917	NA	NA	NA	NA	NA	NA	Bacteria	-0.989049	9.48865	0.243638	1	4592	642	15	FALSE
OTU003822	Firmicutes	Clostridia	Clostridiales	NA	NA	NA	Bacteria;Firmicutes;Clostridia;Clostridiales	0.884481	6.10275	0.243982	1	80	16	4	FALSE
OTU001631	Firmicutes	Clostridia	Clostridiales	NA	NA	NA	Bacteria;Firmicutes;Clostridia;Clostridiales	0.72532	6.04579	0.244415	1	244	14	7	FALSE
OTU000063	Firmicutes	Clostridia	Clostridiales	NA	NA	NA	Bacteria;Firmicutes;Clostridia;Clostridiales	1.02091	9.57331	0.245112	1	6400	674	16	FALSE
OTU009743	Firmicutes	Clostridia	Clostridiales	Clostridiaceae	Clostridium	NA	Bacteria;Firmicutes;Clostridia;Clostridiales;Clostridiaceae;Clostridium	0.840805	6.02025	0.245193	1	101	13	3	FALSE
OTU006566	Firmicutes	Clostridia	Clostridiales	Ruminococcaceae	Ruminococcus	Ruminococcus callidus	Bacteria;Firmicutes;Clostridia;Clostridiales;Ruminococcaceae;Ruminococcus;Ruminococcus callidus	-1.13697	8.96117	0.245325	1	11977	416	12	FALSE
OTU000655	NA	NA	NA	NA	NA	NA	Bacteria	0.877183	8.27642	0.246357	1	2511	249	15	FALSE
OTU001121	Firmicutes	Clostridia	Clostridiales	NA	NA	NA	Bacteria;Firmicutes;Clostridia;Clostridiales	-0.689248	6.77469	0.246938	1	379	55	14	FALSE
OTU002060	Firmicutes	Clostridia	Clostridiales	NA	NA	NA	Bacteria;Firmicutes;Clostridia;Clostridiales	0.728439	6.37718	0.247165	1	529	30	11	FALSE
OTU008056	NA	NA	NA	NA	NA	NA	Bacteria	-0.739707	6.36834	0.249238	1	247	30	9	FALSE
OTU000710	Proteobacteria	Deltaproteobacteria	Desulfovibrionales	Desulfovibrionaceae	NA	NA	Bacteria;Proteobacteria;Deltaproteobacteria;Desulfovibrionales;Desulfovibrionaceae	-1.00966	9.07609	0.249469	1	1244	468	13	FALSE
OTU000752	Firmicutes	Clostridia	Clostridiales	NA	NA	NA	Bacteria;Firmicutes;Clostridia;Clostridiales	1.06878	7.93755	0.249803	1	1314	184	11	FALSE
OTU000563	Firmicutes	Clostridia	Clostridiales	NA	NA	NA	Bacteria;Firmicutes;Clostridia;Clostridiales	-0.919762	8.60201	0.249945	1	1975	323	14	FALSE
B_R_023969	Proteobacteria	Betaproteobacteria	Burkholderiales	Sutterellaceae	Parasutterella	NA	Bacteria;Proteobacteria;Betaproteobacteria;Burkholderiales;Sutterellaceae;Parasutterella;Parasutterella excrementihominis	0.637574	6.57168	0.250236	1	243	41	15	FALSE
OTU012410	Firmicutes	Clostridia	Clostridiales	NA	NA	NA	Bacteria;Firmicutes;Clostridia;Clostridiales	-0.777885	5.93002	0.250351	1	34	9	3	FALSE
OTU000739	Firmicutes	Clostridia	Clostridiales	NA	NA	NA	Bacteria;Firmicutes;Clostridia;Clostridiales	0.869241	9.22929	0.250387	1	4462	529	16	FALSE
OTU004045	Firmicutes	Clostridia	Clostridiales	Ruminococcaceae	Ruminococcus	Ruminococcus albus	Bacteria;Firmicutes;Clostridia;Clostridiales;Ruminococcaceae;Ruminococcus;Ruminococcus albus	-1.02332	8.3522	0.250702	1	6164	262	14	FALSE
OTU081467	Bacteroidetes	Bacteroidia	Bacteroidales	Porphyromonadaceae	NA	NA	Bacteria;Bacteroidetes;Bacteroidia;Bacteroidales;Porphyromonadaceae	-0.824393	6.34923	0.251304	1	218	29	7	FALSE
OTU019402	Firmicutes	Clostridia	Clostridiales	NA	NA	NA	Bacteria;Firmicutes;Clostridia;Clostridiales	0.949884	6.24716	0.251375	1	51	23	2	FALSE
OTU001395	Tenericutes	Mollicutes	NA	NA	NA	NA	Bacteria;Tenericutes;Mollicutes	0.69922	5.98093	0.251661	1	88	11	8	FALSE
OTU003045	Bacteroidetes	Bacteroidia	Bacteroidales	Porphyromonadaceae	NA	NA	Bacteria;Bacteroidetes;Bacteroidia;Bacteroidales;Porphyromonadaceae	0.699044	5.97885	0.251661	1	52	11	6	FALSE
B_R_020551	Firmicutes	Clostridia	Clostridiales	NA	NA	NA	Bacteria;Firmicutes;Clostridia;Clostridiales	0.698444	5.97327	0.251661	1	320	11	7	FALSE
OTU000101	Firmicutes	Clostridia	Clostridiales	NA	NA	NA	Bacteria;Firmicutes;Clostridia;Clostridiales	-0.841587	10.4363	0.251701	1	5843	1275	16	FALSE
OTU019262	Firmicutes	Clostridia	Clostridiales	Ruminococcaceae	Ruminococcus	NA	Bacteria;Firmicutes;Clostridia;Clostridiales;Ruminococcaceae;Ruminococcus	0.820542	5.87854	0.25179	1	18	7	1	FALSE
OTU000253	Tenericutes	Mollicutes	NA	NA	NA	NA	Bacteria;Tenericutes;Mollicutes	0.917564	8.70894	0.252881	1	2491	352	15	FALSE
OTU003722	Bacteroidetes	Bacteroidia	Bacteroidales	Bacteroidaceae	Bacteroides	NA	Bacteria;Bacteroidetes;Bacteroidia;Bacteroidales;Bacteroidaceae;Bacteroides	0.889392	7.40965	0.252882	1	846	111	11	FALSE
OTU013324	Bacteroidetes	Bacteroidia	Bacteroidales	Prevotellaceae	Alloprevotella	NA	Bacteria;Bacteroidetes;Bacteroidia;Bacteroidales;Prevotellaceae;Alloprevotella	-0.844281	5.8803	0.253513	1	80	7	1	FALSE
OTU002288	NA	NA	NA	NA	NA	NA	Bacteria	0.756365	5.93081	0.253798	1	37	9	3	FALSE
OTU019580	Firmicutes	Clostridia	Clostridiales	NA	NA	NA	Bacteria;Firmicutes;Clostridia;Clostridiales	0.753045	5.92478	0.25452	1	11	9	3	FALSE
OTU003946	Firmicutes	Clostridia	Clostridiales	Ruminococcaceae	Ruminococcus	Ruminococcus albus	Bacteria;Firmicutes;Clostridia;Clostridiales;Ruminococcaceae;Ruminococcus;Ruminococcus albus	0.824271	5.88174	0.25525	1	30	7	1	FALSE
OTU000603	Verrucomicrobia	Verrucomicrobiae	Verrucomicrobiales	Akkermansiaceae	Akkermansia	Akkermansia muciniphila	Bacteria;Verrucomicrobia;Verrucomicrobiae;Verrucomicrobiales;Akkermansiaceae;Akkermansia;Akkermansia muciniphila	-1.02605	11.2715	0.255903	1	23848	2302	14	FALSE
OTU003634	NA	NA	NA	NA	NA	NA	Bacteria	-0.845348	8.43978	0.256291	1	5545	277	16	FALSE
OTU009749	NA	NA	NA	NA	NA	NA	Bacteria	0.750751	6.11766	0.256715	1	360	17	9	FALSE
OTU022007	Bacteroidetes	Bacteroidia	Bacteroidales	Porphyromonadaceae	NA	NA	Bacteria;Bacteroidetes;Bacteroidia;Bacteroidales;Porphyromonadaceae	0.82712	5.88402	0.257388	1	14	7	1	FALSE
OTU004492	NA	NA	NA	NA	NA	NA	Bacteria	0.929542	7.58003	0.257405	1	1221	134	14	FALSE
OTU003632	Firmicutes	Clostridia	Clostridiales	NA	NA	NA	Bacteria;Firmicutes;Clostridia;Clostridiales	0.861473	7.09481	0.260393	1	696	79	11	FALSE
OTU010074	Proteobacteria	Deltaproteobacteria	Bdellovibrionales	Bdellovibrionaceae	Vampirovibrio	Vampirovibrio chlorellavorus	Bacteria;Proteobacteria;Deltaproteobacteria;Bdellovibrionales;Bdellovibrionaceae;Vampirovibrio;Vampirovibrio chlorellavorus	-0.720925	5.97581	0.260396	1	120	11	7	FALSE
OTU007736	Bacteroidetes	Bacteroidia	Bacteroidales	Rikenellaceae	Alistipes	NA	Bacteria;Bacteroidetes;Bacteroidia;Bacteroidales;Rikenellaceae;Alistipes	-0.784222	6.98231	0.260398	1	276	72	12	FALSE
OTU017602	Bacteroidetes	Bacteroidia	Bacteroidales	Bacteroidaceae	Bacteroides	NA	Bacteria;Bacteroidetes;Bacteroidia;Bacteroidales;Bacteroidaceae;Bacteroides	-0.854662	5.88849	0.260979	1	8	7	1	FALSE
OTU000402	NA	NA	NA	NA	NA	NA	Bacteria	0.806978	10.1051	0.261133	1	9350	989	15	FALSE
OTU002626	Firmicutes	Clostridia	Clostridiales	NA	NA	NA	Bacteria;Firmicutes;Clostridia;Clostridiales	-0.675655	6.29945	0.261585	1	704	26	11	FALSE
OTU003036	Firmicutes	Clostridia	Clostridiales	NA	NA	NA	Bacteria;Firmicutes;Clostridia;Clostridiales	-0.848324	6.70914	0.261792	1	242	50	9	FALSE
OTU004225	Firmicutes	Clostridia	Clostridiales	Lachnospiraceae	Acetatifactor	Acetatifactor muris	Bacteria;Firmicutes;Clostridia;Clostridiales;Lachnospiraceae;Acetatifactor;Acetatifactor muris	1.09014	9.89804	0.26187	1	2978	874	14	FALSE
OTU002516	NA	NA	NA	NA	NA	NA	Bacteria	0.758466	5.93432	0.262591	1	748	9	4	FALSE
OTU005215	Firmicutes	Clostridia	Clostridiales	NA	NA	NA	Bacteria;Firmicutes;Clostridia;Clostridiales	0.677317	6.35346	0.263547	1	562	29	11	FALSE
OTU002286	NA	NA	NA	NA	NA	NA	Bacteria	-0.73708	6.04345	0.263752	1	215	14	6	FALSE
OTU000321	Firmicutes	Clostridia	Clostridiales	NA	NA	NA	Bacteria;Firmicutes;Clostridia;Clostridiales	-0.737091	12.1763	0.264016	1	42724	4346	16	FALSE
OTU001514	Firmicutes	Clostridia	Clostridiales	NA	NA	NA	Bacteria;Firmicutes;Clostridia;Clostridiales	1.07535	10.4412	0.26448	1	9393	1292	16	FALSE
OTU001162	Tenericutes	Mollicutes	Entomoplasmatales	NA	NA	NA	Bacteria;Tenericutes;Mollicutes ;Entomoplasmatales	0.860391	6.86436	0.264612	1	883	62	9	FALSE
OTU000124	Firmicutes	Clostridia	Clostridiales	Eubacteriaceae	Eubacterium	Eubacterium siraeum	Bacteria;Firmicutes;Clostridia;Clostridiales;Eubacteriaceae;Eubacterium;Eubacterium siraeum	0.83455	7.72395	0.26615	1	2161	153	13	FALSE
OTU000532	Firmicutes	Clostridia	Clostridiales	NA	NA	NA	Bacteria;Firmicutes;Clostridia;Clostridiales	-0.88381	6.52602	0.266277	1	1109	38	7	FALSE
OTU004667	Firmicutes	Clostridia	Clostridiales	NA	NA	NA	Bacteria;Firmicutes;Clostridia;Clostridiales	0.6576	6.30316	0.266355	1	1052	26	11	FALSE
B_R_032027	Firmicutes	Clostridia	Clostridiales	NA	NA	NA	Bacteria;Firmicutes;Clostridia;Clostridiales	-1.14049	7.83128	0.26646	1	1093	158	7	FALSE
OTU002643	Firmicutes	Clostridia	Clostridiales	NA	NA	NA	Bacteria;Firmicutes;Clostridia;Clostridiales	0.727874	6.21835	0.266569	1	476	22	7	FALSE
OTU004824	Tenericutes	Mollicutes	NA	NA	NA	NA	Bacteria;Tenericutes;Mollicutes	-1.18403	7.88517	0.266622	1	2655	169	9	FALSE
OTU000564	Firmicutes	Clostridia	Clostridiales	NA	NA	NA	Bacteria;Firmicutes;Clostridia;Clostridiales	-0.894009	8.53661	0.266786	1	4586	298	13	FALSE
OTU001646	Firmicutes	Clostridia	Clostridiales	NA	NA	NA	Bacteria;Firmicutes;Clostridia;Clostridiales	0.750153	6.80792	0.26679	1	368	58	13	FALSE
OTU001086	Firmicutes	Clostridia	Clostridiales	NA	NA	NA	Bacteria;Firmicutes;Clostridia;Clostridiales	-0.705366	6.0988	0.26749	1	233	16	8	FALSE
OTU003447	Firmicutes	Clostridia	Clostridiales	NA	NA	NA	Bacteria;Firmicutes;Clostridia;Clostridiales	0.768825	7.66039	0.267626	1	1467	144	16	FALSE
OTU000533	Firmicutes	Clostridia	Clostridiales	NA	NA	NA	Bacteria;Firmicutes;Clostridia;Clostridiales	-0.804483	8.2801	0.268092	1	5259	247	16	FALSE
OTU000954	Firmicutes	Clostridia	Clostridiales	NA	NA	NA	Bacteria;Firmicutes;Clostridia;Clostridiales	-0.676151	8.78887	0.268563	1	4795	371	16	FALSE
OTU018186	Firmicutes	Clostridia	Clostridiales	NA	NA	NA	Bacteria;Firmicutes;Clostridia;Clostridiales	-0.722104	5.97593	0.268966	1	26	11	5	FALSE
OTU003888	Tenericutes	Mollicutes	Entomoplasmatales	Spiroplasmataceae	Spiroplasma	NA	Bacteria;Tenericutes;Mollicutes ;Entomoplasmatales;Spiroplasmataceae;Spiroplasma	1.03978	7.9151	0.269106	1	716	184	10	FALSE
OTU005077	Firmicutes	Clostridia	Clostridiales	NA	NA	NA	Bacteria;Firmicutes;Clostridia;Clostridiales	0.65126	6.02199	0.269131	1	67	13	10	FALSE
OTU003022	Firmicutes	Clostridia	Clostridiales	NA	NA	NA	Bacteria;Firmicutes;Clostridia;Clostridiales	0.651184	6.02468	0.269131	1	286	13	10	FALSE
OTU006499	NA	NA	NA	NA	NA	NA	Bacteria	0.651103	6.02046	0.269131	1	72	13	9	FALSE
OTU069222	Firmicutes	Clostridia	Clostridiales	Peptococcaceae	NA	NA	Bacteria;Firmicutes;Clostridia;Clostridiales;Peptococcaceae	-0.789576	6.56818	0.26933	1	334	42	7	FALSE
OTU000005	Firmicutes	Clostridia	Clostridiales	NA	NA	NA	Bacteria;Firmicutes;Clostridia;Clostridiales	1.0643	8.59963	0.269916	1	1130	324	15	FALSE
OTU009677	Firmicutes	Clostridia	Clostridiales	NA	NA	NA	Bacteria;Firmicutes;Clostridia;Clostridiales	-0.762019	6.0568	0.270796	1	131	14	7	FALSE
OTU007351	Firmicutes	Clostridia	Clostridiales	NA	NA	NA	Bacteria;Firmicutes;Clostridia;Clostridiales	0.721903	6.37228	0.270802	1	575	30	9	FALSE
OTU000466	Firmicutes	Clostridia	Clostridiales	Clostridiaceae	Clostridium	Clostridium leptum	Bacteria;Firmicutes;Clostridia;Clostridiales;Clostridiaceae;Clostridium;Clostridium leptum	-0.75267	7.08286	0.271335	1	882	79	14	FALSE
B_R_016607	Firmicutes	Clostridia	Clostridiales	Clostridiaceae	Clostridium	NA	Bacteria;Firmicutes;Clostridia;Clostridiales;Clostridiaceae;Clostridium;Clostridium aldenense	-0.782361	6.38822	0.271501	1	241	31	10	FALSE
OTU003974	Bacteroidetes	Bacteroidia	Bacteroidales	Bacteroidaceae	Bacteroides	NA	Bacteria;Bacteroidetes;Bacteroidia;Bacteroidales;Bacteroidaceae;Bacteroides	0.690727	6.32792	0.271908	1	152	27	9	FALSE
OTU011684	Firmicutes	Clostridia	Clostridiales	Clostridiaceae	Eisenbergiella	Eisenbergiella tayi	Bacteria;Firmicutes;Clostridia;Clostridiales;Clostridiaceae;Eisenbergiella;Eisenbergiella tayi	-0.929806	6.28603	0.272936	1	227	24	3	FALSE
OTU094664	Firmicutes	Clostridia	Clostridiales	NA	NA	NA	Bacteria;Firmicutes;Clostridia;Clostridiales	-0.906455	6.21783	0.273108	1	179	22	2	FALSE
OTU009323	Firmicutes	Clostridia	Clostridiales	NA	NA	NA	Bacteria;Firmicutes;Clostridia;Clostridiales	-1.06625	7.40507	0.273189	1	438	114	6	FALSE
OTU000244	NA	NA	NA	NA	NA	NA	Bacteria	-0.799902	10.3831	0.27385	1	15419	1223	16	FALSE
OTU006447	Bacteroidetes	Bacteroidia	Bacteroidales	Bacteroidaceae	Bacteroides	NA	Bacteria;Bacteroidetes;Bacteroidia;Bacteroidales;Bacteroidaceae;Bacteroides	-0.762444	6.0607	0.27432	1	91	14	6	FALSE
OTU000343	Firmicutes	Clostridia	Clostridiales	NA	NA	NA	Bacteria;Firmicutes;Clostridia;Clostridiales	0.719077	6.04005	0.274336	1	735	14	4	FALSE
OTU002439	Firmicutes	Clostridia	Clostridiales	Ruminococcaceae	Ruminococcus	NA	Bacteria;Firmicutes;Clostridia;Clostridiales;Ruminococcaceae;Ruminococcus	0.675602	6.0901	0.276514	1	109	16	7	FALSE
OTU001385	Firmicutes	Clostridia	Clostridiales	NA	NA	NA	Bacteria;Firmicutes;Clostridia;Clostridiales	0.66542	6.19654	0.277202	1	192	21	8	FALSE
OTU006413	NA	NA	NA	NA	NA	NA	Bacteria	-0.785441	6.34603	0.277708	1	131	28	9	FALSE
OTU003426	NA	NA	NA	NA	NA	NA	Bacteria	0.650554	6.0194	0.278408	1	235	13	7	FALSE
OTU006817	NA	NA	NA	NA	NA	NA	Bacteria	0.68218	6.09796	0.279056	1	72	16	7	FALSE
OTU003529	NA	NA	NA	NA	NA	NA	Bacteria	0.650817	6.02296	0.279611	1	139	13	8	FALSE
OTU000831	Firmicutes	Clostridia	Clostridiales	NA	NA	NA	Bacteria;Firmicutes;Clostridia;Clostridiales	0.7925	7.49184	0.281587	1	1938	124	14	FALSE
OTU006995	Firmicutes	Clostridia	Clostridiales	NA	NA	NA	Bacteria;Firmicutes;Clostridia;Clostridiales	0.733105	6.11438	0.282367	1	295	17	6	FALSE
OTU000807	Firmicutes	Clostridia	Clostridiales	NA	NA	NA	Bacteria;Firmicutes;Clostridia;Clostridiales	-0.772573	10.6302	0.282374	1	7519	1452	16	FALSE
OTU003562	NA	NA	NA	NA	NA	NA	Bacteria	0.812056	7.1485	0.282686	1	491	84	13	FALSE
OTU002307	Firmicutes	NA	NA	NA	NA	NA	Bacteria;Firmicutes	0.711299	7.01576	0.282925	1	1373	75	14	FALSE
OTU003069	Firmicutes	Clostridia	Clostridiales	Ruminococcaceae	Ruminococcus	NA	Bacteria;Firmicutes;Clostridia;Clostridiales;Ruminococcaceae;Ruminococcus	0.778503	6.29575	0.283849	1	171	26	10	FALSE
OTU003080	Firmicutes	Clostridia	Clostridiales	NA	NA	NA	Bacteria;Firmicutes;Clostridia;Clostridiales	0.739181	6.76352	0.284532	1	276	55	13	FALSE
OTU002648	Firmicutes	Clostridia	Clostridiales	NA	NA	NA	Bacteria;Firmicutes;Clostridia;Clostridiales	0.693594	7.36344	0.28631	1	731	107	14	FALSE
OTU003453	NA	NA	NA	NA	NA	NA	Bacteria	-0.781349	6.33139	0.287412	1	300	28	5	FALSE
OTU007816	NA	NA	NA	NA	NA	NA	Bacteria	-0.748612	5.85398	0.289504	1	42	6	2	FALSE
OTU008172	NA	NA	NA	NA	NA	NA	Bacteria	-0.748556	5.85338	0.289504	1	77	6	2	FALSE
OTU006852	NA	NA	NA	NA	NA	NA	Bacteria	-0.748444	5.85231	0.289504	1	37	6	5	FALSE
OTU007964	NA	NA	NA	NA	NA	NA	Bacteria	-0.748337	5.85115	0.289504	1	61	6	4	FALSE
OTU006739	NA	NA	NA	NA	NA	NA	Bacteria	-0.74827	5.85044	0.289504	1	80	6	6	FALSE
OTU018325	Firmicutes	Clostridia	Clostridiales	NA	NA	NA	Bacteria;Firmicutes;Clostridia;Clostridiales	-0.748206	5.84982	0.289504	1	55	6	4	FALSE
OTU031074	NA	NA	NA	NA	NA	NA	Bacteria	-0.748145	5.84906	0.289504	1	142	6	2	FALSE
OTU031457	Tenericutes	Mollicutes	Entomoplasmatales	NA	NA	NA	Bacteria;Tenericutes;Mollicutes ;Entomoplasmatales	-0.748077	5.84837	0.289504	1	32	6	3	FALSE
B_R_001128	Proteobacteria	Deltaproteobacteria	Bdellovibrionales	Bdellovibrionaceae	Vampirovibrio	Vampirovibrio chlorellavorus	Bacteria;Proteobacteria;Deltaproteobacteria;Bdellovibrionales;Bdellovibrionaceae;Vampirovibrio;Vampirovibrio chlorellavorus	-0.747933	5.84691	0.289504	1	268	6	2	FALSE
OTU009455	NA	NA	NA	NA	NA	NA	Bacteria	-0.747892	5.84654	0.289504	1	32	6	2	FALSE
OTU012934	NA	NA	NA	NA	NA	NA	Bacteria	-0.747803	5.84563	0.289504	1	16	6	2	FALSE
OTU016419	Firmicutes	Clostridia	Clostridiales	NA	NA	NA	Bacteria;Firmicutes;Clostridia;Clostridiales	0.725999	5.85487	0.289504	1	62	6	3	FALSE
OTU014106	Firmicutes	Clostridia	Clostridiales	NA	NA	NA	Bacteria;Firmicutes;Clostridia;Clostridiales	0.725983	5.85478	0.289504	1	38	6	2	FALSE
OTU005087	Firmicutes	Clostridia	Clostridiales	NA	NA	NA	Bacteria;Firmicutes;Clostridia;Clostridiales	0.725858	5.85331	0.289504	1	294	6	2	FALSE
OTU005073	NA	NA	NA	NA	NA	NA	Bacteria	0.725848	5.85324	0.289504	1	30	6	4	FALSE
OTU004899	Firmicutes	Clostridia	Clostridiales	Ruminococcaceae	Ruminococcus	NA	Bacteria;Firmicutes;Clostridia;Clostridiales;Ruminococcaceae;Ruminococcus	0.725821	5.85297	0.289504	1	142	6	4	FALSE
OTU005808	NA	NA	NA	NA	NA	NA	Bacteria	0.725667	5.85134	0.289504	1	49	6	5	FALSE
OTU010904	Firmicutes	Clostridia	Clostridiales	Clostridiaceae	Clostridium	Clostridium colinum	Bacteria;Firmicutes;Clostridia;Clostridiales;Clostridiaceae;Clostridium;Clostridium colinum	0.725501	5.84959	0.289504	1	52	6	4	FALSE
OTU021757	Bacteroidetes	Bacteroidia	Bacteroidales	Porphyromonadaceae	NA	NA	Bacteria;Bacteroidetes;Bacteroidia;Bacteroidales;Porphyromonadaceae	0.725465	5.8493	0.289504	1	28	6	2	FALSE
OTU011369	NA	NA	NA	NA	NA	NA	Bacteria	0.72544	5.84894	0.289504	1	288	6	3	FALSE
OTU004106	NA	NA	NA	NA	NA	NA	Bacteria	0.725363	5.84818	0.289504	1	29	6	3	FALSE
OTU097072	Firmicutes	Clostridia	Clostridiales	NA	NA	NA	Bacteria;Firmicutes;Clostridia;Clostridiales	0.725246	5.84691	0.289504	1	16	6	2	FALSE
OTU124280	Firmicutes	Clostridia	Clostridiales	NA	NA	NA	Bacteria;Firmicutes;Clostridia;Clostridiales	0.725182	5.84627	0.289504	1	16	6	2	FALSE
OTU074917	Firmicutes	Clostridia	Clostridiales	NA	NA	NA	Bacteria;Firmicutes;Clostridia;Clostridiales	0.725143	5.84588	0.289504	1	375	6	2	FALSE
OTU001886	NA	NA	NA	NA	NA	NA	Bacteria	-0.876229	7.97506	0.290327	1	991	187	15	FALSE
B_R_024146	Firmicutes	Clostridia	Clostridiales	NA	NA	NA	Bacteria;Firmicutes;Clostridia;Clostridiales	0.676479	6.35462	0.290477	1	244	29	9	FALSE
OTU003403	Firmicutes	Clostridia	Clostridiales	NA	NA	NA	Bacteria;Firmicutes;Clostridia;Clostridiales	-0.662957	6.38966	0.29058	1	434	31	12	FALSE
OTU009978	Firmicutes	Clostridia	Clostridiales	NA	NA	NA	Bacteria;Firmicutes;Clostridia;Clostridiales	0.632688	6.23639	0.290699	1	190	23	10	FALSE
OTU009135	NA	NA	NA	NA	NA	NA	Bacteria	-0.691862	6.20274	0.290913	1	179	21	9	FALSE
OTU017618	Firmicutes	Clostridia	Clostridiales	Ruminococcaceae	NA	NA	Bacteria;Firmicutes;Clostridia;Clostridiales;Ruminococcaceae	-0.6752	6.02396	0.291289	1	73	13	6	FALSE
OTU000328	Firmicutes	Clostridia	Clostridiales	NA	NA	NA	Bacteria;Firmicutes;Clostridia;Clostridiales	-0.734785	6.45919	0.29129	1	222	35	9	FALSE
OTU000765	Verrucomicrobia	Verrucomicrobiae	Verrucomicrobiales	Akkermansiaceae	Akkermansia	Akkermansia muciniphila	Bacteria;Verrucomicrobia;Verrucomicrobiae;Verrucomicrobiales;Akkermansiaceae;Akkermansia;Akkermansia muciniphila	-0.784145	9.02897	0.292304	1	7538	441	16	FALSE
OTU004619	Firmicutes	Clostridia	Clostridiales	NA	NA	NA	Bacteria;Firmicutes;Clostridia;Clostridiales	0.863877	9.13319	0.292853	1	2222	493	15	FALSE
OTU043260	Firmicutes	Clostridia	Clostridiales	Ruminococcaceae	Ruminococcus	Ruminococcus albus	Bacteria;Firmicutes;Clostridia;Clostridiales;Ruminococcaceae;Ruminococcus;Ruminococcus albus	-0.774987	5.92609	0.292871	1	1712	9	2	FALSE
OTU002097	NA	NA	NA	NA	NA	NA	Bacteria	0.704507	5.9828	0.293122	1	54	11	5	FALSE
OTU001620	NA	NA	NA	NA	NA	NA	Bacteria	-0.924783	6.7485	0.294016	1	1799	54	5	FALSE
OTU003643	NA	NA	NA	NA	NA	NA	Bacteria	0.945674	7.91817	0.294381	1	1792	181	13	FALSE
OTU000641	Firmicutes	Clostridia	Clostridiales	NA	NA	NA	Bacteria;Firmicutes;Clostridia;Clostridiales	0.778329	6.84581	0.295041	1	800	61	9	FALSE
OTU004371	Firmicutes	Clostridia	Clostridiales	NA	NA	NA	Bacteria;Firmicutes;Clostridia;Clostridiales	0.87769	6.78834	0.295217	1	271	57	10	FALSE
OTU059748	Firmicutes	Clostridia	Clostridiales	NA	NA	NA	Bacteria;Firmicutes;Clostridia;Clostridiales	0.724255	5.84561	0.295675	1	16	6	1	FALSE
OTU000549	Tenericutes	Mollicutes	Entomoplasmatales	NA	NA	NA	Bacteria;Tenericutes;Mollicutes ;Entomoplasmatales	-0.782495	6.69556	0.295838	1	812	49	10	FALSE
OTU000687	Firmicutes	Clostridia	Clostridiales	NA	NA	NA	Bacteria;Firmicutes;Clostridia;Clostridiales	-0.666321	6.80003	0.295986	1	2134	56	15	FALSE
OTU029646	Bacteroidetes	Bacteroidia	Bacteroidales	NA	NA	NA	Bacteria;Bacteroidetes;Bacteroidia;Bacteroidales	-0.747115	5.84723	0.296891	1	13	6	1	FALSE
OTU041253	Firmicutes	Clostridia	Clostridiales	NA	NA	NA	Bacteria;Firmicutes;Clostridia;Clostridiales	-0.747115	5.84723	0.296898	1	106	6	1	FALSE
OTU023671	Firmicutes	Clostridia	Clostridiales	Ruminococcaceae	Ruminococcus	NA	Bacteria;Firmicutes;Clostridia;Clostridiales;Ruminococcaceae;Ruminococcus	0.724585	5.84723	0.297159	1	18	6	1	FALSE
OTU077764	Firmicutes	Clostridia	Clostridiales	Clostridiaceae	NA	NA	Bacteria;Firmicutes;Clostridia;Clostridiales;Clostridiaceae	0.724583	5.84723	0.297181	1	122	6	1	FALSE
OTU004506	Firmicutes	NA	NA	NA	NA	NA	Bacteria;Firmicutes	-0.907988	6.80269	0.297364	1	182	58	8	FALSE
OTU000443	NA	NA	NA	NA	NA	NA	Bacteria	-0.639528	8.31177	0.297449	1	2907	254	16	FALSE
OTU019234	Bacteroidetes	Bacteroidia	Bacteroidales	Porphyromonadaceae	NA	NA	Bacteria;Bacteroidetes;Bacteroidia;Bacteroidales;Porphyromonadaceae	1.01487	7.29718	0.297528	1	324	100	6	FALSE
OTU000214	NA	NA	NA	NA	NA	NA	Bacteria	0.720603	9.70334	0.297826	1	4664	735	16	FALSE
OTU021648	Firmicutes	Clostridia	Clostridiales	NA	NA	NA	Bacteria;Firmicutes;Clostridia;Clostridiales	-0.726335	6.04436	0.297878	1	109	14	3	FALSE
OTU003820	Firmicutes	Clostridia	Clostridiales	NA	NA	NA	Bacteria;Firmicutes;Clostridia;Clostridiales	-0.819766	7.45811	0.298753	1	1125	116	12	FALSE
OTU000033	Firmicutes	Clostridia	Clostridiales	NA	NA	NA	Bacteria;Firmicutes;Clostridia;Clostridiales	-0.778118	5.93215	0.298842	1	1800	9	2	FALSE
OTU001223	Firmicutes	Clostridia	Clostridiales	NA	NA	NA	Bacteria;Firmicutes;Clostridia;Clostridiales	-0.773865	6.60301	0.299517	1	338	44	7	FALSE
OTU002131	Firmicutes	Clostridia	Clostridiales	NA	NA	NA	Bacteria;Firmicutes;Clostridia;Clostridiales	0.874253	6.5202	0.299855	1	358	39	5	FALSE
OTU008102	Firmicutes	Clostridia	Clostridiales	NA	NA	NA	Bacteria;Firmicutes;Clostridia;Clostridiales	0.827533	6.31438	0.300158	1	382	27	6	FALSE
OTU001811	Firmicutes	Clostridia	Clostridiales	NA	NA	NA	Bacteria;Firmicutes;Clostridia;Clostridiales	0.789982	6.19752	0.300359	1	223	21	4	FALSE
OTU000524	NA	NA	NA	NA	NA	NA	Bacteria	0.885923	9.46985	0.3011	1	4900	607	16	FALSE
OTU003917	Firmicutes	Clostridia	Clostridiales	Ruminococcaceae	Ruminococcus	Ruminococcus flavefaciens	Bacteria;Firmicutes;Clostridia;Clostridiales;Ruminococcaceae;Ruminococcus;Ruminococcus flavefaciens	0.778697	6.45779	0.301226	1	12409	34	6	FALSE
OTU000744	NA	NA	NA	NA	NA	NA	Bacteria	0.691887	6.40968	0.301411	1	385	32	10	FALSE
OTU015468	Firmicutes	Clostridia	Clostridiales	NA	NA	NA	Bacteria;Firmicutes;Clostridia;Clostridiales	0.758854	6.17249	0.301749	1	1410	20	5	FALSE
OTU001183	NA	NA	NA	NA	NA	NA	Bacteria	-0.84993	8.75999	0.301765	1	1241	349	16	FALSE
OTU000668	NA	NA	NA	NA	NA	NA	Bacteria	0.800965	6.67782	0.302003	1	1238	47	7	FALSE
OTU000095	Tenericutes	Mollicutes	Entomoplasmatales	NA	NA	NA	Bacteria;Tenericutes;Mollicutes ;Entomoplasmatales	0.824973	8.45123	0.303138	1	3113	287	16	FALSE
OTU011850	Firmicutes	Clostridia	Clostridiales	NA	NA	NA	Bacteria;Firmicutes;Clostridia;Clostridiales	0.701928	5.9793	0.303286	1	110	11	5	FALSE
OTU000440	NA	NA	NA	NA	NA	NA	Bacteria	-0.720315	9.69796	0.303807	1	22449	736	16	FALSE
OTU020584	Proteobacteria	Deltaproteobacteria	Bdellovibrionales	Bdellovibrionaceae	Vampirovibrio	Vampirovibrio chlorellavorus	Bacteria;Proteobacteria;Deltaproteobacteria;Bdellovibrionales;Bdellovibrionaceae;Vampirovibrio;Vampirovibrio chlorellavorus	0.635683	6.13133	0.304324	1	100	18	9	FALSE
OTU015587	NA	NA	NA	NA	NA	NA	Bacteria	0.637611	6.14318	0.304925	1	157	18	8	FALSE
OTU017453	Firmicutes	Clostridia	Clostridiales	NA	NA	NA	Bacteria;Firmicutes;Clostridia;Clostridiales	0.608335	6.06915	0.306024	1	166	15	9	FALSE
OTU000984	Firmicutes	Clostridia	Clostridiales	Eubacteriaceae	Eubacterium	Eubacterium siraeum	Bacteria;Firmicutes;Clostridia;Clostridiales;Eubacteriaceae;Eubacterium;Eubacterium siraeum	0.68251	7.46826	0.306252	1	1694	119	16	FALSE
OTU074806	Firmicutes	Clostridia	Clostridiales	NA	NA	NA	Bacteria;Firmicutes;Clostridia;Clostridiales	0.716183	6.04289	0.306333	1	103	14	3	FALSE
OTU002993	Firmicutes	Clostridia	Clostridiales	NA	NA	NA	Bacteria;Firmicutes;Clostridia;Clostridiales	-0.627014	6.46705	0.30635	1	552	35	13	FALSE
B_R_033894	Bacteroidetes	Bacteroidia	Bacteroidales	Porphyromonadaceae	NA	NA	Bacteria;Bacteroidetes;Bacteroidia;Bacteroidales;Porphyromonadaceae	0.779016	6.93451	0.307188	1	214	66	9	FALSE
OTU003114	Tenericutes	Mollicutes	Entomoplasmatales	NA	NA	NA	Bacteria;Tenericutes;Mollicutes ;Entomoplasmatales	-0.764467	6.78257	0.307287	1	784	56	11	FALSE
OTU005816	PHY_Coriobacteriia	Coriobacteriia	Eggerthellales	Eggerthellaceae	NA	NA	Bacteria;PHY_Coriobacteriia;Coriobacteriia;Eggerthellales;Eggerthellaceae	-0.631214	6.06749	0.307838	1	275	15	9	FALSE
OTU000229	NA	NA	NA	NA	NA	NA	Bacteria	-0.672656	6.99029	0.308064	1	466	72	14	FALSE
OTU000657	NA	NA	NA	NA	NA	NA	Bacteria	0.656218	8.97952	0.308325	1	6265	427	16	FALSE
OTU004214	NA	NA	NA	NA	NA	NA	Bacteria	0.728244	5.85469	0.309134	1	15	6	1	FALSE
OTU001965	NA	NA	NA	NA	NA	NA	Bacteria	-0.726016	8.3317	0.309343	1	4622	257	16	FALSE
OTU003613	NA	NA	NA	NA	NA	NA	Bacteria	-0.679422	7.08641	0.309578	1	893	80	13	FALSE
OTU004570	Firmicutes	Clostridia	Clostridiales	NA	NA	NA	Bacteria;Firmicutes;Clostridia;Clostridiales	-0.638551	7.61901	0.309786	1	1199	138	15	FALSE
OTU008547	Firmicutes	Clostridia	Clostridiales	Syntrophomonadaceae	Syntrophomonas	Syntrophomonas zehnderi	Bacteria;Firmicutes;Clostridia;Clostridiales;Syntrophomonadaceae;Syntrophomonas;Syntrophomonas zehnderi	-0.642487	6.33171	0.310653	1	121	28	10	FALSE
OTU001547	Firmicutes	Clostridia	Clostridiales	Christensenellaceae	Christensenella	Christensenella minuta	Bacteria;Firmicutes;Clostridia;Clostridiales;Christensenellaceae;Christensenella;Christensenella minuta	-0.657787	6.86377	0.310936	1	620	61	15	FALSE
OTU001507	Firmicutes	Clostridia	Clostridiales	NA	NA	NA	Bacteria;Firmicutes;Clostridia;Clostridiales	-0.689407	5.90063	0.310986	1	37	8	6	FALSE
OTU011440	Firmicutes	Clostridia	Clostridiales	NA	NA	NA	Bacteria;Firmicutes;Clostridia;Clostridiales	0.666534	5.90101	0.310986	1	80	8	7	FALSE
OTU004414	NA	NA	NA	NA	NA	NA	Bacteria	0.666411	5.904	0.310986	1	178	8	7	FALSE
OTU029171	Firmicutes	Clostridia	Clostridiales	NA	NA	NA	Bacteria;Firmicutes;Clostridia;Clostridiales	0.666246	5.89801	0.310986	1	173	8	5	FALSE
B_R_009474	Firmicutes	Clostridia	Clostridiales	NA	NA	NA	Bacteria;Firmicutes;Clostridia;Clostridiales;Lachnospiraceae	0.666193	5.89952	0.310986	1	65	8	6	FALSE
B_R_024199	NA	NA	NA	NA	NA	NA	Bacteria	0.788105	10.1542	0.311499	1	6937	1025	15	FALSE
OTU001096	Firmicutes	Clostridia	Clostridiales	NA	NA	NA	Bacteria;Firmicutes;Clostridia;Clostridiales	-0.859742	10.6131	0.312062	1	7801	1446	15	FALSE
OTU002110	PHY_Coriobacteriia	Coriobacteriia	Eggerthellales	Eggerthellaceae	NA	NA	Bacteria;PHY_Coriobacteriia;Coriobacteriia;Eggerthellales;Eggerthellaceae	-0.650906	6.55785	0.313433	1	346	41	13	FALSE
B_R_006055	Firmicutes	Clostridia	Clostridiales	NA	NA	NA	Bacteria;Firmicutes;Clostridia;Clostridiales	-0.659087	7.20538	0.313592	1	1086	90	15	FALSE
OTU017631	Bacteroidetes	Bacteroidia	Bacteroidales	Bacteroidaceae	Bacteroides	NA	Bacteria;Bacteroidetes;Bacteroidia;Bacteroidales;Bacteroidaceae;Bacteroides	-0.755292	5.86056	0.315005	1	8	6	1	FALSE
OTU017688	Bacteroidetes	Bacteroidia	Bacteroidales	Bacteroidaceae	Bacteroides	NA	Bacteria;Bacteroidetes;Bacteroidia;Bacteroidales;Bacteroidaceae;Bacteroides	-0.755294	5.86056	0.315016	1	14	6	1	FALSE
OTU017884	Bacteroidetes	Bacteroidia	Bacteroidales	Bacteroidaceae	Bacteroides	Bacteroides dorei	Bacteria;Bacteroidetes;Bacteroidia;Bacteroidales;Bacteroidaceae;Bacteroides;Bacteroides dorei	-0.755299	5.86056	0.315039	1	9	6	1	FALSE
OTU008974	Firmicutes	Clostridia	Clostridiales	NA	NA	NA	Bacteria;Firmicutes;Clostridia;Clostridiales	0.830056	6.67291	0.315479	1	467	49	5	FALSE
OTU003576	Firmicutes	Clostridia	Clostridiales	NA	NA	NA	Bacteria;Firmicutes;Clostridia;Clostridiales	-1.03254	8.03499	0.315871	1	878	191	11	FALSE
OTU000956	NA	NA	NA	NA	NA	NA	Bacteria	0.840435	7.85995	0.316397	1	1292	173	13	FALSE
OTU048530	NA	NA	NA	NA	NA	NA	Bacteria	0.691412	5.97026	0.317533	1	148	11	3	FALSE
OTU003168	Firmicutes	Clostridia	Clostridiales	NA	NA	NA	Bacteria;Firmicutes;Clostridia;Clostridiales	0.608533	6.17732	0.317688	1	227	20	9	FALSE
OTU001591	NA	NA	NA	NA	NA	NA	Bacteria	-0.74795	7.2663	0.317927	1	559	98	12	FALSE
OTU006949	NA	NA	NA	NA	NA	NA	Bacteria	-0.690676	5.9097	0.318118	1	192	8	4	FALSE
OTU001748	NA	NA	NA	NA	NA	NA	Bacteria	0.650302	6.49454	0.318153	1	313	36	11	FALSE
OTU004635	Firmicutes	Clostridia	Clostridiales	NA	NA	NA	Bacteria;Firmicutes;Clostridia;Clostridiales	-0.872004	7.98453	0.318283	1	1238	188	12	FALSE
OTU001095	Firmicutes	Clostridia	Clostridiales	Eubacteriaceae	Eubacterium	Eubacterium coprostanoligenes	Bacteria;Firmicutes;Clostridia;Clostridiales;Eubacteriaceae;Eubacterium;Eubacterium coprostanoligenes	1.06994	8.26935	0.318309	1	4725	232	10	FALSE
OTU003649	Firmicutes	Clostridia	Clostridiales	NA	NA	NA	Bacteria;Firmicutes;Clostridia;Clostridiales	-0.775701	6.7737	0.318345	1	975	56	10	FALSE
OTU001097	NA	NA	NA	NA	NA	NA	Bacteria	0.619928	6.72371	0.318816	1	1024	51	13	FALSE
B_R_023951	Firmicutes	Clostridia	Clostridiales	Clostridiaceae	Clostridium	NA	Bacteria;Firmicutes;Clostridia;Clostridiales;Clostridiaceae;Clostridium	-0.726139	6.55431	0.319059	1	341	40	9	FALSE
OTU000957	Firmicutes	Clostridia	Clostridiales	NA	NA	NA	Bacteria;Firmicutes;Clostridia;Clostridiales	0.669028	6.97734	0.319804	1	547	71	14	FALSE
OTU000139	NA	NA	NA	NA	NA	NA	Bacteria	-0.63561	9.93748	0.31981	1	10473	873	16	FALSE
OTU005769	Firmicutes	Clostridia	Clostridiales	NA	NA	NA	Bacteria;Firmicutes;Clostridia;Clostridiales	0.879487	7.32961	0.31996	1	618	106	11	FALSE
OTU010061	NA	NA	NA	NA	NA	NA	Bacteria	-0.69205	5.91032	0.320141	1	29	8	4	FALSE
OTU003458	NA	NA	NA	NA	NA	NA	Bacteria	0.593389	6.27584	0.322069	1	211	25	12	FALSE
OTU000529	Firmicutes	Clostridia	Clostridiales	NA	NA	NA	Bacteria;Firmicutes;Clostridia;Clostridiales	0.830548	10.0962	0.322301	1	5277	1001	16	FALSE
OTU002074	Firmicutes	Clostridia	Clostridiales	NA	NA	NA	Bacteria;Firmicutes;Clostridia;Clostridiales	0.6845	6.63783	0.322459	1	622	45	12	FALSE
OTU000682	Firmicutes	Clostridia	Clostridiales	NA	NA	NA	Bacteria;Firmicutes;Clostridia;Clostridiales	0.56811	7.51286	0.323198	1	1024	124	16	FALSE
OTU008030	NA	NA	NA	NA	NA	NA	Bacteria	-0.623071	6.46395	0.323328	1	305	35	12	FALSE
OTU000748	Tenericutes	Mollicutes	Entomoplasmatales	NA	NA	NA	Bacteria;Tenericutes;Mollicutes ;Entomoplasmatales	0.696405	8.22269	0.323396	1	1198	235	16	FALSE
OTU001029	Firmicutes	Clostridia	Clostridiales	NA	NA	NA	Bacteria;Firmicutes;Clostridia;Clostridiales	-0.742125	7.92836	0.324389	1	1265	183	15	FALSE
OTU002969	Firmicutes	Clostridia	Clostridiales	Eubacteriaceae	Eubacterium	Eubacterium coprostanoligenes	Bacteria;Firmicutes;Clostridia;Clostridiales;Eubacteriaceae;Eubacterium;Eubacterium coprostanoligenes	0.726581	6.11357	0.325566	1	575	17	3	FALSE
OTU000207	Bacteroidetes	Bacteroidia	Bacteroidales	Porphyromonadaceae	NA	NA	Bacteria;Bacteroidetes;Bacteroidia;Bacteroidales;Porphyromonadaceae	-0.659125	6.13992	0.326571	1	191	18	6	FALSE
OTU003953	Bacteroidetes	Bacteroidia	Bacteroidales	Porphyromonadaceae	NA	NA	Bacteria;Bacteroidetes;Bacteroidia;Bacteroidales;Porphyromonadaceae	-1.2667	12.22	0.32688	1	27754	4574	16	FALSE
OTU000551	NA	NA	NA	NA	NA	NA	Bacteria	0.664389	5.89933	0.327158	1	303	8	3	FALSE
OTU004746	Proteobacteria	Deltaproteobacteria	Bdellovibrionales	Bdellovibrionaceae	Vampirovibrio	Vampirovibrio chlorellavorus	Bacteria;Proteobacteria;Deltaproteobacteria;Bdellovibrionales;Bdellovibrionaceae;Vampirovibrio;Vampirovibrio chlorellavorus	-0.630832	6.06781	0.327224	1	68	15	7	FALSE
OTU001592	Firmicutes	Clostridia	Clostridiales	NA	NA	NA	Bacteria;Firmicutes;Clostridia;Clostridiales	-0.700344	7.85905	0.327636	1	2109	174	16	FALSE
OTU005752	Firmicutes	Clostridia	Clostridiales	NA	NA	NA	Bacteria;Firmicutes;Clostridia;Clostridiales	0.731095	7.67737	0.328329	1	818	147	15	FALSE
OTU001902	Proteobacteria	Betaproteobacteria	Burkholderiales	NA	NA	NA	Bacteria;Proteobacteria;Betaproteobacteria;Burkholderiales	-0.594841	6.11228	0.32893	1	157	17	11	FALSE
OTU000223	NA	NA	NA	NA	NA	NA	Bacteria	-0.724007	9.81059	0.329896	1	9293	800	16	FALSE
OTU000414	NA	NA	NA	NA	NA	NA	Bacteria	-0.651915	8.32527	0.330017	1	3390	253	16	FALSE
OTU002193	Firmicutes	Clostridia	Clostridiales	NA	NA	NA	Bacteria;Firmicutes;Clostridia;Clostridiales	-0.76294	6.4725	0.330133	1	736	35	7	FALSE
OTU007538	Tenericutes	Mollicutes	NA	NA	NA	NA	Bacteria;Tenericutes;Mollicutes	-0.639572	5.95507	0.33076	1	60	10	5	FALSE
OTU015884	NA	NA	NA	NA	NA	NA	Bacteria	0.616754	5.95384	0.33076	1	65	10	6	FALSE
OTU001230	NA	NA	NA	NA	NA	NA	Bacteria	0.616344	5.949	0.33076	1	59	10	6	FALSE
OTU008708	NA	NA	NA	NA	NA	NA	Bacteria	0.790693	6.12791	0.331448	1	115	18	3	FALSE
OTU004315	Firmicutes	Clostridia	Clostridiales	NA	NA	NA	Bacteria;Firmicutes;Clostridia;Clostridiales	0.673889	6.67327	0.331997	1	424	48	10	FALSE
OTU000237	Firmicutes	Clostridia	Clostridiales	NA	NA	NA	Bacteria;Firmicutes;Clostridia;Clostridiales	-0.658387	7.80394	0.332274	1	1589	164	16	FALSE
OTU004182	Firmicutes	Clostridia	Clostridiales	FAM_Anaerovorax	Anaerovorax	Anaerovorax odorimutans	Bacteria;Firmicutes;Clostridia;Clostridiales;FAM_Anaerovorax;Anaerovorax;Anaerovorax odorimutans	0.681748	6.09902	0.332522	1	83	16	7	FALSE
OTU000738	Firmicutes	Clostridia	Clostridiales	NA	NA	NA	Bacteria;Firmicutes;Clostridia;Clostridiales	0.719208	9.03592	0.332797	1	2474	451	16	FALSE
OTU002509	NA	NA	NA	NA	NA	NA	Bacteria	0.593798	6.5486	0.332959	1	560	40	12	FALSE
B_R_000832	Bacteroidetes	Bacteroidia	Bacteroidales	Bacteroidaceae	Bacteroides	NA	Bacteria;Bacteroidetes;Bacteroidia;Bacteroidales;Bacteroidaceae;Bacteroides;Bacteroides cellulosilyticus	-0.676326	6.40782	0.333633	1	132	31	10	FALSE
OTU003435	Firmicutes	Clostridia	Clostridiales	NA	NA	NA	Bacteria;Firmicutes;Clostridia;Clostridiales	-0.738306	6.79759	0.334991	1	349	57	11	FALSE
OTU000447	Firmicutes	Clostridia	Clostridiales	NA	NA	NA	Bacteria;Firmicutes;Clostridia;Clostridiales	-0.773697	7.62863	0.336308	1	490	138	14	FALSE
OTU004227	Firmicutes	Clostridia	Clostridiales	NA	NA	NA	Bacteria;Firmicutes;Clostridia;Clostridiales	0.680313	6.08821	0.33668	1	408	16	5	FALSE
OTU002449	NA	NA	NA	NA	NA	NA	Bacteria	-0.702978	6.4661	0.33761	1	944	35	9	FALSE
OTU006606	Firmicutes	Clostridia	Clostridiales	NA	NA	NA	Bacteria;Firmicutes;Clostridia;Clostridiales	-0.885788	8.11003	0.337953	1	1900	212	13	FALSE
OTU000507	Firmicutes	Clostridia	Clostridiales	NA	NA	NA	Bacteria;Firmicutes;Clostridia;Clostridiales	-0.724729	6.91565	0.339269	1	440	64	11	FALSE
B_R_009418	Tenericutes	Mollicutes	Entomoplasmatales	NA	NA	NA	Bacteria;Tenericutes;Mollicutes ;Entomoplasmatales;Spiroplasmataceae;Spiroplasma	0.668342	7.0325	0.33968	1	826	76	14	FALSE
OTU013876	Firmicutes	Clostridia	Clostridiales	NA	NA	NA	Bacteria;Firmicutes;Clostridia;Clostridiales	0.703996	5.97959	0.340596	1	76	11	3	FALSE
OTU003617	Firmicutes	Clostridia	Clostridiales	NA	NA	NA	Bacteria;Firmicutes;Clostridia;Clostridiales	-0.790929	6.28889	0.340762	1	53	26	5	FALSE
OTU007080	NA	NA	NA	NA	NA	NA	Bacteria	0.812737	6.37596	0.342172	1	123	30	3	FALSE
OTU001819	NA	NA	NA	NA	NA	NA	Bacteria	0.618887	6.07395	0.342274	1	139	15	7	FALSE
OTU142999	Bacteroidetes	Bacteroidia	Bacteroidales	Porphyromonadaceae	NA	NA	Bacteria;Bacteroidetes;Bacteroidia;Bacteroidales;Porphyromonadaceae	-0.637909	5.9471	0.343496	1	26	10	4	FALSE
OTU002156	Bacteroidetes	Bacteroidia	Bacteroidales	Porphyromonadaceae	NA	NA	Bacteria;Bacteroidetes;Bacteroidia;Bacteroidales;Porphyromonadaceae	-0.69898	5.91281	0.34359	1	32	8	3	FALSE
OTU000166	Firmicutes	Clostridia	Clostridiales	NA	NA	NA	Bacteria;Firmicutes;Clostridia;Clostridiales	-0.734726	9.0318	0.344595	1	10290	442	15	FALSE
OTU000742	NA	NA	NA	NA	NA	NA	Bacteria	0.658339	6.88834	0.345114	1	687	63	12	FALSE
OTU001278	Firmicutes	Clostridia	Clostridiales	NA	NA	NA	Bacteria;Firmicutes;Clostridia;Clostridiales	0.729256	10.1955	0.345377	1	13349	1076	16	FALSE
OTU004573	Firmicutes	Clostridia	Clostridiales	Clostridiaceae	Clostridium	Clostridium colinum	Bacteria;Firmicutes;Clostridia;Clostridiales;Clostridiaceae;Clostridium;Clostridium colinum	0.603613	6.17287	0.345385	1	406	20	7	FALSE
OTU005663	NA	NA	NA	NA	NA	NA	Bacteria	-0.628949	6.17827	0.345807	1	49	20	8	FALSE
OTU000396	NA	NA	NA	NA	NA	NA	Bacteria	-0.679155	11.3096	0.346383	1	18883	2372	16	FALSE
OTU017559	Firmicutes	Clostridia	Clostridiales	NA	NA	NA	Bacteria;Firmicutes;Clostridia;Clostridiales	0.807042	6.38577	0.348204	1	98	30	3	FALSE
OTU090247	Bacteroidetes	Bacteroidia	Bacteroidales	Bacteroidaceae	Bacteroides	NA	Bacteria;Bacteroidetes;Bacteroidia;Bacteroidales;Bacteroidaceae;Bacteroides	-0.812526	6.7363	0.348315	1	89	53	5	FALSE
OTU000369	Firmicutes	Clostridia	Clostridiales	NA	NA	NA	Bacteria;Firmicutes;Clostridia;Clostridiales	0.738668	10.0149	0.348797	1	12629	947	16	FALSE
OTU005075	Firmicutes	Clostridia	Clostridiales	NA	NA	NA	Bacteria;Firmicutes;Clostridia;Clostridiales	0.573189	5.99791	0.349027	1	76	12	8	FALSE
OTU000003	Bacteroidetes	Bacteroidia	Bacteroidales	Porphyromonadaceae	NA	NA	Bacteria;Bacteroidetes;Bacteroidia;Bacteroidales;Porphyromonadaceae	0.93829	14.4475	0.349953	1	67357	20904	16	FALSE
OTU008328	Firmicutes	Clostridia	Clostridiales	NA	NA	NA	Bacteria;Firmicutes;Clostridia;Clostridiales	-0.565135	6.15836	0.353687	1	213	19	11	FALSE
OTU000575	NA	NA	NA	NA	NA	NA	Bacteria	0.698711	6.971	0.354027	1	557	70	10	FALSE
OTU002455	NA	NA	NA	NA	NA	NA	Bacteria	0.83473	7.79449	0.354596	1	934	166	10	FALSE
OTU011075	Firmicutes	Clostridia	Clostridiales	NA	NA	NA	Bacteria;Firmicutes;Clostridia;Clostridiales	0.763724	6.64361	0.354905	1	272	47	4	FALSE
OTU004754	Firmicutes	Clostridia	Clostridiales	NA	NA	NA	Bacteria;Firmicutes;Clostridia;Clostridiales	0.573762	6.00377	0.354994	1	39	12	7	FALSE
OTU000740	Bacteroidetes	Bacteroidia	Bacteroidales	Porphyromonadaceae	NA	NA	Bacteria;Bacteroidetes;Bacteroidia;Bacteroidales;Porphyromonadaceae	0.636916	6.45576	0.355229	1	119	34	10	FALSE
OTU004739	Firmicutes	Clostridia	Clostridiales	NA	NA	NA	Bacteria;Firmicutes;Clostridia;Clostridiales	0.697183	7.17629	0.355637	1	1236	90	11	FALSE
OTU004263	Tenericutes	Mollicutes	Entomoplasmatales	NA	NA	NA	Bacteria;Tenericutes;Mollicutes ;Entomoplasmatales	-0.63363	6.71909	0.355871	1	373	51	11	FALSE
OTU000546	Verrucomicrobia	Verrucomicrobiae	Verrucomicrobiales	Akkermansiaceae	Akkermansia	Akkermansia muciniphila	Bacteria;Verrucomicrobia;Verrucomicrobiae;Verrucomicrobiales;Akkermansiaceae;Akkermansia;Akkermansia muciniphila	-0.695098	7.96216	0.356132	1	3497	186	15	FALSE
OTU000711	Firmicutes	Clostridia	Clostridiales	NA	NA	NA	Bacteria;Firmicutes;Clostridia;Clostridiales	-0.637393	6.07107	0.356547	1	107	15	5	FALSE
OTU000267	NA	NA	NA	NA	NA	NA	Bacteria	0.617135	9.30963	0.357049	1	7405	553	16	FALSE
OTU005516	NA	NA	NA	NA	NA	NA	Bacteria	0.568996	6.11304	0.357248	1	205	17	8	FALSE
OTU001612	Firmicutes	Clostridia	Clostridiales	NA	NA	NA	Bacteria;Firmicutes;Clostridia;Clostridiales	0.579033	6.83605	0.3582	1	903	60	14	FALSE
OTU004154	NA	NA	NA	NA	NA	NA	Bacteria	0.673825	5.90676	0.359248	1	29	8	2	FALSE
OTU000920	Bacteroidetes	Bacteroidia	Bacteroidales	Porphyromonadaceae	NA	NA	Bacteria;Bacteroidetes;Bacteroidia;Bacteroidales;Porphyromonadaceae	0.791565	8.43593	0.359745	1	851	275	13	FALSE
B_R_006796	Firmicutes	Clostridia	Clostridiales	NA	NA	NA	Bacteria;Firmicutes;Clostridia;Clostridiales	-0.665875	9.45754	0.360904	1	2989	623	15	FALSE
OTU001028	Tenericutes	Mollicutes	Entomoplasmatales	NA	NA	NA	Bacteria;Tenericutes;Mollicutes ;Entomoplasmatales	0.600226	9.50013	0.360912	1	4960	634	16	FALSE
OTU006575	NA	NA	NA	NA	NA	NA	Bacteria	0.912514	7.63005	0.360977	1	1164	141	9	FALSE
OTU008868	Firmicutes	Clostridia	Clostridiales	NA	NA	NA	Bacteria;Firmicutes;Clostridia;Clostridiales	-0.742628	7.04978	0.360996	1	310	78	9	FALSE
B_R_037858	Firmicutes	Clostridia	Clostridiales	Clostridiaceae	NA	NA	Bacteria;Firmicutes;Clostridia;Clostridiales;Clostridiaceae	0.571714	5.99389	0.361461	1	212	12	7	FALSE
B_R_030138	Verrucomicrobia	Verrucomicrobiae	Verrucomicrobiales	Akkermansiaceae	Akkermansia	Akkermansia muciniphila	Bacteria;Verrucomicrobia;Verrucomicrobiae;Verrucomicrobiales;Akkermansiaceae;Akkermansia;Akkermansia muciniphila	-0.728177	11.982	0.361856	1	69804	3738	16	FALSE
OTU001358	Bacteroidetes	Bacteroidia	Bacteroidales	Porphyromonadaceae	NA	NA	Bacteria;Bacteroidetes;Bacteroidia;Bacteroidales;Porphyromonadaceae	-0.633149	6.17749	0.362179	1	109	20	7	FALSE
OTU006273	NA	NA	NA	NA	NA	NA	Bacteria	-0.593505	5.99678	0.362563	1	64	12	7	FALSE
OTU011767	Firmicutes	Clostridia	Clostridiales	NA	NA	NA	Bacteria;Firmicutes;Clostridia;Clostridiales	-0.593702	5.99875	0.362774	1	61	12	6	FALSE
OTU004131	Firmicutes	NA	NA	NA	NA	NA	Bacteria;Firmicutes	-0.598525	6.00617	0.363158	1	159	12	7	FALSE
OTU004902	Firmicutes	Clostridia	Clostridiales	Ruminococcaceae	Ruminococcus	Ruminococcus albus	Bacteria;Firmicutes;Clostridia;Clostridiales;Ruminococcaceae;Ruminococcus;Ruminococcus albus	0.621125	6.08119	0.364149	1	226	15	6	FALSE
OTU000471	Firmicutes	Clostridia	Clostridiales	Clostridiaceae	Clostridium	Clostridium leptum	Bacteria;Firmicutes;Clostridia;Clostridiales;Clostridiaceae;Clostridium;Clostridium leptum	-0.934315	7.81286	0.364166	1	539	157	6	FALSE
OTU000486	Firmicutes	Clostridia	Clostridiales	NA	NA	NA	Bacteria;Firmicutes;Clostridia;Clostridiales	0.873489	7.71153	0.364298	1	1356	144	11	FALSE
OTU000418	Bacteroidetes	Bacteroidia	Bacteroidales	Bacteroidaceae	Bacteroides	NA	Bacteria;Bacteroidetes;Bacteroidia;Bacteroidales;Bacteroidaceae;Bacteroides	-0.846058	12.6277	0.364544	1	35136	5949	16	FALSE
OTU003309	Firmicutes	Clostridia	Clostridiales	NA	NA	NA	Bacteria;Firmicutes;Clostridia;Clostridiales	-0.557436	6.57322	0.36471	1	364	41	15	FALSE
OTU000961	Firmicutes	Clostridia	NA	NA	NA	NA	Bacteria;Firmicutes;Clostridia	-0.61309	6.77756	0.365136	1	871	55	14	FALSE
OTU016558	Firmicutes	Clostridia	Clostridiales	NA	NA	NA	Bacteria;Firmicutes;Clostridia;Clostridiales	0.564188	6.21814	0.365521	1	201	22	9	FALSE
OTU000356	Firmicutes	Clostridia	Clostridiales	NA	NA	NA	Bacteria;Firmicutes;Clostridia;Clostridiales	0.754742	9.98452	0.365836	1	4992	929	16	FALSE
OTU001541	Firmicutes	Clostridia	Clostridiales	NA	NA	NA	Bacteria;Firmicutes;Clostridia;Clostridiales	-0.594682	6.00561	0.367296	1	907	12	5	FALSE
OTU001814	Firmicutes	Clostridia	Clostridiales	NA	NA	NA	Bacteria;Firmicutes;Clostridia;Clostridiales	-0.788931	8.06822	0.367702	1	1189	206	12	FALSE
OTU006747	Verrucomicrobia	Verrucomicrobiae	Verrucomicrobiales	Akkermansiaceae	Akkermansia	Akkermansia muciniphila	Bacteria;Verrucomicrobia;Verrucomicrobiae;Verrucomicrobiales;Akkermansiaceae;Akkermansia;Akkermansia muciniphila	-0.653168	6.68527	0.368073	1	580	49	13	FALSE
B_R_056478	Firmicutes	Clostridia	Clostridiales	NA	NA	NA	Bacteria;Firmicutes;Clostridia;Clostridiales	-0.696956	8.09267	0.368662	1	2834	206	13	FALSE
OTU001261	Firmicutes	Clostridia	Clostridiales	NA	NA	NA	Bacteria;Firmicutes;Clostridia;Clostridiales	0.57642	6.11393	0.36938	1	159	17	6	FALSE
OTU000133	Firmicutes	Clostridia	Clostridiales	Clostridiaceae	Clostridium	Clostridium leptum	Bacteria;Firmicutes;Clostridia;Clostridiales;Clostridiaceae;Clostridium;Clostridium leptum	0.586863	9.03089	0.369903	1	5256	449	16	FALSE
OTU000454	NA	NA	NA	NA	NA	NA	Bacteria	0.68416	8.69578	0.36995	1	3981	348	16	FALSE
OTU013449	Firmicutes	Clostridia	Clostridiales	NA	NA	NA	Bacteria;Firmicutes;Clostridia;Clostridiales	0.803464	6.85552	0.370239	1	804	62	5	FALSE
OTU000838	Firmicutes	Clostridia	Clostridiales	NA	NA	NA	Bacteria;Firmicutes;Clostridia;Clostridiales	0.666639	7.96766	0.370312	1	1942	185	15	FALSE
OTU000373	Firmicutes	Clostridia	Clostridiales	NA	NA	NA	Bacteria;Firmicutes;Clostridia;Clostridiales	0.880578	12.173	0.370683	1	28036	4412	15	FALSE
OTU005067	PHY_Coriobacteriia	Coriobacteriia	Eggerthellales	Eggerthellaceae	NA	NA	Bacteria;PHY_Coriobacteriia;Coriobacteriia;Eggerthellales;Eggerthellaceae	-0.567846	6.60973	0.371444	1	94	44	13	FALSE
OTU000977	Firmicutes	Clostridia	Clostridiales	NA	NA	NA	Bacteria;Firmicutes;Clostridia;Clostridiales	-0.641512	8.36331	0.372559	1	3466	265	15	FALSE
OTU017057	Bacteroidetes	Bacteroidia	Bacteroidales	Porphyromonadaceae	NA	NA	Bacteria;Bacteroidetes;Bacteroidia;Bacteroidales;Porphyromonadaceae	1.23698	11.1325	0.372633	1	6784	2095	8	FALSE
OTU000508	Firmicutes	Clostridia	Clostridiales	NA	NA	NA	Bacteria;Firmicutes;Clostridia;Clostridiales	-0.742239	8.35491	0.372824	1	1796	265	15	FALSE
OTU002902	Tenericutes	Mollicutes	Entomoplasmatales	Spiroplasmataceae	Spiroplasma	NA	Bacteria;Tenericutes;Mollicutes ;Entomoplasmatales;Spiroplasmataceae;Spiroplasma	-0.628001	6.07399	0.373453	1	132	15	5	FALSE
OTU002501	Firmicutes	Clostridia	Clostridiales	NA	NA	NA	Bacteria;Firmicutes;Clostridia;Clostridiales	-0.621357	6.27483	0.374424	1	87	25	7	FALSE
B_R_030144	Firmicutes	Clostridia	Clostridiales	NA	NA	NA	Bacteria;Firmicutes;Clostridia;Clostridiales	0.523978	6.67624	0.375659	1	754	48	14	FALSE
OTU003265	NA	NA	NA	NA	NA	NA	Bacteria	-0.558747	6.05124	0.377412	1	140	14	9	FALSE
OTU000869	Firmicutes	Clostridia	Clostridiales	NA	NA	NA	Bacteria;Firmicutes;Clostridia;Clostridiales	0.613571	6.18512	0.379673	1	229	20	6	FALSE
B_R_001325	Bacteroidetes	Bacteroidia	Bacteroidales	Porphyromonadaceae	Butyricimonas	Butyricimonas virosa	Bacteria;Bacteroidetes;Bacteroidia;Bacteroidales;Porphyromonadaceae;Butyricimonas;Butyricimonas virosa	-0.797238	8.71425	0.379816	1	2671	343	12	FALSE
OTU000412	NA	NA	NA	NA	NA	NA	Bacteria	0.80518	12.4963	0.380346	1	34174	5501	16	FALSE
OTU000319	Firmicutes	Clostridia	Clostridiales	NA	NA	NA	Bacteria;Firmicutes;Clostridia;Clostridiales	0.640031	7.78454	0.380648	1	1439	161	16	FALSE
OTU003166	Firmicutes	Clostridia	Clostridiales	NA	NA	NA	Bacteria;Firmicutes;Clostridia;Clostridiales	0.671986	7.36175	0.381114	1	1027	108	13	FALSE
OTU000222	NA	NA	NA	NA	NA	NA	Bacteria	0.63636	8.83394	0.382787	1	3753	381	15	FALSE
OTU000730	Firmicutes	Clostridia	Clostridiales	NA	NA	NA	Bacteria;Firmicutes;Clostridia;Clostridiales	-0.645116	8.25666	0.383361	1	4016	243	15	FALSE
OTU003006	NA	NA	NA	NA	NA	NA	Bacteria	-0.56064	6.04853	0.383948	1	190	14	7	FALSE
OTU003169	NA	NA	NA	NA	NA	NA	Bacteria	0.792271	6.92708	0.384278	1	553	68	8	FALSE
OTU000572	Tenericutes	Mollicutes	Entomoplasmatales	NA	NA	NA	Bacteria;Tenericutes;Mollicutes ;Entomoplasmatales	0.609337	7.43809	0.38488	1	1557	114	12	FALSE
OTU017629	Bacteroidetes	Bacteroidia	Bacteroidales	Bacteroidaceae	Bacteroides	NA	Bacteria;Bacteroidetes;Bacteroidia;Bacteroidales;Bacteroidaceae;Bacteroides	-0.649492	5.83209	0.386357	1	7	5	1	FALSE
OTU018178	Bacteroidetes	Bacteroidia	Bacteroidales	Bacteroidaceae	Bacteroides	NA	Bacteria;Bacteroidetes;Bacteroidia;Bacteroidales;Bacteroidaceae;Bacteroides	-0.649492	5.83209	0.386357	1	5	5	1	FALSE
OTU008611	Bacteroidetes	Bacteroidia	Bacteroidales	Bacteroidaceae	Bacteroides	NA	Bacteria;Bacteroidetes;Bacteroidia;Bacteroidales;Bacteroidaceae;Bacteroides	-0.649375	5.83077	0.386357	1	11	5	2	FALSE
OTU009882	Bacteroidetes	Bacteroidia	Bacteroidales	Bacteroidaceae	Bacteroides	NA	Bacteria;Bacteroidetes;Bacteroidia;Bacteroidales;Bacteroidaceae;Bacteroides	-0.649375	5.83077	0.386357	1	9	5	2	FALSE
OTU007408	Firmicutes	Clostridia	Clostridiales	NA	NA	NA	Bacteria;Firmicutes;Clostridia;Clostridiales	-0.64923	5.82919	0.386357	1	27	5	3	FALSE
OTU007226	Firmicutes	Clostridia	Clostridiales	Ruminococcaceae	Ruminococcus	Ruminococcus albus	Bacteria;Firmicutes;Clostridia;Clostridiales;Ruminococcaceae;Ruminococcus;Ruminococcus albus	-0.648999	5.82655	0.386357	1	44	5	3	FALSE
OTU026706	NA	NA	NA	NA	NA	NA	Bacteria	-0.648963	5.82608	0.386357	1	141	5	1	FALSE
OTU017641	Firmicutes	Clostridia	Clostridiales	NA	NA	NA	Bacteria;Firmicutes;Clostridia;Clostridiales	-0.648911	5.82571	0.386357	1	21	5	3	FALSE
OTU006730	Firmicutes	Clostridia	Clostridiales	NA	NA	NA	Bacteria;Firmicutes;Clostridia;Clostridiales	-0.648849	5.8249	0.386357	1	44	5	4	FALSE
OTU008590	NA	NA	NA	NA	NA	NA	Bacteria	-0.648819	5.82455	0.386357	1	58	5	2	FALSE
OTU017407	Firmicutes	Clostridia	Clostridiales	NA	NA	NA	Bacteria;Firmicutes;Clostridia;Clostridiales	-0.64881	5.8247	0.386357	1	69	5	3	FALSE
B_R_020656	Firmicutes	Clostridia	Clostridiales	FAM_Blautia	Blautia	NA	Bacteria;Firmicutes;Clostridia;Clostridiales;FAM_Blautia;Blautia	-0.648737	5.82382	0.386357	1	42	5	4	FALSE
OTU008561	Firmicutes	Clostridia	Clostridiales	NA	NA	NA	Bacteria;Firmicutes;Clostridia;Clostridiales	-0.648649	5.82281	0.386357	1	58	5	4	FALSE
OTU030351	Proteobacteria	Betaproteobacteria	Burkholderiales	Alcaligenaceae	NA	NA	Bacteria;Proteobacteria;Betaproteobacteria;Burkholderiales;Alcaligenaceae	-0.648608	5.82232	0.386357	1	113	5	2	FALSE
OTU069197	Firmicutes	Clostridia	Clostridiales	NA	NA	NA	Bacteria;Firmicutes;Clostridia;Clostridiales	-0.648608	5.82232	0.386357	1	11	5	2	FALSE
OTU069450	Firmicutes	Clostridia	Clostridiales	Clostridiaceae	Clostridium	NA	Bacteria;Firmicutes;Clostridia;Clostridiales;Clostridiaceae;Clostridium	-0.6485	5.82121	0.386357	1	103	5	2	FALSE
OTU009243	Firmicutes	Clostridia	Clostridiales	NA	NA	NA	Bacteria;Firmicutes;Clostridia;Clostridiales	-0.648488	5.82112	0.386357	1	11	5	3	FALSE
OTU010678	Firmicutes	Clostridia	Clostridiales	NA	NA	NA	Bacteria;Firmicutes;Clostridia;Clostridiales	-0.648488	5.82112	0.386357	1	36	5	3	FALSE
OTU001949	Firmicutes	Clostridia	Clostridiales	Ruminococcaceae	Ruminococcus	NA	Bacteria;Firmicutes;Clostridia;Clostridiales;Ruminococcaceae;Ruminococcus	-0.648464	5.82084	0.386357	1	28	5	1	FALSE
OTU030132	Firmicutes	Clostridia	Clostridiales	NA	NA	NA	Bacteria;Firmicutes;Clostridia;Clostridiales	-0.648464	5.82084	0.386357	1	59	5	1	FALSE
OTU030859	NA	NA	NA	NA	NA	NA	Bacteria	-0.648464	5.82084	0.386357	1	52	5	2	FALSE
OTU034279	Firmicutes	Clostridia	Clostridiales	NA	NA	NA	Bacteria;Firmicutes;Clostridia;Clostridiales	-0.648432	5.82052	0.386357	1	19	5	3	FALSE
OTU042901	Firmicutes	Clostridia	Clostridiales	Eubacteriaceae	Eubacterium	Eubacterium siraeum	Bacteria;Firmicutes;Clostridia;Clostridiales;Eubacteriaceae;Eubacterium;Eubacterium siraeum	-0.648432	5.82052	0.386357	1	28	5	2	FALSE
OTU004882	NA	NA	NA	NA	NA	NA	Bacteria	0.626445	5.82752	0.386357	1	30	5	4	FALSE
OTU004528	NA	NA	NA	NA	NA	NA	Bacteria	0.626435	5.8274	0.386357	1	9	5	2	FALSE
B_R_006703	Bacteroidetes	Bacteroidia	Bacteroidales	Bacteroidaceae	Bacteroides	NA	Bacteria;Bacteroidetes;Bacteroidia;Bacteroidales;Bacteroidaceae;Bacteroides	0.626363	5.82666	0.386357	1	105	5	3	FALSE
OTU005534	NA	NA	NA	NA	NA	NA	Bacteria	0.626307	5.82599	0.386357	1	24	5	3	FALSE
OTU019380	Firmicutes	Clostridia	Clostridiales	NA	NA	NA	Bacteria;Firmicutes;Clostridia;Clostridiales	0.626199	5.8248	0.386357	1	27	5	1	FALSE
OTU019522	Firmicutes	Clostridia	Clostridiales	NA	NA	NA	Bacteria;Firmicutes;Clostridia;Clostridiales	0.626199	5.8248	0.386357	1	17	5	1	FALSE
OTU019944	Firmicutes	Clostridia	Clostridiales	NA	NA	NA	Bacteria;Firmicutes;Clostridia;Clostridiales	0.626199	5.8248	0.386357	1	27	5	1	FALSE
OTU003608	NA	NA	NA	NA	NA	NA	Bacteria	0.626151	5.82441	0.386357	1	65	5	3	FALSE
OTU020391	Bacteroidetes	Bacteroidia	Bacteroidales	Porphyromonadaceae	NA	NA	Bacteria;Bacteroidetes;Bacteroidia;Bacteroidales;Porphyromonadaceae	0.626138	5.82428	0.386357	1	18	5	3	FALSE
OTU022033	Bacteroidetes	Bacteroidia	Bacteroidales	Porphyromonadaceae	NA	NA	Bacteria;Bacteroidetes;Bacteroidia;Bacteroidales;Porphyromonadaceae	0.626036	5.82321	0.386357	1	12	5	2	FALSE
OTU016785	Firmicutes	Clostridia	Clostridiales	NA	NA	NA	Bacteria;Firmicutes;Clostridia;Clostridiales	0.626029	5.82314	0.386357	1	15	5	3	FALSE
OTU003442	NA	NA	NA	NA	NA	NA	Bacteria	0.626026	5.82304	0.386357	1	37	5	3	FALSE
OTU004443	Firmicutes	NA	NA	NA	NA	NA	Bacteria;Firmicutes	0.625961	5.82239	0.386357	1	21	5	2	FALSE
OTU010961	Firmicutes	Clostridia	Clostridiales	NA	NA	NA	Bacteria;Firmicutes;Clostridia;Clostridiales	0.625942	5.82216	0.386357	1	31	5	4	FALSE
OTU006087	Firmicutes	Clostridia	Clostridiales	NA	NA	NA	Bacteria;Firmicutes;Clostridia;Clostridiales	0.625831	5.82101	0.386357	1	38	5	2	FALSE
OTU004685	NA	NA	NA	NA	NA	NA	Bacteria	0.625826	5.82096	0.386357	1	14	5	3	FALSE
OTU023648	Firmicutes	Clostridia	Clostridiales	NA	NA	NA	Bacteria;Firmicutes;Clostridia;Clostridiales	0.625822	5.82084	0.386357	1	16	5	1	FALSE
OTU032441	Bacteroidetes	Bacteroidia	Bacteroidales	Rikenellaceae	Alistipes	NA	Bacteria;Bacteroidetes;Bacteroidia;Bacteroidales;Rikenellaceae;Alistipes	0.625822	5.82084	0.386357	1	17	5	2	FALSE
OTU057260	Firmicutes	Clostridia	Clostridiales	NA	NA	NA	Bacteria;Firmicutes;Clostridia;Clostridiales	0.625822	5.82084	0.386357	1	23	5	1	FALSE
OTU021355	Firmicutes	Clostridia	Clostridiales	NA	NA	NA	Bacteria;Firmicutes;Clostridia;Clostridiales	0.625816	5.82081	0.386357	1	25	5	3	FALSE
OTU005471	Firmicutes	Clostridia	Clostridiales	NA	NA	NA	Bacteria;Firmicutes;Clostridia;Clostridiales	0.625811	5.8208	0.386357	1	31	5	2	FALSE
OTU029982	Firmicutes	Clostridia	Clostridiales	NA	NA	NA	Bacteria;Firmicutes;Clostridia;Clostridiales	0.625795	5.82057	0.386357	1	82	5	2	FALSE
OTU010943	Firmicutes	Clostridia	Clostridiales	NA	NA	NA	Bacteria;Firmicutes;Clostridia;Clostridiales	0.62579	5.82052	0.386357	1	175	5	2	FALSE
OTU098202	Firmicutes	Clostridia	Clostridiales	NA	NA	NA	Bacteria;Firmicutes;Clostridia;Clostridiales	0.625725	5.81987	0.386357	1	19	5	2	FALSE
OTU011747	Firmicutes	Clostridia	Clostridiales	NA	NA	NA	Bacteria;Firmicutes;Clostridia;Clostridiales	0.625713	5.81975	0.386357	1	16	5	2	FALSE
OTU011698	Firmicutes	Clostridia	Clostridiales	NA	NA	NA	Bacteria;Firmicutes;Clostridia;Clostridiales	0.625686	5.81947	0.386357	1	34	5	1	FALSE
OTU111862	Firmicutes	Clostridia	Clostridiales	NA	NA	NA	Bacteria;Firmicutes;Clostridia;Clostridiales	0.625661	5.81922	0.386357	1	13	5	1	FALSE
OTU000766	NA	NA	NA	NA	NA	NA	Bacteria	0.547435	8.10288	0.386937	1	3256	212	16	FALSE
OTU000106	Firmicutes	Clostridia	Clostridiales	NA	NA	NA	Bacteria;Firmicutes;Clostridia;Clostridiales	-0.577272	8.69161	0.387137	1	3463	346	16	FALSE
OTU003783	Firmicutes	Clostridia	Clostridiales	Ruminococcaceae	Ruminococcus	Ruminococcus albus	Bacteria;Firmicutes;Clostridia;Clostridiales;Ruminococcaceae;Ruminococcus;Ruminococcus albus	-0.57102	6.45743	0.387238	1	477	34	12	FALSE
OTU000065	Verrucomicrobia	Verrucomicrobiae	Verrucomicrobiales	Akkermansiaceae	Akkermansia	Akkermansia muciniphila	Bacteria;Verrucomicrobia;Verrucomicrobiae;Verrucomicrobiales;Akkermansiaceae;Akkermansia;Akkermansia muciniphila	-0.683617	12.7411	0.387257	1	124319	6347	16	FALSE
OTU003445	Firmicutes	Clostridia	Clostridiales	NA	NA	NA	Bacteria;Firmicutes;Clostridia;Clostridiales	0.655887	6.82817	0.387448	1	396	60	10	FALSE
OTU000436	NA	NA	NA	NA	NA	NA	Bacteria	0.593597	7.44246	0.389257	1	1359	117	15	FALSE
OTU007794	NA	NA	NA	NA	NA	NA	Bacteria	0.665322	6.03692	0.389995	1	60	13	3	FALSE
OTU087027	Bacteroidetes	Bacteroidia	Bacteroidales	Porphyromonadaceae	NA	NA	Bacteria;Bacteroidetes;Bacteroidia;Bacteroidales;Porphyromonadaceae	-0.592598	5.99566	0.390328	1	98	12	4	FALSE
OTU004779	Firmicutes	Clostridia	Clostridiales	NA	NA	NA	Bacteria;Firmicutes;Clostridia;Clostridiales	0.536336	6.04433	0.390421	1	91	14	7	FALSE
OTU000964	NA	NA	NA	NA	NA	NA	Bacteria	0.613882	6.97855	0.391286	1	574	71	14	FALSE
OTU001355	Firmicutes	Clostridia	Clostridiales	NA	NA	NA	Bacteria;Firmicutes;Clostridia;Clostridiales	-0.700381	8.79552	0.392194	1	1658	376	15	FALSE
OTU002054	NA	NA	NA	NA	NA	NA	Bacteria	0.568323	6.7055	0.392806	1	655	50	13	FALSE
B_R_005746	Firmicutes	Clostridia	Clostridiales	NA	NA	NA	Bacteria;Firmicutes;Clostridia;Clostridiales	0.537339	6.53084	0.393049	1	340	39	14	FALSE
OTU000400	NA	NA	NA	NA	NA	NA	Bacteria	-0.592247	6.58628	0.393393	1	1401	42	11	FALSE
OTU001354	NA	NA	NA	NA	NA	NA	Bacteria	0.702509	8.29038	0.395131	1	1271	250	14	FALSE
OTU056759	Firmicutes	Clostridia	Clostridiales	NA	NA	NA	Bacteria;Firmicutes;Clostridia;Clostridiales	0.568673	5.99426	0.395368	1	31	12	4	FALSE
OTU000678	Firmicutes	Clostridia	Clostridiales	NA	NA	NA	Bacteria;Firmicutes;Clostridia;Clostridiales	0.637921	7.97787	0.395464	1	912	193	16	FALSE
OTU000477	NA	NA	NA	NA	NA	NA	Bacteria	-0.61386	7.77541	0.396147	1	1559	161	15	FALSE
OTU037173	Firmicutes	Clostridia	Clostridiales	NA	NA	NA	Bacteria;Firmicutes;Clostridia;Clostridiales	-0.840828	7.15893	0.396313	1	315	89	5	FALSE
OTU006641	Firmicutes	Clostridia	Clostridiales	NA	NA	NA	Bacteria;Firmicutes;Clostridia;Clostridiales	0.601429	6.18581	0.396612	1	364	20	6	FALSE
OTU002466	Firmicutes	Clostridia	Clostridiales	NA	NA	NA	Bacteria;Firmicutes;Clostridia;Clostridiales	0.603803	7.48757	0.39717	1	669	120	14	FALSE
OTU002651	NA	NA	NA	NA	NA	NA	Bacteria	0.56651	6.31928	0.397243	1	839	27	9	FALSE
OTU000086	Firmicutes	Clostridia	Clostridiales	NA	NA	NA	Bacteria;Firmicutes;Clostridia;Clostridiales	0.608063	11.4256	0.39786	1	16785	2571	16	FALSE
OTU008569	Firmicutes	Clostridia	Clostridiales	NA	NA	NA	Bacteria;Firmicutes;Clostridia;Clostridiales	0.875033	7.51497	0.398099	1	635	126	8	FALSE
OTU001869	Firmicutes	Clostridia	Clostridiales	Ruminococcaceae	Ruminococcus	NA	Bacteria;Firmicutes;Clostridia;Clostridiales;Ruminococcaceae;Ruminococcus	-0.86139	11.3817	0.398313	1	31236	2490	15	FALSE
OTU003737	Firmicutes	Clostridia	Clostridiales	NA	NA	NA	Bacteria;Firmicutes;Clostridia;Clostridiales	0.619966	6.90599	0.398564	1	477	66	10	FALSE
OTU003802	NA	NA	NA	NA	NA	NA	Bacteria	0.493255	6.42992	0.399761	1	160	33	15	FALSE
OTU016403	NA	NA	NA	NA	NA	NA	Bacteria	-0.655111	6.38715	0.40049	1	163	31	6	FALSE
B_R_009635	Firmicutes	Clostridia	Clostridiales	Clostridiaceae	NA	NA	Bacteria;Firmicutes;Clostridia;Clostridiales;Clostridiaceae;Clostridium;Clostridium leptum	-0.676644	7.1584	0.401012	1	308	88	10	FALSE
OTU009539	Firmicutes	Clostridia	Clostridiales	NA	NA	NA	Bacteria;Firmicutes;Clostridia;Clostridiales	-0.536126	6.19981	0.40115	1	123	21	9	FALSE
OTU003777	NA	NA	NA	NA	NA	NA	Bacteria	0.551269	6.1637	0.401248	1	206	19	10	FALSE
OTU001770	NA	NA	NA	NA	NA	NA	Bacteria	0.503102	6.09672	0.402202	1	124	16	10	FALSE
OTU016354	Bacteroidetes	Bacteroidia	Bacteroidales	Bacteroidaceae	Bacteroides	NA	Bacteria;Bacteroidetes;Bacteroidia;Bacteroidales;Bacteroidaceae;Bacteroides	0.531961	6.15908	0.402401	1	192	19	8	FALSE
OTU003318	Firmicutes	Clostridia	Clostridiales	NA	NA	NA	Bacteria;Firmicutes;Clostridia;Clostridiales	-0.525308	6.92463	0.403092	1	395	67	13	FALSE
OTU000268	Firmicutes	Clostridia	Clostridiales	NA	NA	NA	Bacteria;Firmicutes;Clostridia;Clostridiales	0.592482	8.33601	0.403122	1	3582	261	16	FALSE
OTU003673	NA	NA	NA	NA	NA	NA	Bacteria	0.625711	5.95861	0.403774	1	109	10	3	FALSE
OTU006831	NA	NA	NA	NA	NA	NA	Bacteria	-0.56232	6.05799	0.404903	1	50	14	8	FALSE
OTU002470	NA	NA	NA	NA	NA	NA	Bacteria	0.576581	6.89439	0.405299	1	564	65	13	FALSE
OTU002126	Firmicutes	Clostridia	Clostridiales	Oscillospiraceae	Oscillibacter	NA	Bacteria;Firmicutes;Clostridia;Clostridiales;Oscillospiraceae;Oscillibacter	-0.596648	5.87857	0.408164	1	60	7	5	FALSE
OTU003206	NA	NA	NA	NA	NA	NA	Bacteria	-0.596357	5.87756	0.408164	1	80	7	6	FALSE
OTU002608	NA	NA	NA	NA	NA	NA	Bacteria	-0.596355	5.87893	0.408164	1	45	7	5	FALSE
OTU007019	NA	NA	NA	NA	NA	NA	Bacteria	-0.596347	5.8753	0.408164	1	40	7	4	FALSE
OTU014975	Proteobacteria	Deltaproteobacteria	Bdellovibrionales	Bdellovibrionaceae	Vampirovibrio	Vampirovibrio chlorellavorus	Bacteria;Proteobacteria;Deltaproteobacteria;Bdellovibrionales;Bdellovibrionaceae;Vampirovibrio;Vampirovibrio chlorellavorus	-0.596289	5.87468	0.408164	1	24	7	3	FALSE
OTU010484	Firmicutes	Clostridia	Clostridiales	NA	NA	NA	Bacteria;Firmicutes;Clostridia;Clostridiales	-0.59627	5.87808	0.408164	1	87	7	6	FALSE
B_R_000513	Firmicutes	Clostridia	Clostridiales	Clostridiaceae	Clostridium	NA	Bacteria;Firmicutes;Clostridia;Clostridiales;Clostridiaceae;Clostridium;Clostridium hungatei	-0.596229	5.87774	0.408164	1	63	7	5	FALSE
OTU009138	Firmicutes	Clostridia	Clostridiales	NA	NA	NA	Bacteria;Firmicutes;Clostridia;Clostridiales	-0.596138	5.87373	0.408164	1	29	7	5	FALSE
OTU001851	NA	NA	NA	NA	NA	NA	Bacteria	-0.596107	5.87598	0.408164	1	88	7	5	FALSE
OTU012884	NA	NA	NA	NA	NA	NA	Bacteria	-0.596082	5.87251	0.408164	1	28	7	3	FALSE
OTU006540	Firmicutes	Clostridia	Clostridiales	NA	NA	NA	Bacteria;Firmicutes;Clostridia;Clostridiales	-0.596071	5.87545	0.408164	1	84	7	4	FALSE
OTU009577	NA	NA	NA	NA	NA	NA	Bacteria	0.573329	5.8756	0.408164	1	269	7	4	FALSE
OTU003885	Bacteroidetes	Bacteroidia	Bacteroidales	Porphyromonadaceae	NA	NA	Bacteria;Bacteroidetes;Bacteroidia;Bacteroidales;Porphyromonadaceae	0.573299	5.87661	0.408164	1	19	7	5	FALSE
OTU015036	Firmicutes	Clostridia	Clostridiales	NA	NA	NA	Bacteria;Firmicutes;Clostridia;Clostridiales	0.573287	5.8727	0.408164	1	72	7	6	FALSE
OTU004138	Firmicutes	Clostridia	Clostridiales	NA	NA	NA	Bacteria;Firmicutes;Clostridia;Clostridiales	-0.648997	6.29546	0.408191	1	531	26	6	FALSE
OTU002232	NA	NA	NA	NA	NA	NA	Bacteria	0.639074	7.31031	0.408271	1	526	103	12	FALSE
OTU000203	Firmicutes	Clostridia	Clostridiales	NA	NA	NA	Bacteria;Firmicutes;Clostridia;Clostridiales	-0.674795	7.48317	0.410081	1	1507	121	12	FALSE
OTU000208	PHY_Coriobacteriia	Coriobacteriia	Coriobacteriales	Atopobacteriaceae	Olsenella	NA	Bacteria;PHY_Coriobacteriia;Coriobacteriia;Coriobacteriales;Atopobacteriaceae;Olsenella	0.687699	10.9021	0.410498	1	18115	1798	16	FALSE
OTU000867	NA	NA	NA	NA	NA	NA	Bacteria	0.863736	9.96688	0.410921	1	3627	917	14	FALSE
OTU000215	NA	NA	NA	NA	NA	NA	Bacteria	-0.494642	11.6937	0.410962	1	34187	3090	16	FALSE
OTU000780	Tenericutes	Mollicutes	Entomoplasmatales	NA	NA	NA	Bacteria;Tenericutes;Mollicutes ;Entomoplasmatales	0.561509	7.11893	0.411822	1	1231	82	12	FALSE
OTU003388	Firmicutes	Clostridia	Clostridiales	NA	NA	NA	Bacteria;Firmicutes;Clostridia;Clostridiales	-0.546446	6.25831	0.412485	1	63	24	7	FALSE
OTU000159	Firmicutes	Clostridia	Clostridiales	NA	NA	NA	Bacteria;Firmicutes;Clostridia;Clostridiales	0.765198	7.57236	0.412574	1	639	135	9	FALSE
OTU000378	Firmicutes	Clostridia	Clostridiales	NA	NA	NA	Bacteria;Firmicutes;Clostridia;Clostridiales	0.73719	9.34449	0.412856	1	4425	578	15	FALSE
OTU007237	Firmicutes	Clostridia	Clostridiales	NA	NA	NA	Bacteria;Firmicutes;Clostridia;Clostridiales	0.65093	8.01948	0.413556	1	2303	196	14	FALSE
OTU000893	NA	NA	NA	NA	NA	NA	Bacteria	0.585984	9.69803	0.413778	1	10972	742	16	FALSE
OTU001089	Proteobacteria	Alphaproteobacteria	NA	NA	NA	NA	Bacteria;Proteobacteria;Alphaproteobacteria	0.652724	7.80812	0.414023	1	3098	162	13	FALSE
OTU003522	Firmicutes	Clostridia	Clostridiales	NA	NA	NA	Bacteria;Firmicutes;Clostridia;Clostridiales	0.522479	7.13345	0.415351	1	1275	85	16	FALSE
B_R_030146	PHY_Coriobacteriia	Coriobacteriia	Eggerthellales	Eggerthellaceae	NA	NA	Bacteria;PHY_Coriobacteriia;Coriobacteriia;Eggerthellales;Eggerthellaceae	-0.464816	6.90625	0.415677	1	409	65	16	FALSE
OTU001419	NA	NA	NA	NA	NA	NA	Bacteria	0.676486	7.85827	0.415725	1	1779	173	13	FALSE
OTU006314	PHY_Coriobacteriia	Coriobacteriia	NA	NA	NA	NA	Bacteria;PHY_Coriobacteriia;Coriobacteriia	-0.535668	6.20027	0.417099	1	167	21	10	FALSE
B_R_024166	Firmicutes	Clostridia	Clostridiales	NA	NA	NA	Bacteria;Firmicutes;Clostridia;Clostridiales	-0.581449	8.3716	0.417104	1	4394	266	16	FALSE
B_R_006865	Firmicutes	Clostridia	Clostridiales	Clostridiaceae	Clostridium	Clostridium colinum	Bacteria;Firmicutes;Clostridia;Clostridiales;Clostridiaceae;Clostridium;Clostridium colinum	0.495265	6.47323	0.417806	1	538	35	15	FALSE
OTU000048	NA	NA	NA	NA	NA	NA	Bacteria	0.62067	6.38071	0.418524	1	2319	30	6	FALSE
OTU011111	Firmicutes	Clostridia	Clostridiales	Clostridiaceae	Clostridium	NA	Bacteria;Firmicutes;Clostridia;Clostridiales;Clostridiaceae;Clostridium	0.535687	6.25704	0.419249	1	196	24	9	FALSE
OTU001800	Firmicutes	Clostridia	Clostridiales	NA	NA	NA	Bacteria;Firmicutes;Clostridia;Clostridiales	0.658786	8.69086	0.419298	1	3975	347	16	FALSE
OTU004126	NA	NA	NA	NA	NA	NA	Bacteria	0.498366	6.80274	0.419328	1	915	57	14	FALSE
OTU008960	NA	NA	NA	NA	NA	NA	Bacteria	0.753155	6.69466	0.420677	1	180	50	3	FALSE
OTU006823	Firmicutes	Clostridia	Clostridiales	NA	NA	NA	Bacteria;Firmicutes;Clostridia;Clostridiales	-0.566445	7.28172	0.421061	1	831	100	13	FALSE
OTU000362	Bacteroidetes	Flavobacteriia	Flavobacteriales	Cryomorphaceae	NA	NA	Bacteria;Bacteroidetes;Flavobacteriia;Flavobacteriales;Cryomorphaceae	-0.749807	10.512	0.421097	1	9207	1328	13	FALSE
OTU000297	Firmicutes	Clostridia	Clostridiales	NA	NA	NA	Bacteria;Firmicutes;Clostridia;Clostridiales	-0.509885	7.77617	0.421227	1	1498	160	16	FALSE
OTU001496	Firmicutes	Erysipelotrichia	Erysipelotrichales	Erysipelotrichaceae	Allobaculum	Allobaculum stercoricanis	Bacteria;Firmicutes;Erysipelotrichia;Erysipelotrichales;Erysipelotrichaceae;Allobaculum;Allobaculum stercoricanis	-0.591564	6.89014	0.421361	1	426	65	12	FALSE
OTU003500	Firmicutes	Clostridia	Clostridiales	Ruminococcaceae	Ruminococcus	NA	Bacteria;Firmicutes;Clostridia;Clostridiales;Ruminococcaceae;Ruminococcus	0.838445	9.9155	0.421454	1	9146	844	11	FALSE
OTU002225	Firmicutes	Clostridia	Clostridiales	NA	NA	NA	Bacteria;Firmicutes;Clostridia;Clostridiales	-0.563257	6.25541	0.421771	1	314	24	8	FALSE
OTU001342	NA	NA	NA	NA	NA	NA	Bacteria	0.605629	7.38239	0.421898	1	1365	111	14	FALSE
OTU003852	Firmicutes	Clostridia	Clostridiales	Ruminococcaceae	Ruminococcus	Ruminococcus albus	Bacteria;Firmicutes;Clostridia;Clostridiales;Ruminococcaceae;Ruminococcus;Ruminococcus albus	0.529353	7.14195	0.421986	1	1657	84	16	FALSE
OTU003731	Firmicutes	Clostridia	Clostridiales	NA	NA	NA	Bacteria;Firmicutes;Clostridia;Clostridiales	0.693896	6.58996	0.422193	1	493	42	6	FALSE
OTU001021	Firmicutes	Clostridia	Clostridiales	NA	NA	NA	Bacteria;Firmicutes;Clostridia;Clostridiales	-0.615724	7.50079	0.423161	1	657	123	14	FALSE
OTU001956	NA	NA	NA	NA	NA	NA	Bacteria	0.71616	8.71667	0.424136	1	2196	347	13	FALSE
OTU001233	Firmicutes	Clostridia	Clostridiales	NA	NA	NA	Bacteria;Firmicutes;Clostridia;Clostridiales	-0.496554	8.43076	0.424143	1	3093	279	16	FALSE
OTU003916	Firmicutes	Clostridia	Clostridiales	NA	NA	NA	Bacteria;Firmicutes;Clostridia;Clostridiales	0.790613	8.38483	0.425118	1	1040	272	9	FALSE
OTU070125	Firmicutes	Clostridia	Clostridiales	NA	NA	NA	Bacteria;Firmicutes;Clostridia;Clostridiales	-0.718225	6.83895	0.425279	1	321	61	4	FALSE
OTU004592	Firmicutes	Clostridia	Clostridiales	NA	NA	NA	Bacteria;Firmicutes;Clostridia;Clostridiales	0.587164	6.83353	0.425382	1	1062	59	12	FALSE
OTU040577	NA	NA	NA	NA	NA	NA	Bacteria	-0.556621	6.04201	0.425468	1	118	14	4	FALSE
OTU002082	Firmicutes	Clostridia	Clostridiales	NA	NA	NA	Bacteria;Firmicutes;Clostridia;Clostridiales	0.480536	6.2405	0.426297	1	298	23	10	FALSE
OTU006859	NA	NA	NA	NA	NA	NA	Bacteria	0.548972	6.26177	0.426392	1	204	24	8	FALSE
B_R_023977	Bacteroidetes	Bacteroidia	Bacteroidales	Porphyromonadaceae	NA	NA	Bacteria;Bacteroidetes;Bacteroidia;Bacteroidales;Porphyromonadaceae	1.17627	12.34	0.427427	1	15397	4913	9	FALSE
OTU001684	NA	NA	NA	NA	NA	NA	Bacteria	-0.572967	7.0776	0.427737	1	1351	77	13	FALSE
OTU008271	Bacteroidetes	Bacteroidia	Bacteroidales	Porphyromonadaceae	NA	NA	Bacteria;Bacteroidetes;Bacteroidia;Bacteroidales;Porphyromonadaceae	-0.552396	5.92948	0.427879	1	72	9	6	FALSE
OTU002925	Firmicutes	Clostridia	Clostridiales	NA	NA	NA	Bacteria;Firmicutes;Clostridia;Clostridiales	-0.552197	5.92704	0.427879	1	144	9	7	FALSE
OTU001634	Firmicutes	Clostridia	Clostridiales	NA	NA	NA	Bacteria;Firmicutes;Clostridia;Clostridiales	-0.552141	5.93281	0.427879	1	122	9	8	FALSE
OTU009668	Bacteroidetes	Bacteroidia	Bacteroidales	Porphyromonadaceae	NA	NA	Bacteria;Bacteroidetes;Bacteroidia;Bacteroidales;Porphyromonadaceae	-0.551905	5.92744	0.427879	1	73	9	4	FALSE
B_R_017137	Firmicutes	Clostridia	Clostridiales	NA	NA	NA	Bacteria;Firmicutes;Clostridia;Clostridiales	0.529059	5.92555	0.427879	1	62	9	5	FALSE
OTU002178	NA	NA	NA	NA	NA	NA	Bacteria	0.529056	5.9255	0.427879	1	115	9	6	FALSE
OTU001887	NA	NA	NA	NA	NA	NA	Bacteria	0.529029	5.93436	0.427879	1	178	9	6	FALSE
OTU004585	Firmicutes	Clostridia	Clostridiales	NA	NA	NA	Bacteria;Firmicutes;Clostridia;Clostridiales	0.528781	5.92711	0.427879	1	39	9	6	FALSE
OTU011604	Firmicutes	Clostridia	Clostridiales	NA	NA	NA	Bacteria;Firmicutes;Clostridia;Clostridiales	0.528752	5.92503	0.427879	1	67	9	6	FALSE
OTU003726	Bacteroidetes	Bacteroidia	Bacteroidales	Porphyromonadaceae	NA	NA	Bacteria;Bacteroidetes;Bacteroidia;Bacteroidales;Porphyromonadaceae	0.528683	5.93087	0.427879	1	27	9	5	FALSE
OTU098411	Firmicutes	Clostridia	Clostridiales	NA	NA	NA	Bacteria;Firmicutes;Clostridia;Clostridiales	0.528681	5.92235	0.427879	1	19	9	3	FALSE
OTU001365	Firmicutes	Clostridia	Clostridiales	NA	NA	NA	Bacteria;Firmicutes;Clostridia;Clostridiales	-0.64905	7.12394	0.428163	1	628	85	12	FALSE
B_R_000007	Firmicutes	Clostridia	Clostridiales	Lachnospiraceae	Butyrivibrio	Butyrivibrio crossotus	Bacteria;Firmicutes;Clostridia;Clostridiales;Lachnospiraceae;Butyrivibrio;Butyrivibrio crossotus	0.631255	7.13208	0.429041	1	786	85	14	FALSE
OTU000612	NA	NA	NA	NA	NA	NA	Bacteria	-0.578471	8.67312	0.429167	1	3091	340	15	FALSE
OTU011272	Firmicutes	Clostridia	Clostridiales	NA	NA	NA	Bacteria;Firmicutes;Clostridia;Clostridiales	-0.667812	6.68874	0.429199	1	262	50	8	FALSE
OTU006862	Firmicutes	Clostridia	Clostridiales	Ruminococcaceae	NA	NA	Bacteria;Firmicutes;Clostridia;Clostridiales;Ruminococcaceae	-0.647204	6.08465	0.429649	1	24	15	3	FALSE
OTU001132	NA	NA	NA	NA	NA	NA	Bacteria	0.59448	6.87183	0.429681	1	473	63	12	FALSE
OTU011019	Firmicutes	Clostridia	Clostridiales	NA	NA	NA	Bacteria;Firmicutes;Clostridia;Clostridiales	0.895034	8.16516	0.431122	1	1817	222	5	FALSE
OTU000948	Firmicutes	Clostridia	Clostridiales	NA	NA	NA	Bacteria;Firmicutes;Clostridia;Clostridiales	-0.74067	7.19244	0.43149	1	458	91	6	FALSE
OTU000068	NA	NA	NA	NA	NA	NA	Bacteria	0.589625	10.3801	0.43204	1	7968	1205	16	FALSE
OTU000346	NA	NA	NA	NA	NA	NA	Bacteria	-0.531083	9.05737	0.432506	1	3837	453	16	FALSE
OTU005256	Tenericutes	Mollicutes	Entomoplasmatales	Spiroplasmataceae	Spiroplasma	NA	Bacteria;Tenericutes;Mollicutes ;Entomoplasmatales;Spiroplasmataceae;Spiroplasma	-0.553513	6.57877	0.433755	1	434	41	13	FALSE
OTU000857	NA	NA	NA	NA	NA	NA	Bacteria	-0.533029	7.06128	0.434007	1	942	77	15	FALSE
OTU007797	Firmicutes	Clostridia	Clostridiales	NA	NA	NA	Bacteria;Firmicutes;Clostridia;Clostridiales	-0.588997	6.40632	0.434166	1	227	32	8	FALSE
OTU009077	NA	NA	NA	NA	NA	NA	Bacteria	0.58343	6.75337	0.43562	1	441	54	9	FALSE
OTU002133	Firmicutes	Clostridia	Clostridiales	NA	NA	NA	Bacteria;Firmicutes;Clostridia;Clostridiales	-0.553027	5.93147	0.436335	1	1003	9	5	FALSE
OTU000011	NA	NA	NA	NA	NA	NA	Bacteria	0.502236	6.19396	0.436501	1	1130	21	7	FALSE
OTU001614	NA	NA	NA	NA	NA	NA	Bacteria	0.595096	6.58876	0.436508	1	375	42	9	FALSE
OTU000305	Firmicutes	Clostridia	Clostridiales	NA	NA	NA	Bacteria;Firmicutes;Clostridia;Clostridiales	-0.597309	9.3896	0.437112	1	3917	592	16	FALSE
OTU000719	Firmicutes	Clostridia	Clostridiales	Ruminococcaceae	NA	NA	Bacteria;Firmicutes;Clostridia;Clostridiales;Ruminococcaceae	0.648192	7.29497	0.43732	1	938	102	9	FALSE
OTU017994	Bacteroidetes	Bacteroidia	Bacteroidales	Bacteroidaceae	Bacteroides	Bacteroides massiliensis	Bacteria;Bacteroidetes;Bacteroidia;Bacteroidales;Bacteroidaceae;Bacteroides;Bacteroides massiliensis	-0.604985	5.88604	0.437797	1	24	7	2	FALSE
OTU000146	Firmicutes	Clostridia	Clostridiales	NA	NA	NA	Bacteria;Firmicutes;Clostridia;Clostridiales	0.470944	7.13473	0.437969	1	2587	85	15	FALSE
OTU000195	Bacteroidetes	Bacteroidia	Bacteroidales	Porphyromonadaceae	Odoribacter	Odoribacter splanchnicus	Bacteria;Bacteroidetes;Bacteroidia;Bacteroidales;Porphyromonadaceae;Odoribacter;Odoribacter splanchnicus	-0.515552	10.1965	0.438042	1	5147	1066	16	FALSE
OTU017476	Bacteroidetes	Bacteroidia	Bacteroidales	Bacteroidaceae	Bacteroides	NA	Bacteria;Bacteroidetes;Bacteroidia;Bacteroidales;Bacteroidaceae;Bacteroides	-0.604146	5.88707	0.438507	1	10	7	2	FALSE
OTU017513	Bacteroidetes	Bacteroidia	Bacteroidales	Bacteroidaceae	Bacteroides	NA	Bacteria;Bacteroidetes;Bacteroidia;Bacteroidales;Bacteroidaceae;Bacteroides	-0.60415	5.88707	0.43853	1	11	7	2	FALSE
OTU006768	Firmicutes	Clostridia	Clostridiales	NA	NA	NA	Bacteria;Firmicutes;Clostridia;Clostridiales	-0.575728	7.09541	0.438913	1	318	82	13	FALSE
OTU001201	Firmicutes	Clostridia	Clostridiales	NA	NA	NA	Bacteria;Firmicutes;Clostridia;Clostridiales	0.548815	6.68105	0.439477	1	162	49	11	FALSE
OTU000597	NA	NA	NA	NA	NA	NA	Bacteria	-0.523798	6.08814	0.439757	1	229	16	7	FALSE
OTU001010	Firmicutes	Clostridia	Clostridiales	NA	NA	NA	Bacteria;Firmicutes;Clostridia;Clostridiales	-0.622067	9.65829	0.439804	1	3995	716	15	FALSE
OTU001185	NA	NA	NA	NA	NA	NA	Bacteria	0.530055	7.74653	0.439971	1	1466	152	16	FALSE
B_R_021690	Firmicutes	Clostridia	Clostridiales	NA	NA	NA	Bacteria;Firmicutes;Clostridia;Clostridiales	0.560767	10.0456	0.440664	1	8333	963	16	FALSE
OTU001129	Firmicutes	Clostridia	Clostridiales	Clostridiaceae	Clostridium	NA	Bacteria;Firmicutes;Clostridia;Clostridiales;Clostridiaceae;Clostridium	-0.597456	7.41862	0.440704	1	1099	113	14	FALSE
OTU000431	Firmicutes	Clostridia	Clostridiales	NA	NA	NA	Bacteria;Firmicutes;Clostridia;Clostridiales	-0.485471	8.61107	0.440792	1	3775	323	16	FALSE
OTU004277	Firmicutes	Clostridia	Clostridiales	Ruminococcaceae	Ruminococcus	NA	Bacteria;Firmicutes;Clostridia;Clostridiales;Ruminococcaceae;Ruminococcus	0.470664	6.14278	0.443987	1	118	18	10	FALSE
OTU019114	NA	NA	NA	NA	NA	NA	Bacteria	-0.560985	6.04546	0.444204	1	647	14	5	FALSE
OTU002108	NA	NA	NA	NA	NA	NA	Bacteria	-0.612618	7.24243	0.445213	1	790	95	11	FALSE
B_R_016633	Firmicutes	Clostridia	Clostridiales	NA	NA	NA	Bacteria;Firmicutes;Clostridia;Clostridiales	0.517374	6.83854	0.445325	1	913	60	13	FALSE
OTU010962	Firmicutes	Clostridia	Clostridiales	NA	NA	NA	Bacteria;Firmicutes;Clostridia;Clostridiales	-0.513632	5.97352	0.445812	1	41	11	7	FALSE
OTU002458	Firmicutes	Clostridia	Clostridiales	NA	NA	NA	Bacteria;Firmicutes;Clostridia;Clostridiales	0.490617	5.97463	0.445812	1	123	11	9	FALSE
B_R_001400	Bacteroidetes	Bacteroidia	Bacteroidales	Bacteroidaceae	Bacteroides	NA	Bacteria;Bacteroidetes;Bacteroidia;Bacteroidales;Bacteroidaceae;Bacteroides;Bacteroides fragilis	0.773106	11.6023	0.44623	1	27616	2863	15	FALSE
OTU000413	Firmicutes	Clostridia	Clostridiales	NA	NA	NA	Bacteria;Firmicutes;Clostridia;Clostridiales	0.806859	10.8731	0.446652	1	10424	1769	16	FALSE
OTU000767	Bacteroidetes	Bacteroidia	Bacteroidales	NA	NA	NA	Bacteria;Bacteroidetes;Bacteroidia;Bacteroidales	0.616477	7.10878	0.446733	1	849	81	9	FALSE
OTU004686	Firmicutes	Clostridia	Clostridiales	NA	NA	NA	Bacteria;Firmicutes;Clostridia;Clostridiales	-0.544947	6.04543	0.446854	1	279	14	5	FALSE
OTU001169	Bacteroidetes	Bacteroidia	Bacteroidales	Porphyromonadaceae	NA	NA	Bacteria;Bacteroidetes;Bacteroidia;Bacteroidales;Porphyromonadaceae	0.653753	8.40004	0.446968	1	825	268	13	FALSE
OTU019491	Firmicutes	Clostridia	Clostridiales	NA	NA	NA	Bacteria;Firmicutes;Clostridia;Clostridiales	0.527135	6.38847	0.447735	1	210	31	9	FALSE
OTU007952	Firmicutes	Clostridia	Clostridiales	NA	NA	NA	Bacteria;Firmicutes;Clostridia;Clostridiales	0.560216	6.57237	0.448994	1	312	42	11	FALSE
OTU000155	Firmicutes	Clostridia	Clostridiales	NA	NA	NA	Bacteria;Firmicutes;Clostridia;Clostridiales	0.586834	11.01	0.449429	1	21212	1921	16	FALSE
B_R_033064	NA	NA	NA	NA	NA	NA	Bacteria;Firmicutes;Clostridia;Clostridiales	-0.482808	9.11805	0.450121	1	4453	480	16	FALSE
OTU009271	Firmicutes	Clostridia	Clostridiales	NA	NA	NA	Bacteria;Firmicutes;Clostridia;Clostridiales	0.647021	6.98893	0.450747	1	862	73	10	FALSE
OTU006594	NA	NA	NA	NA	NA	NA	Bacteria	-0.515005	5.98199	0.450997	1	156	11	8	FALSE
OTU008768	Firmicutes	Clostridia	Clostridiales	NA	NA	NA	Bacteria;Firmicutes;Clostridia;Clostridiales	0.490347	5.97495	0.451038	1	45	11	6	FALSE
OTU003744	Firmicutes	Clostridia	Clostridiales	NA	NA	NA	Bacteria;Firmicutes;Clostridia;Clostridiales	-0.701429	8.54751	0.451284	1	1978	308	13	FALSE
OTU000234	Tenericutes	Mollicutes	NA	NA	NA	NA	Bacteria;Tenericutes;Mollicutes	-0.540954	11.9693	0.452761	1	30477	3770	16	FALSE
OTU002063	Tenericutes	Mollicutes	NA	NA	NA	NA	Bacteria;Tenericutes;Mollicutes	-0.498696	6.33524	0.452776	1	438	28	11	FALSE
OTU000538	NA	NA	NA	NA	NA	NA	Bacteria	-0.689477	7.84899	0.453038	1	2128	169	11	FALSE
B_R_012541	Bacteroidetes	Bacteroidia	Bacteroidales	Rikenellaceae	Alistipes	NA	Bacteria;Bacteroidetes;Bacteroidia;Bacteroidales;Rikenellaceae;Alistipes	-0.620081	7.0538	0.453274	1	314	77	8	FALSE
OTU007897	Firmicutes	Clostridia	Clostridiales	NA	NA	NA	Bacteria;Firmicutes;Clostridia;Clostridiales	-0.514087	5.97579	0.453961	1	98	11	5	FALSE
OTU001543	Firmicutes	Clostridia	Clostridiales	Clostridiaceae	Clostridium	Clostridium lactatifermentans	Bacteria;Firmicutes;Clostridia;Clostridiales;Clostridiaceae;Clostridium;Clostridium lactatifermentans	0.489214	5.98079	0.455149	1	109	11	5	FALSE
OTU001204	NA	NA	NA	NA	NA	NA	Bacteria	0.881248	8.94414	0.455218	1	1554	427	7	FALSE
OTU000008	Firmicutes	Clostridia	Clostridiales	Eubacteriaceae	Eubacterium	Eubacterium siraeum	Bacteria;Firmicutes;Clostridia;Clostridiales;Eubacteriaceae;Eubacterium;Eubacterium siraeum	0.55832	12.783	0.457448	1	96630	6661	16	FALSE
OTU003524	NA	NA	NA	NA	NA	NA	Bacteria	0.516104	6.34219	0.457537	1	129	28	10	FALSE
OTU014061	Firmicutes	Clostridia	Clostridiales	NA	NA	NA	Bacteria;Firmicutes;Clostridia;Clostridiales	0.502471	6.19617	0.458	1	850	21	6	FALSE
OTU010756	Firmicutes	Clostridia	Clostridiales	NA	NA	NA	Bacteria;Firmicutes;Clostridia;Clostridiales	0.490069	5.97423	0.458095	1	46	11	6	FALSE
OTU003554	NA	NA	NA	NA	NA	NA	Bacteria	-0.539907	6.31658	0.45824	1	148	26	7	FALSE
OTU006010	Firmicutes	Clostridia	Clostridiales	NA	NA	NA	Bacteria;Firmicutes;Clostridia;Clostridiales	0.478802	6.37871	0.459502	1	436	30	11	FALSE
OTU003646	Firmicutes	Clostridia	Clostridiales	Ruminococcaceae	Ruminococcus	Ruminococcus albus	Bacteria;Firmicutes;Clostridia;Clostridiales;Ruminococcaceae;Ruminococcus;Ruminococcus albus	0.516553	6.4478	0.460242	1	368	33	11	FALSE
OTU000331	Firmicutes	Clostridia	Clostridiales	NA	NA	NA	Bacteria;Firmicutes;Clostridia;Clostridiales	-0.59214	8.43054	0.460448	1	3830	282	15	FALSE
OTU000024	NA	NA	NA	NA	NA	NA	Bacteria	-0.492875	7.65025	0.46094	1	1435	142	15	FALSE
OTU071318	Firmicutes	Clostridia	Clostridiales	NA	NA	NA	Bacteria;Firmicutes;Clostridia;Clostridiales	-0.598346	6.11208	0.461506	1	39	17	3	FALSE
OTU001036	NA	NA	NA	NA	NA	NA	Bacteria	0.487567	9.55522	0.461618	1	4447	658	16	FALSE
B_R_024152	Firmicutes	Clostridia	Clostridiales	NA	NA	NA	Bacteria;Firmicutes;Clostridia;Clostridiales	-0.481144	6.02818	0.462213	1	115	13	11	FALSE
OTU004356	Firmicutes	Clostridia	Clostridiales	Ruminococcaceae	Ruminococcus	Ruminococcus albus	Bacteria;Firmicutes;Clostridia;Clostridiales;Ruminococcaceae;Ruminococcus;Ruminococcus albus	0.458073	6.02841	0.462213	1	195	13	9	FALSE
OTU005988	PHY_Coriobacteriia	Coriobacteriia	NA	NA	NA	NA	Bacteria;PHY_Coriobacteriia;Coriobacteriia	0.457797	6.02222	0.462213	1	165	13	10	FALSE
OTU001674	Firmicutes	Clostridia	Clostridiales	NA	NA	NA	Bacteria;Firmicutes;Clostridia;Clostridiales	-0.45446	6.56347	0.462596	1	315	41	13	FALSE
B_R_013257	Bacteroidetes	Bacteroidia	Bacteroidales	Porphyromonadaceae	NA	NA	Bacteria;Bacteroidetes;Bacteroidia;Bacteroidales;Porphyromonadaceae	-0.643169	8.31539	0.463507	1	2157	254	14	FALSE
OTU001137	Firmicutes	Clostridia	Clostridiales	NA	NA	NA	Bacteria;Firmicutes;Clostridia;Clostridiales	0.527461	9.26719	0.463583	1	9023	541	16	FALSE
B_R_006465	Bacteroidetes	Bacteroidia	Bacteroidales	Porphyromonadaceae	Odoribacter	Odoribacter splanchnicus	Bacteria;Bacteroidetes;Bacteroidia;Bacteroidales;Porphyromonadaceae;Odoribacter;Odoribacter splanchnicus	-0.484828	10.8438	0.465353	1	8407	1696	16	FALSE
OTU002662	NA	NA	NA	NA	NA	NA	Bacteria	0.523034	7.12696	0.467742	1	1192	85	14	FALSE
OTU009267	Firmicutes	Clostridia	Clostridiales	NA	NA	NA	Bacteria;Firmicutes;Clostridia;Clostridiales	-0.544442	6.04707	0.468733	1	113	14	4	FALSE
OTU000776	NA	NA	NA	NA	NA	NA	Bacteria	-0.576111	8.7155	0.468849	1	3191	349	16	FALSE
OTU000196	Firmicutes	Clostridia	Clostridiales	NA	NA	NA	Bacteria;Firmicutes;Clostridia;Clostridiales	0.488187	11.6699	0.469189	1	16774	3036	16	FALSE
OTU000911	NA	NA	NA	NA	NA	NA	Bacteria	-0.551328	7.79371	0.469473	1	562	161	15	FALSE
OTU000336	Firmicutes	Clostridia	Clostridiales	NA	NA	NA	Bacteria;Firmicutes;Clostridia;Clostridiales	0.640675	8.67343	0.469899	1	3255	343	15	FALSE
OTU000360	NA	NA	NA	NA	NA	NA	Bacteria	0.548341	7.94421	0.470576	1	3446	184	16	FALSE
OTU002284	Firmicutes	Clostridia	Clostridiales	NA	NA	NA	Bacteria;Firmicutes;Clostridia;Clostridiales	-0.517061	5.98413	0.471566	1	38	11	6	FALSE
OTU002681	NA	NA	NA	NA	NA	NA	Bacteria	0.457492	6.02247	0.472322	1	41	13	7	FALSE
OTU015607	Verrucomicrobia	Verrucomicrobiae	Verrucomicrobiales	Akkermansiaceae	Akkermansia	Akkermansia muciniphila	Bacteria;Verrucomicrobia;Verrucomicrobiae;Verrucomicrobiales;Akkermansiaceae;Akkermansia;Akkermansia muciniphila	-0.519594	5.98553	0.472436	1	155	11	6	FALSE
OTU004400	NA	NA	NA	NA	NA	NA	Bacteria	0.456478	6.01962	0.472472	1	107	13	8	FALSE
OTU000252	Firmicutes	Clostridia	Clostridiales	NA	NA	NA	Bacteria;Firmicutes;Clostridia;Clostridiales	-0.448166	6.59219	0.472654	1	375	43	12	FALSE
OTU000997	Firmicutes	Clostridia	Clostridiales	NA	NA	NA	Bacteria;Firmicutes;Clostridia;Clostridiales	-0.512599	8.3312	0.472714	1	2696	257	16	FALSE
OTU000623	Firmicutes	Clostridia	Clostridiales	Eubacteriaceae	Eubacterium	Eubacterium siraeum	Bacteria;Firmicutes;Clostridia;Clostridiales;Eubacteriaceae;Eubacterium;Eubacterium siraeum	0.456158	6.02373	0.472792	1	304	13	8	FALSE
OTU001226	Bacteroidetes	Bacteroidia	Bacteroidales	Porphyromonadaceae	NA	NA	Bacteria;Bacteroidetes;Bacteroidia;Bacteroidales;Porphyromonadaceae	0.496392	6.25038	0.472981	1	203	23	7	FALSE
OTU005817	Firmicutes	Clostridia	Clostridiales	NA	NA	NA	Bacteria;Firmicutes;Clostridia;Clostridiales	-0.475993	6.28132	0.473594	1	83	25	10	FALSE
OTU002944	Firmicutes	Clostridia	Clostridiales	NA	NA	NA	Bacteria;Firmicutes;Clostridia;Clostridiales	0.457123	6.02573	0.473627	1	179	13	8	FALSE
OTU008648	NA	NA	NA	NA	NA	NA	Bacteria	-0.46915	6.27997	0.473685	1	369	25	10	FALSE
OTU003464	NA	NA	NA	NA	NA	NA	Bacteria	-0.600678	7.92799	0.474223	1	986	184	12	FALSE
B_R_024180	Firmicutes	Clostridia	Clostridiales	NA	NA	NA	Bacteria;Firmicutes;Clostridia;Clostridiales	0.542112	10.8975	0.474895	1	16191	1771	16	FALSE
OTU003620	NA	NA	NA	NA	NA	NA	Bacteria	-0.546732	7.66545	0.475179	1	551	142	14	FALSE
OTU001177	Firmicutes	Clostridia	Clostridiales	Ruminococcaceae	Ruminococcus	Ruminococcus albus	Bacteria;Firmicutes;Clostridia;Clostridiales;Ruminococcaceae;Ruminococcus;Ruminococcus albus	0.458305	6.03138	0.475824	1	50	13	9	FALSE
OTU002544	Firmicutes	Clostridia	Clostridiales	NA	NA	NA	Bacteria;Firmicutes;Clostridia;Clostridiales	-0.480166	6.01977	0.476483	1	365	13	7	FALSE
OTU000189	Firmicutes	Clostridia	Clostridiales	NA	NA	NA	Bacteria;Firmicutes;Clostridia;Clostridiales	0.564016	8.29095	0.476515	1	3391	253	16	FALSE
OTU000844	Firmicutes	Clostridia	Clostridiales	NA	NA	NA	Bacteria;Firmicutes;Clostridia;Clostridiales	0.443913	6.3191	0.476779	1	265	27	11	FALSE
OTU000871	Firmicutes	Clostridia	Clostridiales	NA	NA	NA	Bacteria;Firmicutes;Clostridia;Clostridiales	0.671047	11.0356	0.477435	1	8858	1976	16	FALSE
OTU006441	NA	NA	NA	NA	NA	NA	Bacteria	-0.602533	9.0736	0.477987	1	3671	464	15	FALSE
OTU009445	Firmicutes	Clostridia	Clostridiales	Ruminococcaceae	Ruminococcus	NA	Bacteria;Firmicutes;Clostridia;Clostridiales;Ruminococcaceae;Ruminococcus	0.486823	5.97554	0.478416	1	109	11	5	FALSE
B_R_001401	Bacteroidetes	Bacteroidia	Bacteroidales	Bacteroidaceae	Bacteroides	NA	Bacteria;Bacteroidetes;Bacteroidia;Bacteroidales;Bacteroidaceae;Bacteroides;Bacteroides faecis	-0.571653	10.8527	0.479068	1	8997	1685	15	FALSE
OTU000006	Firmicutes	Clostridia	Clostridiales	NA	NA	NA	Bacteria;Firmicutes;Clostridia;Clostridiales	-0.581498	7.4317	0.479378	1	981	114	11	FALSE
OTU000620	NA	NA	NA	NA	NA	NA	Bacteria	-0.560926	5.93464	0.479385	1	57	9	3	FALSE
OTU002513	Firmicutes	Clostridia	Clostridiales	NA	NA	NA	Bacteria;Firmicutes;Clostridia;Clostridiales	0.559601	6.72161	0.479505	1	362	52	12	FALSE
B_R_031638	NA	NA	NA	NA	NA	NA	Bacteria	0.6187	7.58376	0.479831	1	879	135	13	FALSE
OTU013193	Firmicutes	Clostridia	Clostridiales	NA	NA	NA	Bacteria;Firmicutes;Clostridia;Clostridiales	0.499169	6.19292	0.480145	1	65	21	5	FALSE
B_R_024193	NA	NA	NA	NA	NA	NA	Bacteria	-0.500145	7.24299	0.480736	1	1216	95	12	FALSE
OTU002775	NA	NA	NA	NA	NA	NA	Bacteria	-0.522964	7.50032	0.48111	1	1200	124	15	FALSE
OTU002700	Firmicutes	Clostridia	Clostridiales	NA	NA	NA	Bacteria;Firmicutes;Clostridia;Clostridiales	0.458457	6.02292	0.481153	1	129	13	6	FALSE
OTU011329	Firmicutes	Clostridia	Clostridiales	Ruminococcaceae	Ruminococcus	Ruminococcus albus	Bacteria;Firmicutes;Clostridia;Clostridiales;Ruminococcaceae;Ruminococcus;Ruminococcus albus	-0.552483	5.9336	0.482216	1	778	9	2	FALSE
OTU007057	Firmicutes	Clostridia	Clostridiales	NA	NA	NA	Bacteria;Firmicutes;Clostridia;Clostridiales	0.458902	6.68638	0.482598	1	182	49	14	FALSE
OTU002723	Bacteroidetes	Bacteroidia	Bacteroidales	Porphyromonadaceae	NA	NA	Bacteria;Bacteroidetes;Bacteroidia;Bacteroidales;Porphyromonadaceae	-0.525293	6.08885	0.482666	1	118	16	4	FALSE
OTU000504	Firmicutes	NA	NA	NA	NA	NA	Bacteria;Firmicutes	0.427142	6.22093	0.483595	1	165	22	11	FALSE
OTU007155	Firmicutes	Clostridia	Clostridiales	NA	NA	NA	Bacteria;Firmicutes;Clostridia;Clostridiales	0.420519	6.21772	0.483602	1	157	22	11	FALSE
OTU001594	NA	NA	NA	NA	NA	NA	Bacteria	0.439096	6.75319	0.484571	1	654	53	13	FALSE
OTU000140	NA	NA	NA	NA	NA	NA	Bacteria	0.500582	7.42722	0.484724	1	1159	115	13	FALSE
OTU000067	Firmicutes	Clostridia	Clostridiales	NA	NA	NA	Bacteria;Firmicutes;Clostridia;Clostridiales	-0.466288	10.982	0.485969	1	20057	1886	16	FALSE
OTU000569	PHY_Coriobacteriia	Coriobacteriia	Eggerthellales	Eggerthellaceae	NA	NA	Bacteria;PHY_Coriobacteriia;Coriobacteriia;Eggerthellales;Eggerthellaceae	-0.45193	7.56115	0.486677	1	755	130	15	FALSE
OTU003152	Firmicutes	Clostridia	Clostridiales	NA	NA	NA	Bacteria;Firmicutes;Clostridia;Clostridiales	-0.588654	6.99851	0.487934	1	504	73	10	FALSE
OTU000768	Bacteroidetes	Bacteroidia	Bacteroidales	Rikenellaceae	Alistipes	NA	Bacteria;Bacteroidetes;Bacteroidia;Bacteroidales;Rikenellaceae;Alistipes	-0.5823	7.06453	0.487945	1	311	78	8	FALSE
OTU000528	NA	NA	NA	NA	NA	NA	Bacteria	-0.474201	7.14598	0.488084	1	870	86	14	FALSE
OTU000908	Firmicutes	Clostridia	Clostridiales	NA	NA	NA	Bacteria;Firmicutes;Clostridia;Clostridiales	-0.432674	6.63107	0.488204	1	566	45	15	FALSE
OTU000036	Firmicutes	Clostridia	Clostridiales	NA	NA	NA	Bacteria;Firmicutes;Clostridia;Clostridiales	-0.436582	13.5536	0.488572	1	115246	11365	16	FALSE
OTU000473	Firmicutes	Clostridia	Clostridiales	NA	NA	NA	Bacteria;Firmicutes;Clostridia;Clostridiales	0.515779	7.40059	0.48882	1	1493	112	14	FALSE
OTU003747	Proteobacteria	NA	NA	NA	NA	NA	Bacteria;Proteobacteria	-0.520268	6.56396	0.489059	1	465	41	9	FALSE
OTU001038	NA	NA	NA	NA	NA	NA	Bacteria	-0.446899	7.84533	0.489305	1	1029	170	16	FALSE
OTU000474	Bacteroidetes	Bacteroidia	Bacteroidales	Bacteroidaceae	Bacteroides	NA	Bacteria;Bacteroidetes;Bacteroidia;Bacteroidales;Bacteroidaceae;Bacteroides	-0.561883	10.7595	0.489492	1	8347	1578	15	FALSE
OTU001452	Bacteroidetes	Bacteroidia	Bacteroidales	Porphyromonadaceae	NA	NA	Bacteria;Bacteroidetes;Bacteroidia;Bacteroidales;Porphyromonadaceae	0.522344	7.09568	0.489651	1	253	80	12	FALSE
OTU000273	NA	NA	NA	NA	NA	NA	Bacteria	0.553781	8.38966	0.48971	1	3638	267	14	FALSE
OTU001187	Firmicutes	Clostridia	Clostridiales	NA	NA	NA	Bacteria;Firmicutes;Clostridia;Clostridiales	-0.49724	7.70017	0.490121	1	2547	149	15	FALSE
OTU001642	NA	NA	NA	NA	NA	NA	Bacteria	0.54183	8.45194	0.490177	1	1574	277	16	FALSE
OTU003895	Bacteroidetes	Bacteroidia	Bacteroidales	Bacteroidaceae	Bacteroides	NA	Bacteria;Bacteroidetes;Bacteroidia;Bacteroidales;Bacteroidaceae;Bacteroides	-0.524677	7.35176	0.490449	1	722	106	13	FALSE
OTU007414	Firmicutes	Clostridia	Clostridiales	Clostridiaceae	Clostridium	NA	Bacteria;Firmicutes;Clostridia;Clostridiales;Clostridiaceae;Clostridium	0.42852	6.07199	0.490508	1	364	15	10	FALSE
OTU010555	PHY_Coriobacteriia	Coriobacteriia	Eggerthellales	Eggerthellaceae	NA	NA	Bacteria;PHY_Coriobacteriia;Coriobacteriia;Eggerthellales;Eggerthellaceae	0.509826	6.38546	0.491086	1	212	31	11	FALSE
OTU002964	Firmicutes	Clostridia	Clostridiales	NA	NA	NA	Bacteria;Firmicutes;Clostridia;Clostridiales	0.55822	6.98124	0.491272	1	988	72	13	FALSE
B_R_056453	Firmicutes	Clostridia	Clostridiales	Clostridiaceae	Clostridium	Clostridium leptum	Bacteria;Firmicutes;Clostridia;Clostridiales;Clostridiaceae;Clostridium;Clostridium leptum	0.509359	6.2932	0.491394	1	265	26	8	FALSE
OTU002099	Firmicutes	Clostridia	Clostridiales	NA	NA	NA	Bacteria;Firmicutes;Clostridia;Clostridiales	0.577665	6.96176	0.491699	1	669	68	11	FALSE
OTU001732	NA	NA	NA	NA	NA	NA	Bacteria	0.537469	7.11372	0.493267	1	693	83	14	FALSE
OTU004137	NA	NA	NA	NA	NA	NA	Bacteria	0.477762	6.77987	0.493332	1	347	56	11	FALSE
OTU002215	NA	NA	NA	NA	NA	NA	Bacteria	-0.608052	7.46806	0.493709	1	6816	119	11	FALSE
OTU004393	Firmicutes	Clostridia	Clostridiales	NA	NA	NA	Bacteria;Firmicutes;Clostridia;Clostridiales	0.50089	6.94666	0.494455	1	517	69	11	FALSE
OTU000802	Firmicutes	Clostridia	Clostridiales	NA	NA	NA	Bacteria;Firmicutes;Clostridia;Clostridiales	0.572862	8.51711	0.49454	1	1166	303	14	FALSE
OTU002394	NA	NA	NA	NA	NA	NA	Bacteria	-0.485332	6.37216	0.494778	1	215	30	8	FALSE
OTU004224	Firmicutes	Clostridia	Clostridiales	NA	NA	NA	Bacteria;Firmicutes;Clostridia;Clostridiales	-0.530313	7.45903	0.495242	1	729	119	15	FALSE
OTU006695	Tenericutes	Mollicutes	NA	NA	NA	NA	Bacteria;Tenericutes;Mollicutes	-0.451517	6.06916	0.496389	1	101	15	8	FALSE
OTU004088	Firmicutes	Clostridia	Clostridiales	NA	NA	NA	Bacteria;Firmicutes;Clostridia;Clostridiales	-0.560077	7.87695	0.497609	1	389	175	12	FALSE
OTU006319	Firmicutes	Clostridia	Clostridiales	NA	NA	NA	Bacteria;Firmicutes;Clostridia;Clostridiales	0.540214	7.24652	0.498085	1	884	95	12	FALSE
OTU000116	NA	NA	NA	NA	NA	NA	Bacteria	0.526188	12.0104	0.498249	1	36209	3928	16	FALSE
OTU000555	Bacteroidetes	Bacteroidia	Bacteroidales	Bacteroidaceae	Bacteroides	NA	Bacteria;Bacteroidetes;Bacteroidia;Bacteroidales;Bacteroidaceae;Bacteroides	0.715226	11.8658	0.498429	1	33431	3444	14	FALSE
OTU010071	NA	NA	NA	NA	NA	NA	Bacteria	0.492858	5.98181	0.498621	1	289	11	5	FALSE
OTU003903	NA	NA	NA	NA	NA	NA	Bacteria	0.522994	7.78823	0.499235	1	1161	161	13	FALSE
OTU001052	NA	NA	NA	NA	NA	NA	Bacteria	0.543522	7.4357	0.499254	1	1000	117	12	FALSE
OTU001715	NA	NA	NA	NA	NA	NA	Bacteria	-0.527842	6.52818	0.49937	1	322	39	8	FALSE
OTU006868	NA	NA	NA	NA	NA	NA	Bacteria	-0.5905	7.01136	0.499519	1	607	74	8	FALSE
OTU004941	NA	NA	NA	NA	NA	NA	Bacteria	0.533886	6.85151	0.499856	1	379	61	10	FALSE
OTU000697	Firmicutes	Clostridia	Clostridiales	NA	NA	NA	Bacteria;Firmicutes;Clostridia;Clostridiales	0.478996	8.62474	0.500339	1	2461	329	16	FALSE
OTU000455	Firmicutes	Clostridia	Clostridiales	NA	NA	NA	Bacteria;Firmicutes;Clostridia;Clostridiales	-0.468043	9.30216	0.500432	1	5123	549	16	FALSE
OTU003721	Firmicutes	Clostridia	Clostridiales	NA	NA	NA	Bacteria;Firmicutes;Clostridia;Clostridiales	0.464405	7.2294	0.501357	1	806	92	14	FALSE
OTU000691	NA	NA	NA	NA	NA	NA	Bacteria	-0.479434	8.95057	0.501886	1	2092	421	15	FALSE
B_R_062324	Proteobacteria	Deltaproteobacteria	Desulfobacterales	Desulfobacteraceae	NA	NA	Bacteria;Proteobacteria;Deltaproteobacteria;Desulfobacterales;Desulfobacteraceae	0.451883	6.02301	0.502981	1	140	13	6	FALSE
OTU001881	Firmicutes	Clostridia	Clostridiales	NA	NA	NA	Bacteria;Firmicutes;Clostridia;Clostridiales	-0.628961	8.48168	0.503446	1	1046	282	13	FALSE
B_R_024171	NA	NA	NA	NA	NA	NA	Bacteria	-0.472648	10.4449	0.503811	1	10137	1277	16	FALSE
OTU000129	Proteobacteria	Deltaproteobacteria	Bdellovibrionales	Bdellovibrionaceae	Vampirovibrio	Vampirovibrio chlorellavorus	Bacteria;Proteobacteria;Deltaproteobacteria;Bdellovibrionales;Bdellovibrionaceae;Vampirovibrio;Vampirovibrio chlorellavorus	-0.645528	7.32467	0.503911	1	662	100	7	FALSE
OTU003436	Bacteroidetes	Bacteroidia	Bacteroidales	Porphyromonadaceae	NA	NA	Bacteria;Bacteroidetes;Bacteroidia;Bacteroidales;Porphyromonadaceae	0.439847	6.29194	0.504204	1	63	25	9	FALSE
OTU001005	Bacteroidetes	Bacteroidia	Bacteroidales	Bacteroidaceae	Bacteroides	NA	Bacteria;Bacteroidetes;Bacteroidia;Bacteroidales;Bacteroidaceae;Bacteroides	-0.649803	8.36343	0.504256	1	658	267	10	FALSE
OTU011618	Firmicutes	Clostridia	Clostridiales	Clostridiaceae	Clostridium	NA	Bacteria;Firmicutes;Clostridia;Clostridiales;Clostridiaceae;Clostridium	-0.491004	6.14044	0.504718	1	152	18	6	FALSE
OTU006033	Firmicutes	Clostridia	Clostridiales	NA	NA	NA	Bacteria;Firmicutes;Clostridia;Clostridiales	-0.451524	6.06854	0.505435	1	104	15	7	FALSE
OTU017759	Firmicutes	Clostridia	Clostridiales	NA	NA	NA	Bacteria;Firmicutes;Clostridia;Clostridiales	-0.542402	5.80307	0.506055	1	49	4	1	FALSE
OTU006970	Firmicutes	Clostridia	Clostridiales	NA	NA	NA	Bacteria;Firmicutes;Clostridia;Clostridiales	-0.542175	5.80041	0.506055	1	22	4	1	FALSE
OTU018185	NA	NA	NA	NA	NA	NA	Bacteria	-0.542091	5.79957	0.506055	1	30	4	3	FALSE
OTU006918	NA	NA	NA	NA	NA	NA	Bacteria	-0.542055	5.79906	0.506055	1	13	4	2	FALSE
OTU008842	Bacteroidetes	Bacteroidia	Bacteroidales	Bacteroidaceae	Bacteroides	Bacteroides dorei	Bacteria;Bacteroidetes;Bacteroidia;Bacteroidales;Bacteroidaceae;Bacteroides;Bacteroides dorei	-0.542051	5.79905	0.506055	1	18	4	2	FALSE
OTU017587	Verrucomicrobia	Verrucomicrobiae	Verrucomicrobiales	Akkermansiaceae	Akkermansia	Akkermansia muciniphila	Bacteria;Verrucomicrobia;Verrucomicrobiae;Verrucomicrobiales;Akkermansiaceae;Akkermansia;Akkermansia muciniphila	-0.542027	5.79889	0.506055	1	79	4	3	FALSE
OTU007322	Firmicutes	Clostridia	Clostridiales	Ruminococcaceae	Ruminococcus	NA	Bacteria;Firmicutes;Clostridia;Clostridiales;Ruminococcaceae;Ruminococcus	-0.542026	5.7988	0.506055	1	22	4	2	FALSE
OTU007579	Tenericutes	Mollicutes	NA	NA	NA	NA	Bacteria;Tenericutes;Mollicutes	-0.542026	5.7988	0.506055	1	33	4	2	FALSE
OTU006601	Firmicutes	Clostridia	Clostridiales	Ruminococcaceae	Ruminococcus	NA	Bacteria;Firmicutes;Clostridia;Clostridiales;Ruminococcaceae;Ruminococcus	-0.542017	5.79863	0.506055	1	37	4	3	FALSE
OTU010783	Tenericutes	Mollicutes	Entomoplasmatales	NA	NA	NA	Bacteria;Tenericutes;Mollicutes ;Entomoplasmatales	-0.541968	5.79808	0.506055	1	144	4	2	FALSE
OTU009684	Firmicutes	Clostridia	Clostridiales	Ruminococcaceae	Ruminococcus	Ruminococcus albus	Bacteria;Firmicutes;Clostridia;Clostridiales;Ruminococcaceae;Ruminococcus;Ruminococcus albus	-0.541962	5.79811	0.506055	1	31	4	3	FALSE
OTU009266	NA	NA	NA	NA	NA	NA	Bacteria	-0.541934	5.79771	0.506055	1	15	4	1	FALSE
OTU007362	NA	NA	NA	NA	NA	NA	Bacteria	-0.541869	5.79719	0.506055	1	35	4	3	FALSE
OTU018322	NA	NA	NA	NA	NA	NA	Bacteria	-0.541825	5.79666	0.506055	1	33	4	3	FALSE
OTU007343	Firmicutes	Clostridia	Clostridiales	Clostridiaceae	Clostridium	Clostridium colinum	Bacteria;Firmicutes;Clostridia;Clostridiales;Clostridiaceae;Clostridium;Clostridium colinum	-0.541784	5.79618	0.506055	1	120	4	4	FALSE
OTU010438	Firmicutes	Clostridia	Clostridiales	NA	NA	NA	Bacteria;Firmicutes;Clostridia;Clostridiales	-0.541768	5.79596	0.506055	1	19	4	3	FALSE
OTU010575	Firmicutes	Clostridia	Clostridiales	NA	NA	NA	Bacteria;Firmicutes;Clostridia;Clostridiales	-0.541735	5.79563	0.506055	1	19	4	4	FALSE
OTU105986	Firmicutes	Clostridia	Clostridiales	NA	NA	NA	Bacteria;Firmicutes;Clostridia;Clostridiales	-0.541724	5.79545	0.506055	1	173	4	1	FALSE
OTU093538	Proteobacteria	Alphaproteobacteria	NA	NA	NA	NA	Bacteria;Proteobacteria;Alphaproteobacteria	-0.541688	5.79508	0.506055	1	11	4	2	FALSE
OTU013756	Firmicutes	Clostridia	Clostridiales	NA	NA	NA	Bacteria;Firmicutes;Clostridia;Clostridiales	-0.541647	5.79469	0.506055	1	52	4	3	FALSE
OTU009158	Tenericutes	Mollicutes	NA	NA	NA	NA	Bacteria;Tenericutes;Mollicutes	-0.541639	5.79461	0.506055	1	66	4	3	FALSE
OTU026300	Firmicutes	Clostridia	Clostridiales	Ruminococcaceae	NA	NA	Bacteria;Firmicutes;Clostridia;Clostridiales;Ruminococcaceae	-0.541615	5.79433	0.506055	1	26	4	2	FALSE
B_R_011915	NA	NA	NA	NA	NA	NA	Bacteria	-0.541579	5.79396	0.506055	1	20	4	2	FALSE
B_R_041771	Bacteroidetes	Bacteroidia	Bacteroidales	Porphyromonadaceae	NA	NA	Bacteria;Bacteroidetes;Bacteroidia;Bacteroidales;Porphyromonadaceae	-0.541579	5.79396	0.506055	1	79	4	2	FALSE
OTU031410	NA	NA	NA	NA	NA	NA	Bacteria	-0.541579	5.79396	0.506055	1	31	4	1	FALSE
OTU046719	Firmicutes	Clostridia	Clostridiales	Ruminococcaceae	Ruminococcus	NA	Bacteria;Firmicutes;Clostridia;Clostridiales;Ruminococcaceae;Ruminococcus	-0.541579	5.79396	0.506055	1	24	4	1	FALSE
OTU134362	Bacteroidetes	Bacteroidia	Bacteroidales	NA	NA	NA	Bacteria;Bacteroidetes;Bacteroidia;Bacteroidales	-0.541579	5.79396	0.506055	1	11	4	1	FALSE
OTU030576	NA	NA	NA	NA	NA	NA	Bacteria	-0.541547	5.79363	0.506055	1	23	4	3	FALSE
OTU036516	NA	NA	NA	NA	NA	NA	Bacteria	-0.541514	5.7933	0.506055	1	250	4	2	FALSE
OTU014890	Firmicutes	Clostridia	Clostridiales	NA	NA	NA	Bacteria;Firmicutes;Clostridia;Clostridiales	0.519582	5.80041	0.506055	1	14	4	1	FALSE
OTU021735	Tenericutes	Mollicutes	Entomoplasmatales	NA	NA	NA	Bacteria;Tenericutes;Mollicutes ;Entomoplasmatales	0.519582	5.80041	0.506055	1	45	4	1	FALSE
OTU021957	Bacteroidetes	Bacteroidia	Bacteroidales	Bacteroidaceae	Bacteroides	NA	Bacteria;Bacteroidetes;Bacteroidia;Bacteroidales;Bacteroidaceae;Bacteroides	0.519582	5.80041	0.506055	1	9	4	1	FALSE
OTU001461	Firmicutes	Clostridia	Clostridiales	NA	NA	NA	Bacteria;Firmicutes;Clostridia;Clostridiales	0.519555	5.80011	0.506055	1	46	4	1	FALSE
OTU004796	NA	NA	NA	NA	NA	NA	Bacteria	0.519509	5.79958	0.506055	1	74	4	2	FALSE
OTU015569	Firmicutes	Clostridia	Clostridiales	NA	NA	NA	Bacteria;Firmicutes;Clostridia;Clostridiales	0.51949	5.79937	0.506055	1	19	4	2	FALSE
OTU003514	NA	NA	NA	NA	NA	NA	Bacteria	0.519463	5.79906	0.506055	1	14	4	1	FALSE
OTU003555	Firmicutes	Clostridia	Clostridiales	Ruminococcaceae	Ruminococcus	Ruminococcus albus	Bacteria;Firmicutes;Clostridia;Clostridiales;Ruminococcaceae;Ruminococcus;Ruminococcus albus	0.519463	5.79906	0.506055	1	76	4	1	FALSE
OTU004268	NA	NA	NA	NA	NA	NA	Bacteria	0.519463	5.79906	0.506055	1	8	4	1	FALSE
OTU002334	Firmicutes	Clostridia	Clostridiales	NA	NA	NA	Bacteria;Firmicutes;Clostridia;Clostridiales	0.519437	5.79879	0.506055	1	39	4	2	FALSE
OTU001170	NA	NA	NA	NA	NA	NA	Bacteria	0.519434	5.7988	0.506055	1	545	4	2	FALSE
OTU003966	NA	NA	NA	NA	NA	NA	Bacteria	0.519401	5.79837	0.506055	1	89	4	3	FALSE
OTU002223	Firmicutes	Clostridia	Clostridiales	NA	NA	NA	Bacteria;Firmicutes;Clostridia;Clostridiales	0.519391	5.79831	0.506055	1	46	4	3	FALSE
OTU003660	Firmicutes	Clostridia	Clostridiales	NA	NA	NA	Bacteria;Firmicutes;Clostridia;Clostridiales	0.519368	5.79805	0.506055	1	28	4	3	FALSE
OTU003978	Firmicutes	Clostridia	Clostridiales	NA	NA	NA	Bacteria;Firmicutes;Clostridia;Clostridiales	0.519345	5.79778	0.506055	1	31	4	2	FALSE
B_R_009415	Tenericutes	Mollicutes	Entomoplasmatales	NA	NA	NA	Bacteria;Tenericutes;Mollicutes ;Entomoplasmatales	0.519335	5.79764	0.506055	1	121	4	2	FALSE
OTU000428	Firmicutes	Clostridia	Clostridiales	NA	NA	NA	Bacteria;Firmicutes;Clostridia;Clostridiales	0.519335	5.79764	0.506055	1	478	4	2	FALSE
OTU006437	Firmicutes	Clostridia	Clostridiales	Ruminococcaceae	Ruminococcus	Ruminococcus albus	Bacteria;Firmicutes;Clostridia;Clostridiales;Ruminococcaceae;Ruminococcus;Ruminococcus albus	0.519325	5.79757	0.506055	1	58	4	4	FALSE
OTU005384	Firmicutes	Clostridia	Clostridiales	NA	NA	NA	Bacteria;Firmicutes;Clostridia;Clostridiales	0.519318	5.79751	0.506055	1	16	4	2	FALSE
OTU011973	Firmicutes	Clostridia	Clostridiales	NA	NA	NA	Bacteria;Firmicutes;Clostridia;Clostridiales	0.519316	5.79751	0.506055	1	85	4	3	FALSE
OTU013605	NA	NA	NA	NA	NA	NA	Bacteria	0.519292	5.79716	0.506055	1	386	4	1	FALSE
OTU019249	Bacteroidetes	Bacteroidia	Bacteroidales	Rikenellaceae	Alistipes	NA	Bacteria;Bacteroidetes;Bacteroidia;Bacteroidales;Rikenellaceae;Alistipes	0.519292	5.79716	0.506055	1	63	4	1	FALSE
OTU019541	Tenericutes	Mollicutes	Entomoplasmatales	NA	NA	NA	Bacteria;Tenericutes;Mollicutes ;Entomoplasmatales	0.519292	5.79716	0.506055	1	30	4	1	FALSE
OTU011107	Firmicutes	Clostridia	Clostridiales	NA	NA	NA	Bacteria;Firmicutes;Clostridia;Clostridiales	0.519286	5.79719	0.506055	1	26	4	3	FALSE
OTU017010	Firmicutes	Clostridia	Clostridiales	NA	NA	NA	Bacteria;Firmicutes;Clostridia;Clostridiales	0.519273	5.79703	0.506055	1	16	4	2	FALSE
OTU022572	Firmicutes	NA	NA	NA	NA	NA	Bacteria;Firmicutes	0.519259	5.79691	0.506055	1	19	4	3	FALSE
OTU004648	NA	NA	NA	NA	NA	NA	Bacteria	0.51925	5.79677	0.506055	1	44	4	3	FALSE
OTU004029	Firmicutes	Clostridia	Clostridiales	NA	NA	NA	Bacteria;Firmicutes;Clostridia;Clostridiales	0.519227	5.79651	0.506055	1	46	4	3	FALSE
OTU010845	NA	NA	NA	NA	NA	NA	Bacteria	0.519225	5.79655	0.506055	1	678	4	3	FALSE
OTU015495	NA	NA	NA	NA	NA	NA	Bacteria	0.519214	5.79637	0.506055	1	18	4	3	FALSE
OTU003785	Firmicutes	Clostridia	Clostridiales	NA	NA	NA	Bacteria;Firmicutes;Clostridia;Clostridiales	0.5192	5.79623	0.506055	1	95	4	3	FALSE
OTU006261	Firmicutes	Clostridia	Clostridiales	Eubacteriaceae	Eubacterium	Eubacterium siraeum	Bacteria;Firmicutes;Clostridia;Clostridiales;Eubacteriaceae;Eubacterium;Eubacterium siraeum	0.519157	5.79576	0.506055	1	100	4	4	FALSE
OTU023183	NA	NA	NA	NA	NA	NA	Bacteria	0.519111	5.79529	0.506055	1	23	4	4	FALSE
B_R_019864	NA	NA	NA	NA	NA	NA	Bacteria	0.519082	5.79495	0.506055	1	55	4	3	FALSE
OTU006114	Firmicutes	Clostridia	Clostridiales	NA	NA	NA	Bacteria;Firmicutes;Clostridia;Clostridiales	0.519054	5.79468	0.506055	1	38	4	3	FALSE
OTU006374	Bacteroidetes	Bacteroidia	Bacteroidales	Porphyromonadaceae	Parabacteroides	Parabacteroides distasonis	Bacteria;Bacteroidetes;Bacteroidia;Bacteroidales;Porphyromonadaceae;Parabacteroides;Parabacteroides distasonis	0.519044	5.79457	0.506055	1	38	4	3	FALSE
OTU002989	NA	NA	NA	NA	NA	NA	Bacteria	0.519034	5.79443	0.506055	1	24	4	3	FALSE
OTU020874	NA	NA	NA	NA	NA	NA	Bacteria	0.519034	5.79443	0.506055	1	26	4	3	FALSE
OTU001741	Firmicutes	Clostridia	Clostridiales	NA	NA	NA	Bacteria;Firmicutes;Clostridia;Clostridiales	0.518991	5.79396	0.506055	1	33	4	1	FALSE
OTU043484	Firmicutes	Clostridia	Clostridiales	NA	NA	NA	Bacteria;Firmicutes;Clostridia;Clostridiales	0.518963	5.79368	0.506055	1	23	4	2	FALSE
OTU034911	NA	NA	NA	NA	NA	NA	Bacteria	0.518958	5.79363	0.506055	1	41	4	3	FALSE
OTU036683	Firmicutes	Clostridia	Clostridiales	NA	NA	NA	Bacteria;Firmicutes;Clostridia;Clostridiales	0.518958	5.79363	0.506055	1	15	4	2	FALSE
OTU039138	Firmicutes	Clostridia	Clostridiales	Ruminococcaceae	Ruminococcus	NA	Bacteria;Firmicutes;Clostridia;Clostridiales;Ruminococcaceae;Ruminococcus	0.518931	5.79335	0.506055	1	37	4	3	FALSE
OTU062276	Firmicutes	Clostridia	Clostridiales	NA	NA	NA	Bacteria;Firmicutes;Clostridia;Clostridiales	0.518904	5.79307	0.506055	1	37	4	3	FALSE
OTU088544	NA	NA	NA	NA	NA	NA	Bacteria	0.518894	5.79297	0.506055	1	37	4	2	FALSE
OTU121994	NA	NA	NA	NA	NA	NA	Bacteria	0.518862	5.79264	0.506055	1	23	4	1	FALSE
OTU001427	Firmicutes	Clostridia	Clostridiales	NA	NA	NA	Bacteria;Firmicutes;Clostridia;Clostridiales	-0.564599	7.72909	0.506135	1	1042	155	14	FALSE
OTU001352	PHY_Coriobacteriia	Coriobacteriia	Eggerthellales	Eggerthellaceae	NA	NA	Bacteria;PHY_Coriobacteriia;Coriobacteriia;Eggerthellales;Eggerthellaceae	0.429025	6.901	0.506307	1	494	65	15	FALSE
OTU001379	NA	NA	NA	NA	NA	NA	Bacteria	-0.473265	11.0881	0.507045	1	13045	2009	16	FALSE
OTU001627	Firmicutes	Clostridia	Clostridiales	Ruminococcaceae	Ruminococcus	Ruminococcus bromii	Bacteria;Firmicutes;Clostridia;Clostridiales;Ruminococcaceae;Ruminococcus;Ruminococcus bromii	-0.460979	6.71112	0.507615	1	264	50	14	FALSE
OTU004319	Firmicutes	Clostridia	Clostridiales	Ruminococcaceae	Ruminococcus	Ruminococcus bromii	Bacteria;Firmicutes;Clostridia;Clostridiales;Ruminococcaceae;Ruminococcus;Ruminococcus bromii	0.552539	9.02094	0.507942	1	5482	438	14	FALSE
B_R_009705	Actinobacteria	Actinobacteria	Solirubrobacterales	NA	NA	NA	Bacteria;Actinobacteria;Actinobacteria;Solirubrobacterales;Conexibacteraceae;Conexibacter	-0.372742	6.86473	0.508806	1	697	62	15	FALSE
OTU001071	Firmicutes	Clostridia	Clostridiales	NA	NA	NA	Bacteria;Firmicutes;Clostridia;Clostridiales	-0.517161	10.3839	0.509379	1	5196	1236	16	FALSE
OTU007043	Firmicutes	Clostridia	Clostridiales	NA	NA	NA	Bacteria;Firmicutes;Clostridia;Clostridiales	-0.481451	6.13211	0.509879	1	306	18	7	FALSE
OTU008250	Firmicutes	Clostridia	Clostridiales	NA	NA	NA	Bacteria;Firmicutes;Clostridia;Clostridiales	-0.451877	6.06905	0.510167	1	102	15	9	FALSE
B_R_023947	Firmicutes	Clostridia	Clostridiales	Clostridiaceae	Clostridium	Clostridium leptum	Bacteria;Firmicutes;Clostridia;Clostridiales;Clostridiaceae;Clostridium;Clostridium leptum	-0.44781	6.06589	0.510543	1	162	15	8	FALSE
OTU009269	Firmicutes	Clostridia	Clostridiales	NA	NA	NA	Bacteria;Firmicutes;Clostridia;Clostridiales	-0.497461	6.74721	0.510717	1	504	54	10	FALSE
OTU000154	NA	NA	NA	NA	NA	NA	Bacteria	0.45542	7.08654	0.510914	1	922	79	15	FALSE
OTU000951	Firmicutes	Clostridia	Clostridiales	NA	NA	NA	Bacteria;Firmicutes;Clostridia;Clostridiales	-0.475582	7.333	0.510941	1	807	105	14	FALSE
OTU000182	Bacteroidetes	Bacteroidia	Bacteroidales	NA	NA	NA	Bacteria;Bacteroidetes;Bacteroidia;Bacteroidales	0.747447	11.8265	0.511276	1	15787	3477	13	FALSE
OTU017862	Firmicutes	Clostridia	Clostridiales	NA	NA	NA	Bacteria;Firmicutes;Clostridia;Clostridiales	-0.506353	6.28438	0.511804	1	569	25	8	FALSE
OTU009916	Firmicutes	Clostridia	Clostridiales	NA	NA	NA	Bacteria;Firmicutes;Clostridia;Clostridiales	0.51117	7.01188	0.511896	1	900	75	11	FALSE
OTU000845	Firmicutes	Clostridia	Clostridiales	NA	NA	NA	Bacteria;Firmicutes;Clostridia;Clostridiales	0.418381	6.49074	0.512133	1	252	36	12	FALSE
OTU017567	NA	NA	NA	NA	NA	NA	Bacteria	-0.517593	6.38391	0.51319	1	199	30	9	FALSE
OTU002798	Proteobacteria	Deltaproteobacteria	Bdellovibrionales	Bdellovibrionaceae	Vampirovibrio	Vampirovibrio chlorellavorus	Bacteria;Proteobacteria;Deltaproteobacteria;Bdellovibrionales;Bdellovibrionaceae;Vampirovibrio;Vampirovibrio chlorellavorus	-0.449012	6.06696	0.513737	1	132	15	7	FALSE
OTU000839	Firmicutes	Clostridia	Clostridiales	NA	NA	NA	Bacteria;Firmicutes;Clostridia;Clostridiales	-0.398545	8.81385	0.513843	1	3945	377	16	FALSE
OTU009091	Firmicutes	Clostridia	Clostridiales	NA	NA	NA	Bacteria;Firmicutes;Clostridia;Clostridiales	0.494079	5.98001	0.514096	1	68	11	4	FALSE
OTU000141	Firmicutes	Clostridia	Clostridiales	NA	NA	NA	Bacteria;Firmicutes;Clostridia;Clostridiales	-0.478925	10.2169	0.514949	1	7498	1085	16	FALSE
OTU007099	Tenericutes	Mollicutes	Entomoplasmatales	Spiroplasmataceae	Spiroplasma	NA	Bacteria;Tenericutes;Mollicutes ;Entomoplasmatales;Spiroplasmataceae;Spiroplasma	-0.444251	6.44849	0.515101	1	371	34	11	FALSE
OTU000610	Firmicutes	Clostridia	Clostridiales	NA	NA	NA	Bacteria;Firmicutes;Clostridia;Clostridiales	0.547022	9.20157	0.515432	1	2563	510	16	FALSE
OTU027315	Firmicutes	Clostridia	Clostridiales	NA	NA	NA	Bacteria;Firmicutes;Clostridia;Clostridiales	0.424993	6.06454	0.515452	1	181	15	7	FALSE
OTU013358	Bacteroidetes	Bacteroidia	Bacteroidales	Rikenellaceae	Alistipes	NA	Bacteria;Bacteroidetes;Bacteroidia;Bacteroidales;Rikenellaceae;Alistipes	0.403737	6.1121	0.515476	1	151	17	10	FALSE
OTU000441	Firmicutes	Clostridia	Clostridiales	NA	NA	NA	Bacteria;Firmicutes;Clostridia;Clostridiales	0.530274	8.01822	0.517477	1	804	196	14	FALSE
OTU022853	Firmicutes	Clostridia	Clostridiales	NA	NA	NA	Bacteria;Firmicutes;Clostridia;Clostridiales	0.423099	6.06819	0.518437	1	80	15	7	FALSE
OTU005511	Tenericutes	Mollicutes	Entomoplasmatales	NA	NA	NA	Bacteria;Tenericutes;Mollicutes ;Entomoplasmatales	0.434305	6.18161	0.519373	1	306	20	6	FALSE
OTU001601	NA	NA	NA	NA	NA	NA	Bacteria	0.426117	8.11885	0.520113	1	2093	215	16	FALSE
OTU004911	Firmicutes	Clostridia	Clostridiales	NA	NA	NA	Bacteria;Firmicutes;Clostridia;Clostridiales	0.442446	6.17362	0.520349	1	396	20	6	FALSE
OTU003539	NA	NA	NA	NA	NA	NA	Bacteria	0.57171	8.01952	0.520528	1	1732	194	14	FALSE
OTU077712	Firmicutes	Clostridia	Clostridiales	NA	NA	NA	Bacteria;Firmicutes;Clostridia;Clostridiales	0.507986	7.00943	0.520744	1	341	75	8	FALSE
OTU017544	Bacteroidetes	Bacteroidia	Bacteroidales	Bacteroidaceae	Bacteroides	NA	Bacteria;Bacteroidetes;Bacteroidia;Bacteroidales;Bacteroidaceae;Bacteroides	-0.902816	11.2782	0.521288	1	4639	2346	7	FALSE
OTU000543	Firmicutes	Clostridia	Clostridiales	NA	NA	NA	Bacteria;Firmicutes;Clostridia;Clostridiales	-0.485572	6.91332	0.521649	1	1359	65	12	FALSE
OTU006180	Firmicutes	Clostridia	Clostridiales	NA	NA	NA	Bacteria;Firmicutes;Clostridia;Clostridiales	-0.414532	7.33835	0.521741	1	593	105	16	FALSE
OTU001703	NA	NA	NA	NA	NA	NA	Bacteria	0.437769	8.05583	0.522141	1	3138	203	16	FALSE
OTU017959	Verrucomicrobia	Verrucomicrobiae	Verrucomicrobiales	Akkermansiaceae	Akkermansia	Akkermansia muciniphila	Bacteria;Verrucomicrobia;Verrucomicrobiae;Verrucomicrobiales;Akkermansiaceae;Akkermansia;Akkermansia muciniphila	-0.455364	6.07381	0.523401	1	263	15	7	FALSE
OTU004736	NA	NA	NA	NA	NA	NA	Bacteria	0.431423	6.07364	0.523448	1	130	15	7	FALSE
OTU000613	NA	NA	NA	NA	NA	NA	Bacteria	-0.496937	8.86686	0.52386	1	1903	382	16	FALSE
OTU009052	NA	NA	NA	NA	NA	NA	Bacteria	0.444301	6.176	0.523936	1	261	20	7	FALSE
OTU000510	Firmicutes	Clostridia	Clostridiales	NA	NA	NA	Bacteria;Firmicutes;Clostridia;Clostridiales	-0.477829	8.71426	0.524096	1	2851	352	15	FALSE
OTU000859	Firmicutes	Clostridia	Clostridiales	NA	NA	NA	Bacteria;Firmicutes;Clostridia;Clostridiales	0.420453	8.71111	0.524196	1	2676	350	16	FALSE
OTU007074	Firmicutes	Clostridia	Clostridiales	NA	NA	NA	Bacteria;Firmicutes;Clostridia;Clostridiales	0.459308	6.03178	0.52476	1	169	13	4	FALSE
OTU003145	Firmicutes	Clostridia	Clostridiales	NA	NA	NA	Bacteria;Firmicutes;Clostridia;Clostridiales	0.472443	6.37112	0.525021	1	515	30	8	FALSE
OTU000163	Firmicutes	Clostridia	Clostridiales	NA	NA	NA	Bacteria;Firmicutes;Clostridia;Clostridiales	-0.427122	9.00546	0.525523	1	13562	437	16	FALSE
OTU010349	Bacteroidetes	Bacteroidia	Bacteroidales	Bacteroidaceae	Bacteroides	NA	Bacteria;Bacteroidetes;Bacteroidia;Bacteroidales;Bacteroidaceae;Bacteroides	-0.49731	5.85663	0.526256	1	90	6	4	FALSE
OTU009427	Bacteroidetes	Bacteroidia	Bacteroidales	Bacteroidaceae	Bacteroides	NA	Bacteria;Bacteroidetes;Bacteroidia;Bacteroidales;Bacteroidaceae;Bacteroides	-0.497008	5.85342	0.526256	1	27	6	5	FALSE
OTU007149	Firmicutes	Clostridia	Clostridiales	Ruminococcaceae	Ruminococcus	Ruminococcus albus	Bacteria;Firmicutes;Clostridia;Clostridiales;Ruminococcaceae;Ruminococcus;Ruminococcus albus	-0.496985	5.85449	0.526256	1	88	6	4	FALSE
OTU007339	Firmicutes	Clostridia	Clostridiales	NA	NA	NA	Bacteria;Firmicutes;Clostridia;Clostridiales	-0.496963	5.85289	0.526256	1	28	6	6	FALSE
OTU017787	Firmicutes	Clostridia	Clostridiales	Ruminococcaceae	NA	NA	Bacteria;Firmicutes;Clostridia;Clostridiales;Ruminococcaceae	-0.496862	5.85023	0.526256	1	46	6	4	FALSE
OTU018498	Firmicutes	Clostridia	Clostridiales	Ruminococcaceae	NA	NA	Bacteria;Firmicutes;Clostridia;Clostridiales;Ruminococcaceae	-0.496858	5.85019	0.526256	1	29	6	4	FALSE
OTU007515	Firmicutes	Clostridia	Clostridiales	NA	NA	NA	Bacteria;Firmicutes;Clostridia;Clostridiales	-0.496854	5.85009	0.526256	1	53	6	6	FALSE
OTU015589	Bacteroidetes	Bacteroidia	Bacteroidales	Porphyromonadaceae	NA	NA	Bacteria;Bacteroidetes;Bacteroidia;Bacteroidales;Porphyromonadaceae	-0.496838	5.85287	0.526256	1	35	6	3	FALSE
OTU008098	Firmicutes	Clostridia	Clostridiales	NA	NA	NA	Bacteria;Firmicutes;Clostridia;Clostridiales	-0.496829	5.8492	0.526256	1	30	6	5	FALSE
OTU010428	Firmicutes	Clostridia	Clostridiales	NA	NA	NA	Bacteria;Firmicutes;Clostridia;Clostridiales	-0.496825	5.84978	0.526256	1	35	6	5	FALSE
B_R_030237	Bacteroidetes	Bacteroidia	Bacteroidales	Bacteroidaceae	Bacteroides	NA	Bacteria;Bacteroidetes;Bacteroidia;Bacteroidales;Bacteroidaceae;Bacteroides	-0.496819	5.84914	0.526256	1	2665	6	4	FALSE
OTU000158	Bacteroidetes	Bacteroidia	Bacteroidales	Porphyromonadaceae	NA	NA	Bacteria;Bacteroidetes;Bacteroidia;Bacteroidales;Porphyromonadaceae	-0.496807	5.84903	0.526256	1	112	6	3	FALSE
OTU026961	NA	NA	NA	NA	NA	NA	Bacteria	-0.496788	5.84872	0.526256	1	36	6	4	FALSE
OTU008813	Bacteroidetes	Flavobacteriia	Flavobacteriales	Cryomorphaceae	NA	NA	Bacteria;Bacteroidetes;Flavobacteriia;Flavobacteriales;Cryomorphaceae	-0.496787	5.85247	0.526256	1	34	6	3	FALSE
OTU004961	Firmicutes	Clostridia	Clostridiales	Ruminococcaceae	Ruminococcus	Ruminococcus albus	Bacteria;Firmicutes;Clostridia;Clostridiales;Ruminococcaceae;Ruminococcus;Ruminococcus albus	-0.496761	5.85158	0.526256	1	20	6	3	FALSE
OTU008629	NA	NA	NA	NA	NA	NA	Bacteria	-0.496753	5.84847	0.526256	1	62	6	5	FALSE
OTU023830	Firmicutes	Clostridia	Clostridiales	NA	NA	NA	Bacteria;Firmicutes;Clostridia;Clostridiales	-0.496748	5.84898	0.526256	1	52	6	5	FALSE
OTU010572	Firmicutes	Clostridia	Clostridiales	NA	NA	NA	Bacteria;Firmicutes;Clostridia;Clostridiales	-0.496738	5.84819	0.526256	1	95	6	4	FALSE
OTU030475	NA	NA	NA	NA	NA	NA	Bacteria	-0.496624	5.84769	0.526256	1	49	6	3	FALSE
OTU006113	Firmicutes	Clostridia	Clostridiales	Ruminococcaceae	Ruminococcus	Ruminococcus albus	Bacteria;Firmicutes;Clostridia;Clostridiales;Ruminococcaceae;Ruminococcus;Ruminococcus albus	0.47451	5.85462	0.526256	1	101	6	4	FALSE
OTU004511	Firmicutes	Clostridia	Clostridiales	Ruminococcaceae	Ruminococcus	Ruminococcus albus	Bacteria;Firmicutes;Clostridia;Clostridiales;Ruminococcaceae;Ruminococcus;Ruminococcus albus	0.474372	5.85386	0.526256	1	25	6	4	FALSE
OTU005396	Firmicutes	Clostridia	Clostridiales	NA	NA	NA	Bacteria;Firmicutes;Clostridia;Clostridiales	0.47424	5.85243	0.526256	1	24	6	3	FALSE
OTU004968	NA	NA	NA	NA	NA	NA	Bacteria	0.474234	5.8516	0.526256	1	86	6	3	FALSE
OTU003064	Firmicutes	Clostridia	Clostridiales	NA	NA	NA	Bacteria;Firmicutes;Clostridia;Clostridiales	0.47423	5.85344	0.526256	1	60	6	3	FALSE
OTU008182	Bacteroidetes	Bacteroidia	Bacteroidales	Bacteroidaceae	Bacteroides	NA	Bacteria;Bacteroidetes;Bacteroidia;Bacteroidales;Bacteroidaceae;Bacteroides	0.474223	5.85478	0.526256	1	45	6	3	FALSE
OTU000929	NA	NA	NA	NA	NA	NA	Bacteria	0.474157	5.85297	0.526256	1	48	6	5	FALSE
OTU017070	NA	NA	NA	NA	NA	NA	Bacteria	0.474152	5.85018	0.526256	1	46	6	6	FALSE
OTU005705	Firmicutes	Clostridia	Clostridiales	NA	NA	NA	Bacteria;Firmicutes;Clostridia;Clostridiales	0.474094	5.84954	0.526256	1	65	6	4	FALSE
OTU004623	Firmicutes	Clostridia	Clostridiales	NA	NA	NA	Bacteria;Firmicutes;Clostridia;Clostridiales	0.474082	5.85219	0.526256	1	40	6	5	FALSE
OTU014018	Firmicutes	Clostridia	Clostridiales	NA	NA	NA	Bacteria;Firmicutes;Clostridia;Clostridiales	0.47407	5.84932	0.526256	1	57	6	5	FALSE
OTU005263	NA	NA	NA	NA	NA	NA	Bacteria	0.474062	5.84918	0.526256	1	54	6	4	FALSE
OTU006778	Firmicutes	Clostridia	Clostridiales	Ruminococcaceae	Ruminococcus	NA	Bacteria;Firmicutes;Clostridia;Clostridiales;Ruminococcaceae;Ruminococcus	0.474056	5.85299	0.526256	1	48	6	4	FALSE
OTU015959	Proteobacteria	Deltaproteobacteria	Bdellovibrionales	Bdellovibrionaceae	Vampirovibrio	Vampirovibrio chlorellavorus	Bacteria;Proteobacteria;Deltaproteobacteria;Bdellovibrionales;Bdellovibrionaceae;Vampirovibrio;Vampirovibrio chlorellavorus	0.474043	5.85039	0.526256	1	29	6	5	FALSE
OTU005229	Tenericutes	Mollicutes	Entomoplasmatales	NA	NA	NA	Bacteria;Tenericutes;Mollicutes ;Entomoplasmatales	0.473948	5.84867	0.526256	1	86	6	6	FALSE
OTU019346	Firmicutes	Clostridia	Clostridiales	NA	NA	NA	Bacteria;Firmicutes;Clostridia;Clostridiales	0.473836	5.84747	0.526256	1	27	6	4	FALSE
OTU020009	Firmicutes	Clostridia	Clostridiales	NA	NA	NA	Bacteria;Firmicutes;Clostridia;Clostridiales	0.473831	5.84678	0.526256	1	101	6	5	FALSE
OTU014289	Bacteroidetes	Bacteroidia	Bacteroidales	Porphyromonadaceae	NA	NA	Bacteria;Bacteroidetes;Bacteroidia;Bacteroidales;Porphyromonadaceae	0.473831	5.85186	0.526256	1	23	6	5	FALSE
OTU008201	Firmicutes	Clostridia	Clostridiales	Lachnospiraceae	Acetatifactor	Acetatifactor muris	Bacteria;Firmicutes;Clostridia;Clostridiales;Lachnospiraceae;Acetatifactor;Acetatifactor muris	0.473806	5.85031	0.526256	1	46	6	3	FALSE
OTU012622	Bacteroidetes	Bacteroidia	Bacteroidales	Rikenellaceae	Alistipes	NA	Bacteria;Bacteroidetes;Bacteroidia;Bacteroidales;Rikenellaceae;Alistipes	0.473772	5.85122	0.526256	1	70	6	6	FALSE
OTU068520	Firmicutes	Clostridia	Clostridiales	NA	NA	NA	Bacteria;Firmicutes;Clostridia;Clostridiales	0.473718	5.84627	0.526256	1	24	6	3	FALSE
OTU001699	Bacteroidetes	Bacteroidia	Bacteroidales	Porphyromonadaceae	NA	NA	Bacteria;Bacteroidetes;Bacteroidia;Bacteroidales;Porphyromonadaceae	0.47369	5.85037	0.526256	1	34	6	5	FALSE
OTU001197	Firmicutes	Clostridia	Clostridiales	NA	NA	NA	Bacteria;Firmicutes;Clostridia;Clostridiales	0.473671	5.84761	0.526256	1	66	6	3	FALSE
B_R_006778	Firmicutes	Clostridia	Clostridiales	NA	NA	NA	Bacteria;Firmicutes;Clostridia;Clostridiales	0.473653	5.84563	0.526256	1	31	6	2	FALSE
OTU010470	Firmicutes	Clostridia	Clostridiales	NA	NA	NA	Bacteria;Firmicutes;Clostridia;Clostridiales	0.473569	5.8466	0.526256	1	23	6	3	FALSE
OTU006803	Firmicutes	Clostridia	Clostridiales	NA	NA	NA	Bacteria;Firmicutes;Clostridia;Clostridiales	0.462194	6.41198	0.529295	1	347	32	8	FALSE
OTU001403	Firmicutes	Clostridia	Clostridiales	Peptococcaceae	NA	NA	Bacteria;Firmicutes;Clostridia;Clostridiales;Peptococcaceae	-0.389086	6.75439	0.529307	1	408	53	16	FALSE
OTU004732	Firmicutes	Clostridia	Clostridiales	NA	NA	NA	Bacteria;Firmicutes;Clostridia;Clostridiales	0.423597	6.76212	0.529512	1	405	54	12	FALSE
OTU000218	PHY_Coriobacteriia	Coriobacteriia	Eggerthellales	Eggerthellaceae	NA	NA	Bacteria;PHY_Coriobacteriia;Coriobacteriia;Eggerthellales;Eggerthellaceae	0.440087	8.46835	0.529665	1	2567	289	16	FALSE
OTU006810	Proteobacteria	Deltaproteobacteria	Bdellovibrionales	Bdellovibrionaceae	Vampirovibrio	Vampirovibrio chlorellavorus	Bacteria;Proteobacteria;Deltaproteobacteria;Bdellovibrionales;Bdellovibrionaceae;Vampirovibrio;Vampirovibrio chlorellavorus	0.446059	6.02151	0.530298	1	229	13	5	FALSE
OTU030494	Firmicutes	Clostridia	Clostridiales	Peptococcaceae	Peptococcus	Peptococcus niger	Bacteria;Firmicutes;Clostridia;Clostridiales;Peptococcaceae;Peptococcus;Peptococcus niger	-0.525572	6.09083	0.530701	1	56	16	2	FALSE
B_R_023306	Bacteroidetes	Bacteroidia	Bacteroidales	NA	NA	NA	Bacteria;Bacteroidetes;Bacteroidia;Bacteroidales	-0.641434	7.73277	0.530798	1	888	157	6	FALSE
OTU017727	Firmicutes	Clostridia	Clostridiales	NA	NA	NA	Bacteria;Firmicutes;Clostridia;Clostridiales	-0.498847	5.85834	0.530906	1	124	6	2	FALSE
OTU017455	Bacteroidetes	Bacteroidia	Bacteroidales	Bacteroidaceae	Bacteroides	NA	Bacteria;Bacteroidetes;Bacteroidia;Bacteroidales;Bacteroidaceae;Bacteroides	-0.498694	5.85912	0.531107	1	7	6	2	FALSE
OTU004433	Bacteroidetes	Bacteroidia	Bacteroidales	Bacteroidaceae	Bacteroides	NA	Bacteria;Bacteroidetes;Bacteroidia;Bacteroidales;Bacteroidaceae;Bacteroides	-0.498602	5.85958	0.531216	1	13	6	2	FALSE
OTU003955	NA	NA	NA	NA	NA	NA	Bacteria	0.408794	6.87051	0.531841	1	992	61	14	FALSE
B_R_017826	Firmicutes	NA	NA	NA	NA	NA	Bacteria;Firmicutes	0.459458	12.8456	0.532074	1	118009	7034	16	FALSE
OTU000520	NA	NA	NA	NA	NA	NA	Bacteria	-0.475458	7.41443	0.532237	1	1030	113	13	FALSE
OTU000718	PHY_Coriobacteriia	Coriobacteriia	Eggerthellales	Eggerthellaceae	NA	NA	Bacteria;PHY_Coriobacteriia;Coriobacteriia;Eggerthellales;Eggerthellaceae	0.426662	7.31512	0.532914	1	668	103	14	FALSE
OTU000103	NA	NA	NA	NA	NA	NA	Bacteria	0.461561	6.60174	0.533912	1	307	44	11	FALSE
OTU111527	Firmicutes	Clostridia	Clostridiales	NA	NA	NA	Bacteria;Firmicutes;Clostridia;Clostridiales	-0.473355	6.01601	0.534381	1	43	13	4	FALSE
OTU000811	Bacteroidetes	Bacteroidia	Bacteroidales	Porphyromonadaceae	NA	NA	Bacteria;Bacteroidetes;Bacteroidia;Bacteroidales;Porphyromonadaceae	0.46863	6.38459	0.534712	1	352	30	6	FALSE
OTU000137	Tenericutes	Mollicutes	NA	NA	NA	NA	Bacteria;Tenericutes;Mollicutes	0.465175	7.65643	0.535103	1	2491	144	16	FALSE
B_R_014021	Lentisphaerae	Lentisphaeria	Victivallales	Victivallaceae	Victivallis	Victivallis vadensis	Bacteria;Lentisphaerae;Lentisphaeria;Victivallales;Victivallaceae;Victivallis;Victivallis vadensis	0.517619	6.62821	0.536292	1	408	46	7	FALSE
OTU000390	NA	NA	NA	NA	NA	NA	Bacteria	-0.485126	9.01398	0.537963	1	1755	444	16	FALSE
OTU008392	Firmicutes	Clostridia	Clostridiales	NA	NA	NA	Bacteria;Firmicutes;Clostridia;Clostridiales	-0.518596	7.11931	0.538037	1	518	84	9	FALSE
OTU001110	NA	NA	NA	NA	NA	NA	Bacteria	-0.514798	10.4866	0.539041	1	9755	1326	15	FALSE
OTU002733	Firmicutes	Clostridia	Clostridiales	NA	NA	NA	Bacteria;Firmicutes;Clostridia;Clostridiales	0.423623	7.97282	0.540044	1	1478	189	16	FALSE
OTU000493	NA	NA	NA	NA	NA	NA	Bacteria	-0.466108	8.98612	0.541804	1	4737	436	16	FALSE
OTU001876	NA	NA	NA	NA	NA	NA	Bacteria	0.431053	8.001	0.541989	1	1576	194	14	FALSE
OTU002377	Firmicutes	Clostridia	Clostridiales	Lachnospiraceae	Roseburia	NA	Bacteria;Firmicutes;Clostridia;Clostridiales;Lachnospiraceae;Roseburia	0.507839	7.36079	0.542395	1	7463	106	12	FALSE
OTU005199	NA	NA	NA	NA	NA	NA	Bacteria	0.406405	6.12695	0.542856	1	153	17	8	FALSE
OTU001449	Firmicutes	Clostridia	Clostridiales	NA	NA	NA	Bacteria;Firmicutes;Clostridia;Clostridiales	-0.508536	8.421	0.542951	1	1434	277	15	FALSE
B_R_006050	NA	NA	NA	NA	NA	NA	Bacteria;Firmicutes;Clostridia;Clostridiales;Clostridiaceae	-0.459216	5.90351	0.544214	1	59	8	6	FALSE
B_R_031381	Verrucomicrobia	Verrucomicrobiae	Verrucomicrobiales	Akkermansiaceae	Akkermansia	Akkermansia muciniphila	Bacteria;Verrucomicrobia;Verrucomicrobiae;Verrucomicrobiales;Akkermansiaceae;Akkermansia;Akkermansia muciniphila	-0.459064	5.90493	0.544214	1	106	8	5	FALSE
OTU012565	Firmicutes	Clostridia	Clostridiales	NA	NA	NA	Bacteria;Firmicutes;Clostridia;Clostridiales	-0.459044	5.90374	0.544214	1	60	8	5	FALSE
OTU001276	Bacteroidetes	Bacteroidia	Bacteroidales	Porphyromonadaceae	NA	NA	Bacteria;Bacteroidetes;Bacteroidia;Bacteroidales;Porphyromonadaceae	-0.458963	5.9001	0.544214	1	40	8	4	FALSE
OTU002654	Firmicutes	Clostridia	Clostridiales	NA	NA	NA	Bacteria;Firmicutes;Clostridia;Clostridiales	-0.45893	5.89979	0.544214	1	70	8	6	FALSE
OTU008297	Tenericutes	Mollicutes	NA	NA	NA	NA	Bacteria;Tenericutes;Mollicutes	-0.45891	5.90187	0.544214	1	33	8	7	FALSE
OTU013277	Firmicutes	Clostridia	Clostridiales	NA	NA	NA	Bacteria;Firmicutes;Clostridia;Clostridiales	-0.458825	5.89872	0.544214	1	113	8	4	FALSE
OTU015747	Firmicutes	Clostridia	Clostridiales	Eubacteriaceae	Eubacterium	Eubacterium siraeum	Bacteria;Firmicutes;Clostridia;Clostridiales;Eubacteriaceae;Eubacterium;Eubacterium siraeum	-0.45867	5.9008	0.544214	1	45	8	4	FALSE
OTU009418	Firmicutes	Clostridia	Clostridiales	NA	NA	NA	Bacteria;Firmicutes;Clostridia;Clostridiales	-0.458617	5.90247	0.544214	1	76	8	6	FALSE
OTU001904	NA	NA	NA	NA	NA	NA	Bacteria	-0.458604	5.9002	0.544214	1	86	8	6	FALSE
OTU004011	Proteobacteria	Deltaproteobacteria	Bdellovibrionales	Bdellovibrionaceae	Vampirovibrio	Vampirovibrio chlorellavorus	Bacteria;Proteobacteria;Deltaproteobacteria;Bdellovibrionales;Bdellovibrionaceae;Vampirovibrio;Vampirovibrio chlorellavorus	-0.458526	5.9024	0.544214	1	23	8	5	FALSE
OTU010903	Firmicutes	Clostridia	Clostridiales	NA	NA	NA	Bacteria;Firmicutes;Clostridia;Clostridiales	0.436139	5.9024	0.544214	1	111	8	5	FALSE
OTU008718	Proteobacteria	Betaproteobacteria	NA	NA	NA	NA	Bacteria;Proteobacteria;Betaproteobacteria	0.436096	5.90368	0.544214	1	34	8	5	FALSE
OTU000419	NA	NA	NA	NA	NA	NA	Bacteria	0.436096	5.90313	0.544214	1	65	8	7	FALSE
OTU003876	Tenericutes	Mollicutes	Entomoplasmatales	Spiroplasmataceae	Spiroplasma	NA	Bacteria;Tenericutes;Mollicutes ;Entomoplasmatales;Spiroplasmataceae;Spiroplasma	0.436058	5.90518	0.544214	1	37	8	7	FALSE
OTU003645	Firmicutes	Clostridia	Clostridiales	Ruminococcaceae	Ruminococcus	Ruminococcus albus	Bacteria;Firmicutes;Clostridia;Clostridiales;Ruminococcaceae;Ruminococcus;Ruminococcus albus	0.436046	5.90446	0.544214	1	69	8	7	FALSE
OTU014418	NA	NA	NA	NA	NA	NA	Bacteria	0.435937	5.90025	0.544214	1	110	8	5	FALSE
OTU021121	Proteobacteria	Alphaproteobacteria	NA	NA	NA	NA	Bacteria;Proteobacteria;Alphaproteobacteria	0.435932	5.89891	0.544214	1	25	8	5	FALSE
OTU002236	Firmicutes	Clostridia	Clostridiales	NA	NA	NA	Bacteria;Firmicutes;Clostridia;Clostridiales	0.435842	5.90361	0.544214	1	328	8	4	FALSE
OTU004415	Actinobacteria	Actinobacteria	NA	NA	NA	NA	Bacteria;Actinobacteria;Actinobacteria	0.435778	5.90144	0.544214	1	57	8	5	FALSE
OTU097332	Firmicutes	Clostridia	Clostridiales	Eubacteriaceae	NA	NA	Bacteria;Firmicutes;Clostridia;Clostridiales;Eubacteriaceae	0.435744	5.89702	0.544214	1	21	8	3	FALSE
B_R_000979	PHY_Coriobacteriia	Coriobacteriia	Eggerthellales	Eggerthellaceae	NA	NA	Bacteria;PHY_Coriobacteriia;Coriobacteriia;Eggerthellales;Eggerthellaceae;Asaccharobacter;Asaccharobacter celatus	-0.40439	6.15699	0.544317	1	162	19	10	FALSE
OTU000826	NA	NA	NA	NA	NA	NA	Bacteria	-0.453242	8.01326	0.544373	1	3522	197	16	FALSE
OTU001471	Firmicutes	Clostridia	Clostridiales	NA	NA	NA	Bacteria;Firmicutes;Clostridia;Clostridiales	-0.5181	6.50919	0.545271	1	507	38	9	FALSE
OTU006605	Firmicutes	Clostridia	Clostridiales	Clostridiaceae	Clostridium	Clostridium leptum	Bacteria;Firmicutes;Clostridia;Clostridiales;Clostridiaceae;Clostridium;Clostridium leptum	-0.41767	6.89742	0.545305	1	253	63	13	FALSE
OTU007385	Firmicutes	Clostridia	Clostridiales	NA	NA	NA	Bacteria;Firmicutes;Clostridia;Clostridiales	-0.387887	6.3365	0.545499	1	782	28	13	FALSE
OTU010370	Firmicutes	Clostridia	Clostridiales	NA	NA	NA	Bacteria;Firmicutes;Clostridia;Clostridiales	0.422082	6.06524	0.545808	1	86	15	7	FALSE
OTU000553	NA	NA	NA	NA	NA	NA	Bacteria	0.405448	9.73338	0.54752	1	8326	760	16	FALSE
OTU001090	Firmicutes	Clostridia	Clostridiales	NA	NA	NA	Bacteria;Firmicutes;Clostridia;Clostridiales	0.493305	7.15707	0.547541	1	1115	86	11	FALSE
OTU012192	Firmicutes	Clostridia	Clostridiales	NA	NA	NA	Bacteria;Firmicutes;Clostridia;Clostridiales	-0.398861	6.43462	0.547585	1	364	33	10	FALSE
OTU004329	Firmicutes	Clostridia	Clostridiales	NA	NA	NA	Bacteria;Firmicutes;Clostridia;Clostridiales	-0.472795	6.99393	0.547776	1	301	70	11	FALSE
OTU001546	Firmicutes	Clostridia	Clostridiales	NA	NA	NA	Bacteria;Firmicutes;Clostridia;Clostridiales	0.48269	7.45317	0.548665	1	854	118	12	FALSE
OTU000566	Firmicutes	Clostridia	Clostridiales	NA	NA	NA	Bacteria;Firmicutes;Clostridia;Clostridiales	-0.626427	12.6516	0.548667	1	32300	6186	16	FALSE
OTU001013	Firmicutes	Clostridia	Clostridiales	NA	NA	NA	Bacteria;Firmicutes;Clostridia;Clostridiales	0.563299	9.82399	0.549081	1	2704	824	15	FALSE
B_R_017328	Firmicutes	Clostridia	Clostridiales	NA	NA	NA	Bacteria;Firmicutes;Clostridia;Clostridiales;Clostridiaceae	0.418071	6.56123	0.549205	1	599	41	12	FALSE
OTU006910	Bacteroidetes	Bacteroidia	Bacteroidales	Porphyromonadaceae	NA	NA	Bacteria;Bacteroidetes;Bacteroidia;Bacteroidales;Porphyromonadaceae	0.403065	6.11492	0.549227	1	44	17	7	FALSE
OTU000627	NA	NA	NA	NA	NA	NA	Bacteria	-0.450335	10.9147	0.549789	1	28463	1773	16	FALSE
OTU004689	Firmicutes	Clostridia	Clostridiales	NA	NA	NA	Bacteria;Firmicutes;Clostridia;Clostridiales	-0.478522	6.32998	0.551758	1	378	27	7	FALSE
OTU017511	Firmicutes	Clostridia	Clostridiales	NA	NA	NA	Bacteria;Firmicutes;Clostridia;Clostridiales	-0.421491	6.11913	0.552011	1	221	17	7	FALSE
OTU008877	NA	NA	NA	NA	NA	NA	Bacteria	0.403225	6.39264	0.553162	1	126	31	9	FALSE
OTU007159	NA	NA	NA	NA	NA	NA	Bacteria	-0.403426	6.16139	0.554316	1	85	19	10	FALSE
OTU001200	Firmicutes	Clostridia	Clostridiales	NA	NA	NA	Bacteria;Firmicutes;Clostridia;Clostridiales	-0.402596	6.29762	0.554316	1	199	26	13	FALSE
OTU017560	Firmicutes	NA	NA	NA	NA	NA	Bacteria;Firmicutes	-0.461915	5.91105	0.5549	1	26	8	4	FALSE
OTU000734	Firmicutes	Clostridia	Clostridiales	NA	NA	NA	Bacteria;Firmicutes;Clostridia;Clostridiales	0.396253	7.62652	0.555004	1	2432	139	14	FALSE
OTU003229	Firmicutes	Clostridia	Clostridiales	Clostridiaceae	Clostridium	Clostridium colinum	Bacteria;Firmicutes;Clostridia;Clostridiales;Clostridiaceae;Clostridium;Clostridium colinum	0.582902	8.37747	0.556117	1	6070	259	13	FALSE
OTU001690	Firmicutes	Clostridia	Clostridiales	Ruminococcaceae	NA	NA	Bacteria;Firmicutes;Clostridia;Clostridiales;Ruminococcaceae	0.597142	8.74786	0.556565	1	731	345	11	FALSE
OTU002116	Firmicutes	Clostridia	Clostridiales	NA	NA	NA	Bacteria;Firmicutes;Clostridia;Clostridiales	-0.401384	6.1554	0.557673	1	248	19	10	FALSE
OTU000193	NA	NA	NA	NA	NA	NA	Bacteria	-0.439664	6.98276	0.558643	1	578	72	12	FALSE
OTU000880	NA	NA	NA	NA	NA	NA	Bacteria	-0.383867	7.60068	0.558799	1	1568	136	16	FALSE
OTU000320	Tenericutes	Mollicutes	NA	NA	NA	NA	Bacteria;Tenericutes;Mollicutes	-0.465938	10.8951	0.559053	1	17237	1757	15	FALSE
OTU000886	NA	NA	NA	NA	NA	NA	Bacteria	0.377065	7.09138	0.560089	1	554	81	14	FALSE
OTU011998	Firmicutes	Clostridia	Clostridiales	Clostridiaceae	Clostridium	Clostridium leptum	Bacteria;Firmicutes;Clostridia;Clostridiales;Clostridiaceae;Clostridium;Clostridium leptum	-0.427033	5.95368	0.560315	1	87	10	6	FALSE
OTU008986	Firmicutes	Clostridia	Clostridiales	NA	NA	NA	Bacteria;Firmicutes;Clostridia;Clostridiales	-0.426662	5.94975	0.560315	1	55	10	7	FALSE
OTU001611	Firmicutes	Clostridia	Clostridiales	NA	NA	NA	Bacteria;Firmicutes;Clostridia;Clostridiales	-0.426557	5.94881	0.560315	1	154	10	7	FALSE
OTU001087	Proteobacteria	Deltaproteobacteria	Bdellovibrionales	Bdellovibrionaceae	Vampirovibrio	Vampirovibrio chlorellavorus	Bacteria;Proteobacteria;Deltaproteobacteria;Bdellovibrionales;Bdellovibrionaceae;Vampirovibrio;Vampirovibrio chlorellavorus	-0.426551	5.95195	0.560315	1	115	10	8	FALSE
OTU007227	Firmicutes	Clostridia	Clostridiales	NA	NA	NA	Bacteria;Firmicutes;Clostridia;Clostridiales	-0.426536	5.9519	0.560315	1	34	10	7	FALSE
OTU111935	Bacteroidetes	Bacteroidia	Bacteroidales	Porphyromonadaceae	NA	NA	Bacteria;Bacteroidetes;Bacteroidia;Bacteroidales;Porphyromonadaceae	-0.426493	5.94806	0.560315	1	81	10	5	FALSE
OTU000607	Firmicutes	Clostridia	Clostridiales	NA	NA	NA	Bacteria;Firmicutes;Clostridia;Clostridiales	-0.426349	5.95322	0.560315	1	80	10	7	FALSE
OTU006755	Firmicutes	Clostridia	Clostridiales	NA	NA	NA	Bacteria;Firmicutes;Clostridia;Clostridiales	-0.426279	5.95226	0.560315	1	85	10	6	FALSE
OTU006280	Firmicutes	Clostridia	Clostridiales	NA	NA	NA	Bacteria;Firmicutes;Clostridia;Clostridiales	0.403715	5.95109	0.560315	1	55	10	5	FALSE
OTU005640	Firmicutes	Clostridia	Clostridiales	NA	NA	NA	Bacteria;Firmicutes;Clostridia;Clostridiales	0.403556	5.95256	0.560315	1	315	10	7	FALSE
OTU004362	Proteobacteria	Deltaproteobacteria	Desulfovibrionales	Desulfovibrionaceae	NA	NA	Bacteria;Proteobacteria;Deltaproteobacteria;Desulfovibrionales;Desulfovibrionaceae	0.403542	5.952	0.560315	1	35	10	8	FALSE
OTU003883	PHY_Coriobacteriia	Coriobacteriia	NA	NA	NA	NA	Bacteria;PHY_Coriobacteriia;Coriobacteriia	0.403527	5.95387	0.560315	1	163	10	8	FALSE
OTU003773	Firmicutes	Clostridia	NA	NA	NA	NA	Bacteria;Firmicutes;Clostridia	0.403382	5.94842	0.560315	1	57	10	7	FALSE
OTU013470	Firmicutes	Clostridia	Clostridiales	NA	NA	NA	Bacteria;Firmicutes;Clostridia;Clostridiales	0.403363	5.94892	0.560315	1	62	10	5	FALSE
OTU006198	Firmicutes	Clostridia	Clostridiales	NA	NA	NA	Bacteria;Firmicutes;Clostridia;Clostridiales	0.403356	5.94886	0.560315	1	41	10	7	FALSE
OTU022381	Firmicutes	Clostridia	Clostridiales	Clostridiaceae	Clostridium	Clostridium colinum	Bacteria;Firmicutes;Clostridia;Clostridiales;Clostridiaceae;Clostridium;Clostridium colinum	0.403312	5.94972	0.560315	1	39	10	7	FALSE
OTU001953	Firmicutes	Clostridia	Clostridiales	NA	NA	NA	Bacteria;Firmicutes;Clostridia;Clostridiales	0.403175	5.9536	0.560315	1	59	10	6	FALSE
B_R_024189	Firmicutes	Clostridia	Clostridiales	Ruminococcaceae	Ruminococcus	NA	Bacteria;Firmicutes;Clostridia;Clostridiales;Ruminococcaceae;Ruminococcus;Ruminococcus flavefaciens	0.403097	5.94997	0.560315	1	226	10	6	FALSE
OTU001019	Firmicutes	Clostridia	Clostridiales	NA	NA	NA	Bacteria;Firmicutes;Clostridia;Clostridiales	0.39322	6.96781	0.560869	1	1034	70	15	FALSE
OTU000090	NA	NA	NA	NA	NA	NA	Bacteria	0.565483	8.53976	0.560883	1	4225	300	12	FALSE
B_R_017143	Bacteroidetes	Bacteroidia	Bacteroidales	Porphyromonadaceae	NA	NA	Bacteria;Bacteroidetes;Bacteroidia;Bacteroidales;Porphyromonadaceae	-0.52469	13.411	0.561632	1	92080	10320	16	FALSE
OTU010261	Firmicutes	Clostridia	Clostridiales	Ruminococcaceae	Ruminococcus	NA	Bacteria;Firmicutes;Clostridia;Clostridiales;Ruminococcaceae;Ruminococcus	0.432754	5.90165	0.562227	1	24	8	3	FALSE
OTU000027	Tenericutes	Mollicutes	Entomoplasmatales	Spiroplasmataceae	Spiroplasma	NA	Bacteria;Tenericutes;Mollicutes ;Entomoplasmatales;Spiroplasmataceae;Spiroplasma	-0.45112	6.61646	0.562536	1	774	44	8	FALSE
OTU002051	NA	NA	NA	NA	NA	NA	Bacteria	-0.404451	6.15428	0.562559	1	335	19	9	FALSE
OTU006836	Tenericutes	Mollicutes	Entomoplasmatales	NA	NA	NA	Bacteria;Tenericutes;Mollicutes ;Entomoplasmatales	0.409034	6.76979	0.563231	1	981	55	12	FALSE
OTU002119	Firmicutes	Clostridia	Clostridiales	NA	NA	NA	Bacteria;Firmicutes;Clostridia;Clostridiales	-0.510916	8.31313	0.563269	1	1390	258	13	FALSE
OTU040052	NA	NA	NA	NA	NA	NA	Bacteria	0.434726	5.89859	0.563719	1	38	8	2	FALSE
OTU006938	Firmicutes	Clostridia	Clostridiales	Ruminococcaceae	Ruminococcus	Ruminococcus albus	Bacteria;Firmicutes;Clostridia;Clostridiales;Ruminococcaceae;Ruminococcus;Ruminococcus albus	-0.399835	6.15899	0.564167	1	282	19	9	FALSE
OTU009451	Firmicutes	Clostridia	Clostridiales	NA	NA	NA	Bacteria;Firmicutes;Clostridia;Clostridiales	-0.457327	6.89374	0.564628	1	807	65	10	FALSE
OTU005844	NA	NA	NA	NA	NA	NA	Bacteria	0.402937	5.9484	0.564977	1	41	10	6	FALSE
OTU000586	Firmicutes	Clostridia	Clostridiales	NA	NA	NA	Bacteria;Firmicutes;Clostridia;Clostridiales	-0.366871	8.91963	0.564995	1	4674	410	16	FALSE
OTU003685	NA	NA	NA	NA	NA	NA	Bacteria	-0.410969	7.37795	0.565253	1	796	109	14	FALSE
OTU006454	NA	NA	NA	NA	NA	NA	Bacteria	0.601458	7.47002	0.565417	1	567	116	6	FALSE
OTU002022	PHY_Coriobacteriia	Coriobacteriia	Eggerthellales	Eggerthellaceae	NA	NA	Bacteria;PHY_Coriobacteriia;Coriobacteriia;Eggerthellales;Eggerthellaceae	-0.343847	6.8513	0.565429	1	396	61	14	FALSE
OTU002517	Firmicutes	Clostridia	Clostridiales	Lachnospiraceae	Acetatifactor	Acetatifactor muris	Bacteria;Firmicutes;Clostridia;Clostridiales;Lachnospiraceae;Acetatifactor;Acetatifactor muris	0.400789	6.11106	0.565723	1	395	17	7	FALSE
B_R_035200	Firmicutes	Clostridia	Clostridiales	NA	NA	NA	Bacteria;Firmicutes;Clostridia;Clostridiales	0.425346	11.228	0.567639	1	12617	2255	16	FALSE
OTU000544	NA	NA	NA	NA	NA	NA	Bacteria	-0.37727	9.07181	0.567763	1	6328	461	16	FALSE
OTU021240	Firmicutes	Clostridia	Clostridiales	NA	NA	NA	Bacteria;Firmicutes;Clostridia;Clostridiales	0.403066	5.94859	0.568185	1	227	10	5	FALSE
OTU014132	NA	NA	NA	NA	NA	NA	Bacteria	0.403316	5.95532	0.568654	1	1257	10	5	FALSE
OTU006568	NA	NA	NA	NA	NA	NA	Bacteria	-0.532052	6.8823	0.56883	1	107	60	5	FALSE
OTU002095	Tenericutes	Mollicutes	NA	NA	NA	NA	Bacteria;Tenericutes;Mollicutes	0.403956	5.95641	0.568926	1	360	10	5	FALSE
OTU001286	NA	NA	NA	NA	NA	NA	Bacteria	0.402007	5.94663	0.56907	1	69	10	4	FALSE
OTU000469	Firmicutes	Clostridia	Clostridiales	NA	NA	NA	Bacteria;Firmicutes;Clostridia;Clostridiales	0.561082	9.60279	0.569247	1	4828	703	14	FALSE
OTU003519	NA	NA	NA	NA	NA	NA	Bacteria	-0.512045	6.58212	0.569792	1	144	43	7	FALSE
OTU003407	Firmicutes	Clostridia	Clostridiales	NA	NA	NA	Bacteria;Firmicutes;Clostridia;Clostridiales	0.491391	6.3277	0.569896	1	126	28	6	FALSE
OTU000669	Proteobacteria	Deltaproteobacteria	Bdellovibrionales	Bdellovibrionaceae	Vampirovibrio	Vampirovibrio chlorellavorus	Bacteria;Proteobacteria;Deltaproteobacteria;Bdellovibrionales;Bdellovibrionaceae;Vampirovibrio;Vampirovibrio chlorellavorus	0.439274	10.9426	0.570814	1	13233	1848	16	FALSE
B_R_030145	Firmicutes	Clostridia	Clostridiales	Clostridiaceae	Clostridium	NA	Bacteria;Firmicutes;Clostridia;Clostridiales;Clostridiaceae;Clostridium	0.448726	9.21441	0.571026	1	3745	522	15	FALSE
OTU009119	Firmicutes	Clostridia	Clostridiales	NA	NA	NA	Bacteria;Firmicutes;Clostridia;Clostridiales	0.446103	6.84947	0.57212	1	673	61	11	FALSE
OTU001063	Firmicutes	Clostridia	Clostridiales	Eubacteriaceae	Anaerofustis	Anaerofustis stercorihominis	Bacteria;Firmicutes;Clostridia;Clostridiales;Eubacteriaceae;Anaerofustis;Anaerofustis stercorihominis	-0.43694	7.29488	0.572299	1	976	101	13	FALSE
OTU000243	Firmicutes	Clostridia	Clostridiales	NA	NA	NA	Bacteria;Firmicutes;Clostridia;Clostridiales	0.470896	11.4676	0.574013	1	11180	2679	16	FALSE
OTU017212	Firmicutes	Clostridia	Clostridiales	NA	NA	NA	Bacteria;Firmicutes;Clostridia;Clostridiales	0.377765	6.15075	0.574141	1	177	19	7	FALSE
B_R_032362	NA	NA	NA	NA	NA	NA	Bacteria	0.365274	8.86657	0.574315	1	4070	394	16	FALSE
OTU008500	NA	NA	NA	NA	NA	NA	Bacteria	-0.398638	5.99964	0.574859	1	95	12	8	FALSE
OTU010547	Firmicutes	Clostridia	Clostridiales	NA	NA	NA	Bacteria;Firmicutes;Clostridia;Clostridiales	-0.398263	5.99756	0.574859	1	133	12	8	FALSE
OTU002312	Firmicutes	Bacilli	Bacillales	NA	NA	NA	Bacteria;Firmicutes;Bacilli;Bacillales	-0.385417	7.08026	0.57515	1	1639	80	14	FALSE
OTU009204	NA	NA	NA	NA	NA	NA	Bacteria	0.404941	5.95771	0.575751	1	43	10	4	FALSE
OTU000387	NA	NA	NA	NA	NA	NA	Bacteria	0.489544	7.68799	0.576138	1	12103	142	11	FALSE
OTU000275	Tenericutes	Mollicutes	NA	NA	NA	NA	Bacteria;Tenericutes;Mollicutes	0.386209	7.21971	0.576411	1	1238	93	14	FALSE
OTU008612	Firmicutes	Clostridia	Clostridiales	NA	NA	NA	Bacteria;Firmicutes;Clostridia;Clostridiales	0.479712	7.0049	0.577366	1	734	74	9	FALSE
OTU002218	NA	NA	NA	NA	NA	NA	Bacteria	0.376139	6.00237	0.579953	1	140	12	7	FALSE
OTU004181	NA	NA	NA	NA	NA	NA	Bacteria	0.375314	6.00153	0.581614	1	128	12	7	FALSE
OTU009002	NA	NA	NA	NA	NA	NA	Bacteria	-0.396258	5.99974	0.582165	1	49	12	7	FALSE
OTU003666	PHY_Coriobacteriia	Coriobacteriia	NA	NA	NA	NA	Bacteria;PHY_Coriobacteriia;Coriobacteriia	0.485201	8.19599	0.58297	1	1722	234	12	FALSE
OTU003051	Firmicutes	Clostridia	Clostridiales	NA	NA	NA	Bacteria;Firmicutes;Clostridia;Clostridiales	0.692788	10.0375	0.583017	1	8678	973	8	FALSE
OTU008624	NA	NA	NA	NA	NA	NA	Bacteria	-0.566866	7.6172	0.584422	1	843	140	7	FALSE
OTU000021	Firmicutes	Clostridia	Clostridiales	NA	NA	NA	Bacteria;Firmicutes;Clostridia;Clostridiales	-0.458111	9.18783	0.584694	1	2778	498	15	FALSE
OTU009726	NA	NA	NA	NA	NA	NA	Bacteria	0.401171	5.94872	0.584872	1	67	10	4	FALSE
OTU003250	Bacteroidetes	Bacteroidia	Bacteroidales	Porphyromonadaceae	NA	NA	Bacteria;Bacteroidetes;Bacteroidia;Bacteroidales;Porphyromonadaceae	0.373714	5.9952	0.585241	1	96	12	6	FALSE
OTU000681	Firmicutes	Clostridia	Clostridiales	NA	NA	NA	Bacteria;Firmicutes;Clostridia;Clostridiales	-0.390626	6.87748	0.585398	1	423	63	13	FALSE
OTU002555	Firmicutes	Clostridia	Clostridiales	NA	NA	NA	Bacteria;Firmicutes;Clostridia;Clostridiales	-0.377428	6.36912	0.587394	1	547	30	11	FALSE
OTU000439	Firmicutes	Clostridia	Clostridiales	Eubacteriaceae	Eubacterium	Eubacterium siraeum	Bacteria;Firmicutes;Clostridia;Clostridiales;Eubacteriaceae;Eubacterium;Eubacterium siraeum	-0.350207	10.295	0.587431	1	8245	1139	16	FALSE
OTU004661	Firmicutes	Clostridia	Clostridiales	NA	NA	NA	Bacteria;Firmicutes;Clostridia;Clostridiales	-0.385584	7.39948	0.588043	1	567	112	14	FALSE
OTU000648	NA	NA	NA	NA	NA	NA	Bacteria	0.433669	7.45542	0.588121	1	2032	118	10	FALSE
OTU001174	NA	NA	NA	NA	NA	NA	Bacteria	0.380958	6.30735	0.589223	1	2702	26	7	FALSE
OTU003409	NA	NA	NA	NA	NA	NA	Bacteria	-0.475437	10.2028	0.591326	1	29232	1072	14	FALSE
OTU000250	NA	NA	NA	NA	NA	NA	Bacteria	0.408446	11.4795	0.593214	1	14504	2679	16	FALSE
OTU002884	Firmicutes	Clostridia	Clostridiales	NA	NA	NA	Bacteria;Firmicutes;Clostridia;Clostridiales	-0.373666	6.04929	0.593897	1	106	14	10	FALSE
OTU001791	PHY_Coriobacteriia	Coriobacteriia	Eggerthellales	Eggerthellaceae	NA	NA	Bacteria;PHY_Coriobacteriia;Coriobacteriia;Eggerthellales;Eggerthellaceae	0.349764	6.04595	0.594271	1	103	14	10	FALSE
OTU001035	NA	NA	NA	NA	NA	NA	Bacteria	-0.515114	7.81479	0.594607	1	676	163	8	FALSE
OTU000153	NA	NA	NA	NA	NA	NA	Bacteria	-0.370675	11.3667	0.594637	1	20473	2477	16	FALSE
OTU000181	NA	NA	NA	NA	NA	NA	Bacteria	-0.468866	11.4762	0.595676	1	13120	2700	15	FALSE
OTU000451	Firmicutes	Clostridia	Clostridiales	NA	NA	NA	Bacteria;Firmicutes;Clostridia;Clostridiales	-0.322145	7.01972	0.595771	1	1608	74	16	FALSE
OTU002945	Tenericutes	Mollicutes	Entomoplasmatales	NA	NA	NA	Bacteria;Tenericutes;Mollicutes ;Entomoplasmatales	0.426289	7.33205	0.596604	1	1266	101	14	FALSE
B_R_030160	Firmicutes	Clostridia	Clostridiales	NA	NA	NA	Bacteria;Firmicutes;Clostridia;Clostridiales	0.360917	8.73733	0.59739	1	2938	360	16	FALSE
OTU003230	NA	NA	NA	NA	NA	NA	Bacteria	-0.374954	6.05263	0.599168	1	271	14	9	FALSE
B_R_007025	Firmicutes	NA	NA	NA	NA	NA	Bacteria;Firmicutes;Clostridia;Clostridiales	-0.375366	6.36851	0.599803	1	188	30	9	FALSE
OTU013959	NA	NA	NA	NA	NA	NA	Bacteria	0.38336	6.15404	0.600261	1	478	19	7	FALSE
OTU000108	NA	NA	NA	NA	NA	NA	Bacteria	0.462495	11.4238	0.600282	1	16540	2574	16	FALSE
OTU000099	Bacteroidetes	Bacteroidia	Bacteroidales	Porphyromonadaceae	NA	NA	Bacteria;Bacteroidetes;Bacteroidia;Bacteroidales;Porphyromonadaceae	-0.398314	6.00032	0.600621	1	70	12	5	FALSE
OTU003768	NA	NA	NA	NA	NA	NA	Bacteria	0.367979	6.92054	0.601919	1	381	67	14	FALSE
OTU002075	NA	NA	NA	NA	NA	NA	Bacteria	0.489022	7.84074	0.602441	1	1038	171	12	FALSE
OTU004604	NA	NA	NA	NA	NA	NA	Bacteria	0.399288	6.51073	0.602519	1	225	38	11	FALSE
OTU000389	Firmicutes	Clostridia	Clostridiales	NA	NA	NA	Bacteria;Firmicutes;Clostridia;Clostridiales	-0.367249	7.51456	0.602716	1	2307	126	16	FALSE
OTU000675	PHY_Coriobacteriia	Coriobacteriia	Eggerthellales	Eggerthellaceae	NA	NA	Bacteria;PHY_Coriobacteriia;Coriobacteriia;Eggerthellales;Eggerthellaceae	0.491009	8.85015	0.602991	1	5216	399	14	FALSE
OTU003190	Tenericutes	Mollicutes	NA	NA	NA	NA	Bacteria;Tenericutes;Mollicutes	0.351205	8.04049	0.603491	1	1727	200	16	FALSE
OTU009037	Firmicutes	Clostridia	Clostridiales	NA	NA	NA	Bacteria;Firmicutes;Clostridia;Clostridiales	-0.438839	6.7439	0.603778	1	297	53	10	FALSE
OTU009246	Firmicutes	Clostridia	Clostridiales	NA	NA	NA	Bacteria;Firmicutes;Clostridia;Clostridiales	0.39538	6.90844	0.604376	1	335	66	11	FALSE
OTU001120	Firmicutes	Clostridia	Clostridiales	NA	NA	NA	Bacteria;Firmicutes;Clostridia;Clostridiales	-0.370111	6.24244	0.604818	1	1060	23	10	FALSE
OTU000323	NA	NA	NA	NA	NA	NA	Bacteria	-0.407901	8.90305	0.605942	1	2949	404	16	FALSE
OTU001307	Firmicutes	Clostridia	Clostridiales	Lachnospiraceae	NA	NA	Bacteria;Firmicutes;Clostridia;Clostridiales;Lachnospiraceae	0.41628	7.12217	0.606292	1	1788	84	13	FALSE
OTU003221	Firmicutes	Clostridia	Clostridiales	Eubacteriaceae	Eubacterium	Eubacterium siraeum	Bacteria;Firmicutes;Clostridia;Clostridiales;Eubacteriaceae;Eubacterium;Eubacterium siraeum	0.351709	6.05289	0.606559	1	222	14	8	FALSE
OTU000751	Firmicutes	Clostridia	Clostridiales	NA	NA	NA	Bacteria;Firmicutes;Clostridia;Clostridiales	-0.398515	5.99854	0.606751	1	725	12	4	FALSE
OTU002633	Firmicutes	Clostridia	Clostridiales	NA	NA	NA	Bacteria;Firmicutes;Clostridia;Clostridiales	0.431475	8.52115	0.607413	1	1864	305	14	FALSE
OTU001270	Firmicutes	Clostridia	Clostridiales	NA	NA	NA	Bacteria;Firmicutes;Clostridia;Clostridiales	0.387743	6.65286	0.60743	1	857	47	12	FALSE
OTU002032	Firmicutes	Clostridia	Clostridiales	NA	NA	NA	Bacteria;Firmicutes;Clostridia;Clostridiales	-0.344732	7.75481	0.607765	1	2392	155	16	FALSE
OTU000467	Firmicutes	Clostridia	Clostridiales	NA	NA	NA	Bacteria;Firmicutes;Clostridia;Clostridiales	-0.361834	9.41489	0.609126	1	4265	603	16	FALSE
OTU007200	NA	NA	NA	NA	NA	NA	Bacteria	-0.419831	7.07648	0.609706	1	662	80	10	FALSE
OTU000910	NA	NA	NA	NA	NA	NA	Bacteria	0.403263	8.32319	0.610736	1	2103	253	13	FALSE
OTU001259	NA	NA	NA	NA	NA	NA	Bacteria	-0.396781	8.52287	0.611802	1	1971	297	15	FALSE
B_R_016373	Firmicutes	Clostridia	Clostridiales	Christensenellaceae	Christensenella	Christensenella minuta	Bacteria;Firmicutes;Clostridia;Clostridiales;Christensenellaceae;Christensenella;Christensenella minuta	-0.351631	6.09303	0.611982	1	224	16	11	FALSE
OTU000135	Firmicutes	Clostridia	Clostridiales	NA	NA	NA	Bacteria;Firmicutes;Clostridia;Clostridiales	-0.300811	11.4137	0.611986	1	29615	2507	16	FALSE
OTU004343	Firmicutes	Clostridia	Clostridiales	Ruminococcaceae	Ruminococcus	Ruminococcus albus	Bacteria;Firmicutes;Clostridia;Clostridiales;Ruminococcaceae;Ruminococcus;Ruminococcus albus	0.345121	6.41931	0.612287	1	475	32	11	FALSE
OTU002916	Firmicutes	Clostridia	Clostridiales	Clostridiaceae	Clostridium	NA	Bacteria;Firmicutes;Clostridia;Clostridiales;Clostridiaceae;Clostridium	-0.36823	6.63384	0.612414	1	576	46	10	FALSE
OTU002953	Firmicutes	Clostridia	Clostridiales	NA	NA	NA	Bacteria;Firmicutes;Clostridia;Clostridiales	0.354092	6.05285	0.612469	1	45	14	8	FALSE
OTU003551	Firmicutes	Clostridia	Clostridiales	NA	NA	NA	Bacteria;Firmicutes;Clostridia;Clostridiales	-0.398395	6.11217	0.612672	1	1159	17	4	FALSE
OTU000401	Firmicutes	Clostridia	Clostridiales	NA	NA	NA	Bacteria;Firmicutes;Clostridia;Clostridiales	0.618852	9.62945	0.612818	1	5820	708	9	FALSE
OTU000046	NA	NA	NA	NA	NA	NA	Bacteria	-0.355392	10.5807	0.613341	1	18863	1419	16	FALSE
OTU000060	Firmicutes	Clostridia	Clostridiales	NA	NA	NA	Bacteria;Firmicutes;Clostridia;Clostridiales	0.411587	8.2725	0.613959	1	3204	247	15	FALSE
OTU001482	NA	NA	NA	NA	NA	NA	Bacteria	0.400863	8.55842	0.614435	1	2091	312	16	FALSE
OTU004123	Firmicutes	Clostridia	Clostridiales	NA	NA	NA	Bacteria;Firmicutes;Clostridia;Clostridiales	-0.390348	7.04994	0.614578	1	386	75	13	FALSE
OTU000359	Firmicutes	Clostridia	Clostridiales	NA	NA	NA	Bacteria;Firmicutes;Clostridia;Clostridiales	0.47274	11.8935	0.615365	1	24203	3569	16	FALSE
OTU000614	Firmicutes	Clostridia	Clostridiales	NA	NA	NA	Bacteria;Firmicutes;Clostridia;Clostridiales	-0.329891	7.72494	0.615566	1	1478	152	15	FALSE
OTU000601	NA	NA	NA	NA	NA	NA	Bacteria	0.417879	7.40116	0.616264	1	587	109	12	FALSE
OTU000707	NA	NA	NA	NA	NA	NA	Bacteria	-0.378012	6.20094	0.617925	1	167	21	8	FALSE
OTU002661	Firmicutes	Clostridia	Clostridiales	NA	NA	NA	Bacteria;Firmicutes;Clostridia;Clostridiales	-0.470879	8.83174	0.618336	1	1331	387	14	FALSE
OTU003299	Firmicutes	Clostridia	Clostridiales	NA	NA	NA	Bacteria;Firmicutes;Clostridia;Clostridiales	0.40193	8.4459	0.618628	1	1400	287	16	FALSE
OTU067517	Firmicutes	Clostridia	Clostridiales	NA	NA	NA	Bacteria;Firmicutes;Clostridia;Clostridiales	-0.389556	6.56756	0.618761	1	167	42	8	FALSE
OTU000634	NA	NA	NA	NA	NA	NA	Bacteria	0.327651	7.19711	0.61895	1	867	89	15	FALSE
OTU001988	NA	NA	NA	NA	NA	NA	Bacteria	-0.3602	6.46864	0.618958	1	75	34	9	FALSE
OTU002342	Firmicutes	Clostridia	Clostridiales	NA	NA	NA	Bacteria;Firmicutes;Clostridia;Clostridiales	0.380469	6.50044	0.619089	1	485	37	10	FALSE
OTU000982	Firmicutes	Clostridia	Clostridiales	NA	NA	NA	Bacteria;Firmicutes;Clostridia;Clostridiales	-0.460727	7.44755	0.619136	1	750	118	12	FALSE
OTU005135	Firmicutes	Clostridia	Clostridiales	NA	NA	NA	Bacteria;Firmicutes;Clostridia;Clostridiales	0.328186	6.09174	0.619332	1	179	16	10	FALSE
OTU001656	Firmicutes	Clostridia	Clostridiales	NA	NA	NA	Bacteria;Firmicutes;Clostridia;Clostridiales	-0.448852	7.39932	0.619519	1	661	111	7	FALSE
OTU004576	Firmicutes	Clostridia	Clostridiales	Ruminococcaceae	NA	NA	Bacteria;Firmicutes;Clostridia;Clostridiales;Ruminococcaceae	0.331127	6.44096	0.621617	1	325	34	11	FALSE
OTU002059	Firmicutes	Clostridia	Clostridiales	NA	NA	NA	Bacteria;Firmicutes;Clostridia;Clostridiales	0.329532	6.09122	0.621949	1	75	16	9	FALSE
OTU005465	Firmicutes	Clostridia	Clostridiales	Ruminococcaceae	Ruminococcus	Ruminococcus albus	Bacteria;Firmicutes;Clostridia;Clostridiales;Ruminococcaceae;Ruminococcus;Ruminococcus albus	0.335042	6.45836	0.622222	1	427	34	13	FALSE
OTU008656	PHY_Coriobacteriia	Coriobacteriia	Eggerthellales	Eggerthellaceae	NA	NA	Bacteria;PHY_Coriobacteriia;Coriobacteriia;Eggerthellales;Eggerthellaceae	0.325991	6.09112	0.622327	1	140	16	9	FALSE
OTU004721	Tenericutes	Mollicutes	NA	NA	NA	NA	Bacteria;Tenericutes;Mollicutes	-0.351397	6.09189	0.622562	1	165	16	9	FALSE
OTU001207	Firmicutes	Clostridia	Clostridiales	Eubacteriaceae	Eubacterium	NA	Bacteria;Firmicutes;Clostridia;Clostridiales;Eubacteriaceae;Eubacterium	-0.486512	11.1546	0.623039	1	12879	2138	15	FALSE
OTU001062	Firmicutes	Clostridia	Clostridiales	NA	NA	NA	Bacteria;Firmicutes;Clostridia;Clostridiales	0.337603	8.8347	0.623303	1	4853	387	16	FALSE
OTU001114	Firmicutes	Clostridia	Clostridiales	NA	NA	NA	Bacteria;Firmicutes;Clostridia;Clostridiales	-0.346016	6.73453	0.623357	1	532	52	13	FALSE
OTU003582	NA	NA	NA	NA	NA	NA	Bacteria	0.32625	7.90931	0.623498	1	1984	177	15	FALSE
OTU000602	Firmicutes	Clostridia	Clostridiales	NA	NA	NA	Bacteria;Firmicutes;Clostridia;Clostridiales	-0.342834	9.16803	0.623689	1	5223	499	16	FALSE
OTU001084	Firmicutes	Clostridia	Clostridiales	NA	NA	NA	Bacteria;Firmicutes;Clostridia;Clostridiales	-0.336256	6.32522	0.623705	1	542	27	14	FALSE
OTU001125	Firmicutes	Clostridia	Clostridiales	NA	NA	NA	Bacteria;Firmicutes;Clostridia;Clostridiales	-0.31941	7.93221	0.623781	1	1506	183	16	FALSE
OTU004432	Firmicutes	Clostridia	Clostridiales	Christensenellaceae	Christensenella	Christensenella minuta	Bacteria;Firmicutes;Clostridia;Clostridiales;Christensenellaceae;Christensenella;Christensenella minuta	0.330045	6.09463	0.624574	1	90	16	9	FALSE
OTU009766	Firmicutes	Clostridia	Clostridiales	NA	NA	NA	Bacteria;Firmicutes;Clostridia;Clostridiales	0.344786	6.04499	0.624582	1	360	14	6	FALSE
OTU008825	Firmicutes	Clostridia	Clostridiales	NA	NA	NA	Bacteria;Firmicutes;Clostridia;Clostridiales	-0.457146	9.02096	0.624904	1	1716	445	13	FALSE
OTU008772	Bacteroidetes	Bacteroidia	Bacteroidales	Porphyromonadaceae	NA	NA	Bacteria;Bacteroidetes;Bacteroidia;Bacteroidales;Porphyromonadaceae	-0.502867	8.50893	0.625399	1	3460	303	9	FALSE
B_R_024176	NA	NA	NA	NA	NA	NA	Bacteria	-0.394017	9.58554	0.625992	1	6042	681	16	FALSE
OTU003482	Tenericutes	NA	NA	NA	NA	NA	Bacteria;Tenericutes	0.341053	6.05119	0.626116	1	350	14	6	FALSE
B_R_023405	Bacteroidetes	Bacteroidia	Bacteroidales	NA	NA	NA	Bacteria;Bacteroidetes;Bacteroidia;Bacteroidales;Porphyromonadaceae	0.526677	11.4316	0.626522	1	6586	2566	16	FALSE
OTU002487	NA	NA	NA	NA	NA	NA	Bacteria	-0.351917	6.09339	0.627176	1	222	16	8	FALSE
OTU009043	Bacteroidetes	Bacteroidia	Bacteroidales	Porphyromonadaceae	NA	NA	Bacteria;Bacteroidetes;Bacteroidia;Bacteroidales;Porphyromonadaceae	-0.387922	6.19509	0.627225	1	141	21	7	FALSE
OTU007837	Firmicutes	Clostridia	Clostridiales	Eubacteriaceae	NA	NA	Bacteria;Firmicutes;Clostridia;Clostridiales;Eubacteriaceae	0.348644	6.04477	0.62744	1	77	14	6	FALSE
OTU003591	Firmicutes	Clostridia	Clostridiales	Ruminococcaceae	Ruminococcus	Ruminococcus albus	Bacteria;Firmicutes;Clostridia;Clostridiales;Ruminococcaceae;Ruminococcus;Ruminococcus albus	0.346934	7.93563	0.627448	1	2507	180	16	FALSE
OTU000728	Firmicutes	Clostridia	Clostridiales	NA	NA	NA	Bacteria;Firmicutes;Clostridia;Clostridiales	0.452424	7.49612	0.627542	1	711	124	15	FALSE
OTU022799	Firmicutes	Clostridia	Clostridiales	NA	NA	NA	Bacteria;Firmicutes;Clostridia;Clostridiales	-0.463882	6.60112	0.627875	1	204	44	6	FALSE
OTU000147	Firmicutes	Clostridia	Clostridiales	NA	NA	NA	Bacteria;Firmicutes;Clostridia;Clostridiales	-0.374662	7.34121	0.627942	1	1291	106	14	FALSE
OTU000812	NA	NA	NA	NA	NA	NA	Bacteria	-0.338165	9.7169	0.627969	1	6757	749	16	FALSE
B_R_024162	NA	NA	NA	NA	NA	NA	Bacteria	0.314554	7.78821	0.628003	1	1128	160	15	FALSE
OTU000382	Tenericutes	Mollicutes	Entomoplasmatales	Spiroplasmataceae	Spiroplasma	NA	Bacteria;Tenericutes;Mollicutes ;Entomoplasmatales;Spiroplasmataceae;Spiroplasma	-0.376324	6.05461	0.628488	1	99	14	8	FALSE
OTU000291	NA	NA	NA	NA	NA	NA	Bacteria	0.340168	10.5197	0.628652	1	18117	1333	16	FALSE
OTU001976	NA	NA	NA	NA	NA	NA	Bacteria	-0.326143	7.82086	0.629376	1	1894	167	15	FALSE
OTU001267	Firmicutes	Clostridia	Clostridiales	NA	NA	NA	Bacteria;Firmicutes;Clostridia;Clostridiales	0.292086	6.51622	0.629421	1	519	38	13	FALSE
OTU001244	NA	NA	NA	NA	NA	NA	Bacteria	-0.427234	8.54643	0.629751	1	2757	305	12	FALSE
OTU001558	Tenericutes	Mollicutes	Entomoplasmatales	Spiroplasmataceae	Spiroplasma	NA	Bacteria;Tenericutes;Mollicutes ;Entomoplasmatales;Spiroplasmataceae;Spiroplasma	-0.308486	7.14375	0.630325	1	818	85	15	FALSE
OTU002591	NA	NA	NA	NA	NA	NA	Bacteria	-0.352657	6.66546	0.631211	1	413	48	11	FALSE
OTU007956	Firmicutes	Clostridia	Clostridiales	NA	NA	NA	Bacteria;Firmicutes;Clostridia;Clostridiales	-0.354926	6.09361	0.631509	1	224	16	9	FALSE
OTU000726	NA	NA	NA	NA	NA	NA	Bacteria	-0.41797	8.9233	0.631539	1	3663	411	15	FALSE
B_R_000222	Firmicutes	Clostridia	Clostridiales	Lachnospiraceae	Coprococcus	NA	Bacteria;Firmicutes;Clostridia;Clostridiales;Lachnospiraceae;Coprococcus;Coprococcus catus	-0.332206	7.29842	0.631792	1	1132	101	14	FALSE
OTU001236	Firmicutes	Clostridia	Clostridiales	NA	NA	NA	Bacteria;Firmicutes;Clostridia;Clostridiales	-0.464858	8.52611	0.632003	1	2085	297	11	FALSE
OTU001505	Firmicutes	Clostridia	Clostridiales	NA	NA	NA	Bacteria;Firmicutes;Clostridia;Clostridiales	-0.366268	7.66662	0.63204	1	487	145	15	FALSE
OTU003398	Tenericutes	Mollicutes	Entomoplasmatales	Spiroplasmataceae	Spiroplasma	NA	Bacteria;Tenericutes;Mollicutes ;Entomoplasmatales;Spiroplasmataceae;Spiroplasma	-0.375406	6.96476	0.632141	1	733	68	14	FALSE
OTU005184	Firmicutes	Clostridia	Clostridiales	NA	NA	NA	Bacteria;Firmicutes;Clostridia;Clostridiales	0.370485	8.55299	0.632191	1	3453	311	16	FALSE
OTU000702	Firmicutes	Clostridia	Clostridiales	NA	NA	NA	Bacteria;Firmicutes;Clostridia;Clostridiales	-0.379139	6.37923	0.632426	1	464	30	9	FALSE
OTU004105	Firmicutes	Clostridia	Clostridiales	NA	NA	NA	Bacteria;Firmicutes;Clostridia;Clostridiales	-0.365392	8.83296	0.632598	1	2444	385	16	FALSE
B_R_018686	Firmicutes	Clostridia	Clostridiales	NA	NA	NA	Bacteria;Firmicutes;Clostridia;Clostridiales	-0.320989	8.18376	0.632997	1	6346	224	16	FALSE
OTU012076	Bacteroidetes	Bacteroidia	Bacteroidales	Bacteroidaceae	Bacteroides	NA	Bacteria;Bacteroidetes;Bacteroidia;Bacteroidales;Bacteroidaceae;Bacteroides	0.366978	6.60018	0.633078	1	102	44	7	FALSE
OTU007010	Firmicutes	Clostridia	Clostridiales	NA	NA	NA	Bacteria;Firmicutes;Clostridia;Clostridiales	0.358005	6.15915	0.633292	1	379	19	5	FALSE
B_R_024187	Firmicutes	Clostridia	Clostridiales	NA	NA	NA	Bacteria;Firmicutes;Clostridia;Clostridiales	-0.352273	6.08826	0.633333	1	116	16	8	FALSE
OTU000813	Firmicutes	Clostridia	Clostridiales	NA	NA	NA	Bacteria;Firmicutes;Clostridia;Clostridiales	0.445584	10.1129	0.634805	1	6691	974	14	FALSE
OTU001217	Firmicutes	Clostridia	Clostridiales	NA	NA	NA	Bacteria;Firmicutes;Clostridia;Clostridiales	0.32469	6.59394	0.635606	1	813	43	12	FALSE
OTU000665	Firmicutes	Clostridia	Clostridiales	NA	NA	NA	Bacteria;Firmicutes;Clostridia;Clostridiales	0.359502	6.71071	0.63563	1	571	51	15	FALSE
OTU000795	NA	NA	NA	NA	NA	NA	Bacteria	-0.343764	7.02631	0.636347	1	2064	75	12	FALSE
OTU000882	PHY_Coriobacteriia	Coriobacteriia	NA	NA	NA	NA	Bacteria;PHY_Coriobacteriia;Coriobacteriia	0.318858	6.73641	0.636703	1	534	52	11	FALSE
OTU001702	Firmicutes	Clostridia	Clostridiales	Christensenellaceae	NA	NA	Bacteria;Firmicutes;Clostridia;Clostridiales;Christensenellaceae	0.327377	7.6368	0.636802	1	856	141	15	FALSE
B_R_024169	NA	NA	NA	NA	NA	NA	Bacteria	-0.32882	6.96758	0.636864	1	1224	69	13	FALSE
B_R_004175	Firmicutes	Clostridia	Clostridiales	NA	NA	NA	Bacteria;Firmicutes;Clostridia;Clostridiales	0.309613	6.32512	0.63695	1	233	27	11	FALSE
OTU006666	NA	NA	NA	NA	NA	NA	Bacteria	-0.376218	6.21421	0.636999	1	137	21	6	FALSE
OTU000299	NA	NA	NA	NA	NA	NA	Bacteria	0.413699	8.89135	0.637589	1	1867	407	15	FALSE
OTU012294	Firmicutes	Clostridia	Clostridiales	NA	NA	NA	Bacteria;Firmicutes;Clostridia;Clostridiales	-0.350874	6.75303	0.637794	1	264	54	9	FALSE
OTU000093	NA	NA	NA	NA	NA	NA	Bacteria	-0.3554	9.17533	0.637836	1	5716	495	16	FALSE
OTU001265	Firmicutes	Clostridia	Clostridiales	NA	NA	NA	Bacteria;Firmicutes;Clostridia;Clostridiales	0.318898	6.27832	0.639454	1	260	25	9	FALSE
OTU006786	Firmicutes	Clostridia	Clostridiales	NA	NA	NA	Bacteria;Firmicutes;Clostridia;Clostridiales	-0.415336	6.15997	0.639917	1	167	19	3	FALSE
B_R_012861	Firmicutes	Clostridia	Clostridiales	NA	NA	NA	Bacteria;Firmicutes;Clostridia;Clostridiales	-0.355148	6.09333	0.64048	1	135	16	8	FALSE
OTU000928	Tenericutes	Mollicutes	Entomoplasmatales	NA	NA	NA	Bacteria;Tenericutes;Mollicutes ;Entomoplasmatales	0.336518	9.33153	0.640849	1	4882	559	16	FALSE
OTU000070	Firmicutes	Clostridia	Clostridiales	NA	NA	NA	Bacteria;Firmicutes;Clostridia;Clostridiales	-0.358916	7.45542	0.640922	1	1002	119	14	FALSE
OTU007177	NA	NA	NA	NA	NA	NA	Bacteria	-0.371602	6.04399	0.642831	1	72	14	7	FALSE
OTU001127	NA	NA	NA	NA	NA	NA	Bacteria	0.323501	6.37888	0.64339	1	520	30	9	FALSE
OTU001072	Firmicutes	Clostridia	Clostridiales	NA	NA	NA	Bacteria;Firmicutes;Clostridia;Clostridiales	0.350541	7.37427	0.645608	1	946	110	13	FALSE
OTU000269	Firmicutes	Clostridia	Clostridiales	NA	NA	NA	Bacteria;Firmicutes;Clostridia;Clostridiales	-0.353279	8.5425	0.645686	1	3744	307	15	FALSE
OTU001057	Firmicutes	Clostridia	Clostridiales	NA	NA	NA	Bacteria;Firmicutes;Clostridia;Clostridiales	0.375531	7.67306	0.645811	1	2410	143	14	FALSE
OTU001786	Firmicutes	Clostridia	Clostridiales	NA	NA	NA	Bacteria;Firmicutes;Clostridia;Clostridiales	0.328623	6.08785	0.645975	1	540	16	6	FALSE
OTU003444	PHY_Coriobacteriia	Coriobacteriia	Coriobacteriales	Atopobacteriaceae	Olsenella	NA	Bacteria;PHY_Coriobacteriia;Coriobacteriia;Coriobacteriales;Atopobacteriaceae;Olsenella	0.322369	6.08876	0.646169	1	151	16	7	FALSE
OTU001018	Firmicutes	Clostridia	Clostridiales	NA	NA	NA	Bacteria;Firmicutes;Clostridia;Clostridiales	-0.393808	7.64356	0.646375	1	398	137	14	FALSE
OTU000391	Firmicutes	Clostridia	Clostridiales	NA	NA	NA	Bacteria;Firmicutes;Clostridia;Clostridiales	0.332191	11.8698	0.647652	1	21240	3539	16	FALSE
OTU000170	Bacteroidetes	Bacteroidia	Bacteroidales	Rikenellaceae	Alistipes	NA	Bacteria;Bacteroidetes;Bacteroidia;Bacteroidales;Rikenellaceae;Alistipes	0.409738	11.0167	0.648365	1	50633	1872	16	FALSE
OTU000119	Firmicutes	Clostridia	Clostridiales	NA	NA	NA	Bacteria;Firmicutes;Clostridia;Clostridiales	-0.28886	13.3797	0.649337	1	106746	10046	16	FALSE
OTU000404	Firmicutes	Clostridia	Clostridiales	NA	NA	NA	Bacteria;Firmicutes;Clostridia;Clostridiales	-0.31528	10.9693	0.649377	1	13311	1864	16	FALSE
OTU012197	Firmicutes	Clostridia	Clostridiales	NA	NA	NA	Bacteria;Firmicutes;Clostridia;Clostridiales	-0.426745	5.77347	0.649519	1	19	3	1	FALSE
OTU018486	Bacteroidetes	Bacteroidia	Bacteroidales	Bacteroidaceae	Bacteroides	Bacteroides massiliensis	Bacteria;Bacteroidetes;Bacteroidia;Bacteroidales;Bacteroidaceae;Bacteroides;Bacteroides massiliensis	-0.426745	5.77347	0.649519	1	15	3	1	FALSE
OTU007554	Bacteroidetes	Bacteroidia	Bacteroidales	Bacteroidaceae	Bacteroides	Bacteroides massiliensis	Bacteria;Bacteroidetes;Bacteroidia;Bacteroidales;Bacteroidaceae;Bacteroides;Bacteroides massiliensis	-0.426688	5.7728	0.649519	1	34	3	2	FALSE
OTU000277	Firmicutes	Clostridia	Clostridiales	NA	NA	NA	Bacteria;Firmicutes;Clostridia;Clostridiales	-0.426639	5.77224	0.649519	1	23	3	2	FALSE
OTU014155	Verrucomicrobia	Verrucomicrobiae	Verrucomicrobiales	Akkermansiaceae	Akkermansia	Akkermansia muciniphila	Bacteria;Verrucomicrobia;Verrucomicrobiae;Verrucomicrobiales;Akkermansiaceae;Akkermansia;Akkermansia muciniphila	-0.426575	5.77154	0.649519	1	75	3	2	FALSE
OTU006856	NA	NA	NA	NA	NA	NA	Bacteria	-0.426574	5.77145	0.649519	1	64	3	1	FALSE
OTU007327	Firmicutes	Clostridia	Clostridiales	Ruminococcaceae	Ruminococcus	Ruminococcus albus	Bacteria;Firmicutes;Clostridia;Clostridiales;Ruminococcaceae;Ruminococcus;Ruminococcus albus	-0.426574	5.77145	0.649519	1	29	3	1	FALSE
OTU018225	Firmicutes	Clostridia	Clostridiales	NA	NA	NA	Bacteria;Firmicutes;Clostridia;Clostridiales	-0.426533	5.77101	0.649519	1	91	3	2	FALSE
OTU018549	Verrucomicrobia	Verrucomicrobiae	Verrucomicrobiales	Akkermansiaceae	Akkermansia	Akkermansia muciniphila	Bacteria;Verrucomicrobia;Verrucomicrobiae;Verrucomicrobiales;Akkermansiaceae;Akkermansia;Akkermansia muciniphila	-0.426506	5.77083	0.649519	1	138	3	2	FALSE
OTU018284	Verrucomicrobia	Verrucomicrobiae	Verrucomicrobiales	Akkermansiaceae	Akkermansia	Akkermansia muciniphila	Bacteria;Verrucomicrobia;Verrucomicrobiae;Verrucomicrobiales;Akkermansiaceae;Akkermansia;Akkermansia muciniphila	-0.426469	5.77031	0.649519	1	68	3	3	FALSE
OTU027961	Firmicutes	Clostridia	Clostridiales	Ruminococcaceae	Ruminococcus	Ruminococcus albus	Bacteria;Firmicutes;Clostridia;Clostridiales;Ruminococcaceae;Ruminococcus;Ruminococcus albus	-0.426427	5.76978	0.649519	1	21	3	1	FALSE
OTU001501	NA	NA	NA	NA	NA	NA	Bacteria	-0.426393	5.76949	0.649519	1	42	3	2	FALSE
OTU006811	Firmicutes	Clostridia	Clostridiales	NA	NA	NA	Bacteria;Firmicutes;Clostridia;Clostridiales	-0.426393	5.76949	0.649519	1	22	3	2	FALSE
B_R_015957	Firmicutes	Clostridia	Clostridiales	Clostridiaceae	Clostridium	Clostridium leptum	Bacteria;Firmicutes;Clostridia;Clostridiales;Clostridiaceae;Clostridium;Clostridium leptum	-0.426376	5.76926	0.649519	1	44	3	3	FALSE
OTU006880	Firmicutes	Clostridia	Clostridiales	Clostridiaceae	Clostridium	Clostridium leptum	Bacteria;Firmicutes;Clostridia;Clostridiales;Clostridiaceae;Clostridium;Clostridium leptum	-0.426376	5.76926	0.649519	1	42	3	3	FALSE
OTU018813	Firmicutes	Clostridia	Clostridiales	NA	NA	NA	Bacteria;Firmicutes;Clostridia;Clostridiales	-0.426369	5.76924	0.649519	1	23	3	3	FALSE
OTU011610	NA	NA	NA	NA	NA	NA	Bacteria	-0.426327	5.7687	0.649519	1	48	3	2	FALSE
OTU006742	Firmicutes	Clostridia	Clostridiales	NA	NA	NA	Bacteria;Firmicutes;Clostridia;Clostridiales	-0.426312	5.76857	0.649519	1	46	3	3	FALSE
OTU010096	NA	NA	NA	NA	NA	NA	Bacteria	-0.426304	5.76845	0.649519	1	14	3	2	FALSE
OTU008709	PHY_Coriobacteriia	Coriobacteriia	NA	NA	NA	NA	Bacteria;PHY_Coriobacteriia;Coriobacteriia	-0.426283	5.76824	0.649519	1	25	3	3	FALSE
OTU007551	NA	NA	NA	NA	NA	NA	Bacteria	-0.426276	5.76819	0.649519	1	153	3	2	FALSE
B_R_033028	Firmicutes	Clostridia	Clostridiales	NA	NA	NA	Bacteria;Firmicutes;Clostridia;Clostridiales	-0.426252	5.76788	0.649519	1	66	3	3	FALSE
OTU009808	Firmicutes	Clostridia	Clostridiales	NA	NA	NA	Bacteria;Firmicutes;Clostridia;Clostridiales	-0.426252	5.76788	0.649519	1	24	3	3	FALSE
OTU007604	NA	NA	NA	NA	NA	NA	Bacteria	-0.426243	5.76785	0.649519	1	31	3	3	FALSE
OTU008388	NA	NA	NA	NA	NA	NA	Bacteria	-0.426243	5.76785	0.649519	1	31	3	3	FALSE
OTU045471	Firmicutes	Clostridia	Clostridiales	NA	NA	NA	Bacteria;Firmicutes;Clostridia;Clostridiales	-0.426235	5.76769	0.649519	1	30	3	1	FALSE
OTU075241	NA	NA	NA	NA	NA	NA	Bacteria	-0.426235	5.76769	0.649519	1	18	3	1	FALSE
OTU003488	Firmicutes	Clostridia	Clostridiales	NA	NA	NA	Bacteria;Firmicutes;Clostridia;Clostridiales	-0.426227	5.76763	0.649519	1	34	3	2	FALSE
OTU027434	Firmicutes	Clostridia	Clostridiales	NA	NA	NA	Bacteria;Firmicutes;Clostridia;Clostridiales	-0.426227	5.76763	0.649519	1	31	3	3	FALSE
OTU028141	Firmicutes	Clostridia	Clostridiales	NA	NA	NA	Bacteria;Firmicutes;Clostridia;Clostridiales	-0.426227	5.76763	0.649519	1	34	3	3	FALSE
OTU008681	Firmicutes	Clostridia	Clostridiales	NA	NA	NA	Bacteria;Firmicutes;Clostridia;Clostridiales	-0.426219	5.76755	0.649519	1	20	3	3	FALSE
OTU029665	Proteobacteria	Deltaproteobacteria	Bdellovibrionales	Bdellovibrionaceae	Vampirovibrio	Vampirovibrio chlorellavorus	Bacteria;Proteobacteria;Deltaproteobacteria;Bdellovibrionales;Bdellovibrionaceae;Vampirovibrio;Vampirovibrio chlorellavorus	-0.42613	5.7666	0.649519	1	31	3	3	FALSE
OTU012861	NA	NA	NA	NA	NA	NA	Bacteria	-0.426127	5.76655	0.649519	1	23	3	1	FALSE
OTU014196	Firmicutes	Clostridia	Clostridiales	NA	NA	NA	Bacteria;Firmicutes;Clostridia;Clostridiales	-0.426127	5.76655	0.649519	1	30	3	1	FALSE
OTU029252	Bacteroidetes	Bacteroidia	Bacteroidales	NA	NA	NA	Bacteria;Bacteroidetes;Bacteroidia;Bacteroidales	-0.426127	5.76655	0.649519	1	33	3	1	FALSE
OTU030487	Bacteroidetes	Bacteroidia	Bacteroidales	Porphyromonadaceae	NA	NA	Bacteria;Bacteroidetes;Bacteroidia;Bacteroidales;Porphyromonadaceae	-0.426127	5.76655	0.649519	1	24	3	1	FALSE
OTU033596	Firmicutes	Clostridia	Clostridiales	Eubacteriaceae	Eubacterium	Eubacterium siraeum	Bacteria;Firmicutes;Clostridia;Clostridiales;Eubacteriaceae;Eubacterium;Eubacterium siraeum	-0.426127	5.76655	0.649519	1	23	3	1	FALSE
OTU046517	Firmicutes	Clostridia	Clostridiales	Ruminococcaceae	Ruminococcus	NA	Bacteria;Firmicutes;Clostridia;Clostridiales;Ruminococcaceae;Ruminococcus	-0.426127	5.76655	0.649519	1	24	3	1	FALSE
OTU069216	NA	NA	NA	NA	NA	NA	Bacteria	-0.426127	5.76655	0.649519	1	32	3	1	FALSE
OTU146858	Firmicutes	Clostridia	Clostridiales	NA	NA	NA	Bacteria;Firmicutes;Clostridia;Clostridiales	-0.426127	5.76655	0.649519	1	12	3	1	FALSE
OTU000380	Firmicutes	Clostridia	Clostridiales	NA	NA	NA	Bacteria;Firmicutes;Clostridia;Clostridiales	-0.426094	5.76622	0.649519	1	33	3	2	FALSE
OTU042400	Tenericutes	Mollicutes	NA	NA	NA	NA	Bacteria;Tenericutes;Mollicutes	-0.426094	5.76622	0.649519	1	18	3	2	FALSE
OTU011971	NA	NA	NA	NA	NA	NA	Bacteria	-0.426062	5.76588	0.649519	1	27	3	2	FALSE
OTU025504	NA	NA	NA	NA	NA	NA	Bacteria	-0.426062	5.76588	0.649519	1	23	3	2	FALSE
OTU021650	Firmicutes	Clostridia	Clostridiales	NA	NA	NA	Bacteria;Firmicutes;Clostridia;Clostridiales	0.404047	5.77145	0.649519	1	18	3	1	FALSE
OTU013540	NA	NA	NA	NA	NA	NA	Bacteria	0.404034	5.7713	0.649519	1	36	3	2	FALSE
OTU015788	NA	NA	NA	NA	NA	NA	Bacteria	0.404027	5.77122	0.649519	1	37	3	1	FALSE
OTU004163	NA	NA	NA	NA	NA	NA	Bacteria	0.404017	5.77111	0.649519	1	17	3	2	FALSE
OTU004120	NA	NA	NA	NA	NA	NA	Bacteria	0.404011	5.77103	0.649519	1	26	3	3	FALSE
OTU004298	Firmicutes	Clostridia	Clostridiales	NA	NA	NA	Bacteria;Firmicutes;Clostridia;Clostridiales	0.403981	5.77069	0.649519	1	18	3	2	FALSE
OTU003735	Firmicutes	Clostridia	Clostridiales	Ruminococcaceae	Ruminococcus	NA	Bacteria;Firmicutes;Clostridia;Clostridiales;Ruminococcaceae;Ruminococcus	0.403958	5.77043	0.649519	1	18	3	1	FALSE
OTU004267	NA	NA	NA	NA	NA	NA	Bacteria	0.403958	5.77043	0.649519	1	10	3	1	FALSE
OTU004455	NA	NA	NA	NA	NA	NA	Bacteria	0.403958	5.77043	0.649519	1	14	3	1	FALSE
OTU005411	Firmicutes	Clostridia	Clostridiales	NA	NA	NA	Bacteria;Firmicutes;Clostridia;Clostridiales	0.403958	5.77043	0.649519	1	15	3	1	FALSE
OTU005885	NA	NA	NA	NA	NA	NA	Bacteria	0.403958	5.77043	0.649519	1	11	3	1	FALSE
OTU006553	NA	NA	NA	NA	NA	NA	Bacteria	0.403938	5.77021	0.649519	1	24	3	3	FALSE
OTU013543	NA	NA	NA	NA	NA	NA	Bacteria	0.403899	5.76982	0.649519	1	26	3	2	FALSE
OTU012958	NA	NA	NA	NA	NA	NA	Bacteria	0.403896	5.76973	0.649519	1	30	3	2	FALSE
OTU011217	NA	NA	NA	NA	NA	NA	Bacteria	0.403886	5.76967	0.649519	1	34	3	2	FALSE
OTU016107	Firmicutes	Clostridia	Clostridiales	NA	NA	NA	Bacteria;Firmicutes;Clostridia;Clostridiales	0.403886	5.76967	0.649519	1	41	3	2	FALSE
OTU006243	NA	NA	NA	NA	NA	NA	Bacteria	0.403873	5.76947	0.649519	1	16	3	2	FALSE
OTU001502	Firmicutes	Clostridia	Clostridiales	NA	NA	NA	Bacteria;Firmicutes;Clostridia;Clostridiales	0.403869	5.76948	0.649519	1	48	3	3	FALSE
OTU005255	Firmicutes	Clostridia	Clostridiales	NA	NA	NA	Bacteria;Firmicutes;Clostridia;Clostridiales	0.403869	5.76948	0.649519	1	20	3	3	FALSE
OTU015429	Firmicutes	Clostridia	Clostridiales	NA	NA	NA	Bacteria;Firmicutes;Clostridia;Clostridiales	0.403867	5.76949	0.649519	1	17	3	2	FALSE
OTU000715	NA	NA	NA	NA	NA	NA	Bacteria	0.403859	5.76939	0.649519	1	92	3	2	FALSE
OTU011917	Firmicutes	Clostridia	Clostridiales	NA	NA	NA	Bacteria;Firmicutes;Clostridia;Clostridiales	0.403854	5.76933	0.649519	1	33	3	2	FALSE
OTU015710	Firmicutes	Clostridia	Clostridiales	NA	NA	NA	Bacteria;Firmicutes;Clostridia;Clostridiales	0.403854	5.76933	0.649519	1	27	3	2	FALSE
OTU005579	NA	NA	NA	NA	NA	NA	Bacteria	0.403842	5.7692	0.649519	1	32	3	3	FALSE
OTU004725	Firmicutes	Clostridia	Clostridiales	NA	NA	NA	Bacteria;Firmicutes;Clostridia;Clostridiales	0.40384	5.76913	0.649519	1	28	3	2	FALSE
OTU005188	NA	NA	NA	NA	NA	NA	Bacteria	0.40384	5.76913	0.649519	1	18	3	2	FALSE
OTU003943	Bacteroidetes	Bacteroidia	Bacteroidales	Porphyromonadaceae	NA	NA	Bacteria;Bacteroidetes;Bacteroidia;Bacteroidales;Porphyromonadaceae	0.403836	5.76912	0.649519	1	25	3	3	FALSE
OTU005974	Firmicutes	Clostridia	Clostridiales	NA	NA	NA	Bacteria;Firmicutes;Clostridia;Clostridiales	0.403831	5.76907	0.649519	1	21	3	3	FALSE
OTU020068	Firmicutes	Clostridia	Clostridiales	NA	NA	NA	Bacteria;Firmicutes;Clostridia;Clostridiales	0.40383	5.76899	0.649519	1	15	3	1	FALSE
OTU020290	Firmicutes	Clostridia	Clostridiales	NA	NA	NA	Bacteria;Firmicutes;Clostridia;Clostridiales	0.40383	5.76899	0.649519	1	8	3	1	FALSE
OTU020654	Firmicutes	Clostridia	Clostridiales	NA	NA	NA	Bacteria;Firmicutes;Clostridia;Clostridiales	0.40383	5.76899	0.649519	1	17	3	1	FALSE
OTU002561	Firmicutes	Clostridia	Clostridiales	Eubacteriaceae	Eubacterium	Eubacterium siraeum	Bacteria;Firmicutes;Clostridia;Clostridiales;Eubacteriaceae;Eubacterium;Eubacterium siraeum	0.40382	5.76892	0.649519	1	58	3	3	FALSE
OTU020181	NA	NA	NA	NA	NA	NA	Bacteria	0.403799	5.76872	0.649519	1	30	3	3	FALSE
OTU003853	Firmicutes	Clostridia	Clostridiales	NA	NA	NA	Bacteria;Firmicutes;Clostridia;Clostridiales	0.403797	5.76865	0.649519	1	29	3	3	FALSE
OTU001707	NA	NA	NA	NA	NA	NA	Bacteria	0.403794	5.76866	0.649519	1	49	3	3	FALSE
OTU016071	Tenericutes	Mollicutes	NA	NA	NA	NA	Bacteria;Tenericutes;Mollicutes	0.403793	5.76864	0.649519	1	34	3	3	FALSE
OTU017115	NA	NA	NA	NA	NA	NA	Bacteria	0.403793	5.76864	0.649519	1	32	3	3	FALSE
OTU016727	NA	NA	NA	NA	NA	NA	Bacteria	0.403788	5.76859	0.649519	1	26	3	3	FALSE
OTU011952	NA	NA	NA	NA	NA	NA	Bacteria	0.403745	5.76811	0.649519	1	51	3	3	FALSE
OTU017352	PHY_Coriobacteriia	Coriobacteriia	Eggerthellales	Eggerthellaceae	NA	NA	Bacteria;PHY_Coriobacteriia;Coriobacteriia;Eggerthellales;Eggerthellaceae	0.403745	5.76811	0.649519	1	45	3	2	FALSE
OTU019590	Bacteroidetes	Bacteroidia	Bacteroidales	Rikenellaceae	Alistipes	NA	Bacteria;Bacteroidetes;Bacteroidia;Bacteroidales;Rikenellaceae;Alistipes	0.403727	5.76789	0.649519	1	37	3	2	FALSE
OTU023163	NA	NA	NA	NA	NA	NA	Bacteria	0.403724	5.7679	0.649519	1	17	3	3	FALSE
OTU003720	NA	NA	NA	NA	NA	NA	Bacteria	0.403721	5.76784	0.649519	1	27	3	3	FALSE
OTU004282	Firmicutes	Clostridia	Clostridiales	NA	NA	NA	Bacteria;Firmicutes;Clostridia;Clostridiales	0.403721	5.76784	0.649519	1	16	3	2	FALSE
OTU005423	Firmicutes	Clostridia	Clostridiales	NA	NA	NA	Bacteria;Firmicutes;Clostridia;Clostridiales	0.403721	5.76784	0.649519	1	57	3	2	FALSE
OTU022244	Firmicutes	Clostridia	Clostridiales	Ruminococcaceae	NA	NA	Bacteria;Firmicutes;Clostridia;Clostridiales;Ruminococcaceae	0.403719	5.76785	0.649519	1	29	3	3	FALSE
OTU022327	Firmicutes	Clostridia	Clostridiales	NA	NA	NA	Bacteria;Firmicutes;Clostridia;Clostridiales	0.403719	5.76785	0.649519	1	31	3	3	FALSE
OTU001102	Firmicutes	Clostridia	Clostridiales	NA	NA	NA	Bacteria;Firmicutes;Clostridia;Clostridiales	0.403697	5.76762	0.649519	1	45	3	2	FALSE
B_R_017171	PHY_Coriobacteriia	Coriobacteriia	Eggerthellales	Eggerthellaceae	NA	NA	Bacteria;PHY_Coriobacteriia;Coriobacteriia;Eggerthellales;Eggerthellaceae	0.403694	5.76756	0.649519	1	37	3	3	FALSE
OTU001992	Firmicutes	Clostridia	Clostridiales	NA	NA	NA	Bacteria;Firmicutes;Clostridia;Clostridiales	0.403692	5.76757	0.649519	1	25	3	3	FALSE
OTU004507	NA	NA	NA	NA	NA	NA	Bacteria	0.403689	5.76751	0.649519	1	38	3	3	FALSE
OTU022240	Firmicutes	Clostridia	Clostridiales	NA	NA	NA	Bacteria;Firmicutes;Clostridia;Clostridiales	0.403687	5.76752	0.649519	1	47	3	2	FALSE
OTU022941	Firmicutes	Clostridia	Clostridiales	Eubacteriaceae	Eubacterium	NA	Bacteria;Firmicutes;Clostridia;Clostridiales;Eubacteriaceae;Eubacterium	0.403687	5.76752	0.649519	1	30	3	2	FALSE
OTU015568	Firmicutes	Clostridia	Clostridiales	NA	NA	NA	Bacteria;Firmicutes;Clostridia;Clostridiales	0.40368	5.76744	0.649519	1	22	3	2	FALSE
OTU015644	Firmicutes	Clostridia	Clostridiales	NA	NA	NA	Bacteria;Firmicutes;Clostridia;Clostridiales	0.40368	5.76744	0.649519	1	15	3	2	FALSE
OTU005305	NA	NA	NA	NA	NA	NA	Bacteria	0.403667	5.76728	0.649519	1	23	3	2	FALSE
OTU004060	NA	NA	NA	NA	NA	NA	Bacteria	0.403657	5.76718	0.649519	1	49	3	2	FALSE
OTU004103	Firmicutes	Clostridia	Clostridiales	NA	NA	NA	Bacteria;Firmicutes;Clostridia;Clostridiales	0.403657	5.76718	0.649519	1	25	3	2	FALSE
OTU021366	Firmicutes	Clostridia	Clostridiales	Clostridiaceae	Clostridium	NA	Bacteria;Firmicutes;Clostridia;Clostridiales;Clostridiaceae;Clostridium	0.403652	5.76708	0.649519	1	49	3	3	FALSE
OTU021428	Firmicutes	Clostridia	Clostridiales	NA	NA	NA	Bacteria;Firmicutes;Clostridia;Clostridiales	0.403646	5.76703	0.649519	1	27	3	3	FALSE
OTU020586	Firmicutes	Clostridia	Clostridiales	NA	NA	NA	Bacteria;Firmicutes;Clostridia;Clostridiales	0.403624	5.7668	0.649519	1	32	3	2	FALSE
OTU021064	Firmicutes	Clostridia	Clostridiales	NA	NA	NA	Bacteria;Firmicutes;Clostridia;Clostridiales	0.403624	5.7668	0.649519	1	24	3	2	FALSE
OTU021634	Firmicutes	Clostridia	Clostridiales	Clostridiaceae	Clostridium	NA	Bacteria;Firmicutes;Clostridia;Clostridiales;Clostridiaceae;Clostridium	0.403624	5.7668	0.649519	1	30	3	2	FALSE
OTU021143	Bacteroidetes	Bacteroidia	Bacteroidales	Rikenellaceae	Alistipes	NA	Bacteria;Bacteroidetes;Bacteroidia;Bacteroidales;Rikenellaceae;Alistipes	0.403619	5.76675	0.649519	1	28	3	3	FALSE
OTU001134	Firmicutes	Clostridia	Clostridiales	NA	NA	NA	Bacteria;Firmicutes;Clostridia;Clostridiales	0.403603	5.76655	0.649519	1	22	3	2	FALSE
OTU052051	Firmicutes	Clostridia	Clostridiales	NA	NA	NA	Bacteria;Firmicutes;Clostridia;Clostridiales	0.403603	5.76655	0.649519	1	15	3	1	FALSE
OTU122518	Firmicutes	Clostridia	Clostridiales	NA	NA	NA	Bacteria;Firmicutes;Clostridia;Clostridiales	0.403603	5.76655	0.649519	1	21	3	1	FALSE
OTU000499	Firmicutes	Clostridia	Clostridiales	NA	NA	NA	Bacteria;Firmicutes;Clostridia;Clostridiales	0.403576	5.76627	0.649519	1	31	3	2	FALSE
OTU033168	NA	NA	NA	NA	NA	NA	Bacteria	0.403571	5.76622	0.649519	1	15	3	3	FALSE
OTU041135	Firmicutes	Clostridia	Clostridiales	NA	NA	NA	Bacteria;Firmicutes;Clostridia;Clostridiales	0.403571	5.76622	0.649519	1	37	3	2	FALSE
OTU049121	Firmicutes	Clostridia	Clostridiales	Ruminococcaceae	Ruminococcus	NA	Bacteria;Firmicutes;Clostridia;Clostridiales;Ruminococcaceae;Ruminococcus	0.403571	5.76622	0.649519	1	24	3	3	FALSE
OTU077850	Firmicutes	Clostridia	Clostridiales	NA	NA	NA	Bacteria;Firmicutes;Clostridia;Clostridiales	0.403571	5.76622	0.649519	1	27	3	2	FALSE
OTU015128	NA	NA	NA	NA	NA	NA	Bacteria	0.403549	5.76599	0.649519	1	20	3	2	FALSE
OTU000326	PHY_Coriobacteriia	Coriobacteriia	Coriobacteriales	Atopobacteriaceae	Olsenella	NA	Bacteria;PHY_Coriobacteriia;Coriobacteriia;Coriobacteriales;Atopobacteriaceae;Olsenella	0.403544	5.76594	0.649519	1	44	3	3	FALSE
OTU012649	Firmicutes	Clostridia	Clostridiales	NA	NA	NA	Bacteria;Firmicutes;Clostridia;Clostridiales	0.403539	5.76588	0.649519	1	23	3	2	FALSE
OTU025484	Verrucomicrobia	Verrucomicrobiae	Verrucomicrobiales	Akkermansiaceae	Akkermansia	Akkermansia muciniphila	Bacteria;Verrucomicrobia;Verrucomicrobiae;Verrucomicrobiales;Akkermansiaceae;Akkermansia;Akkermansia muciniphila	0.403539	5.76588	0.649519	1	23	3	2	FALSE
OTU038229	Firmicutes	Clostridia	Clostridiales	NA	NA	NA	Bacteria;Firmicutes;Clostridia;Clostridiales	0.403539	5.76588	0.649519	1	26	3	2	FALSE
OTU011584	NA	NA	NA	NA	NA	NA	Bacteria	0.403522	5.76571	0.649519	1	76	3	1	FALSE
OTU023495	NA	NA	NA	NA	NA	NA	Bacteria	0.403522	5.76571	0.649519	1	26	3	1	FALSE
OTU024335	Firmicutes	Clostridia	Clostridiales	NA	NA	NA	Bacteria;Firmicutes;Clostridia;Clostridiales	0.403522	5.76571	0.649519	1	22	3	1	FALSE
OTU031163	NA	NA	NA	NA	NA	NA	Bacteria	0.403522	5.76571	0.649519	1	18	3	1	FALSE
OTU086884	Firmicutes	Clostridia	Clostridiales	NA	NA	NA	Bacteria;Firmicutes;Clostridia;Clostridiales	0.403522	5.76571	0.649519	1	13	3	1	FALSE
OTU046712	NA	NA	NA	NA	NA	NA	Bacteria	0.403517	5.76565	0.649519	1	25	3	2	FALSE
OTU058570	Firmicutes	Clostridia	Clostridiales	NA	NA	NA	Bacteria;Firmicutes;Clostridia;Clostridiales	0.403517	5.76565	0.649519	1	19	3	2	FALSE
OTU059145	Firmicutes	Clostridia	Clostridiales	NA	NA	NA	Bacteria;Firmicutes;Clostridia;Clostridiales	0.403517	5.76565	0.649519	1	30	3	2	FALSE
OTU033934	Firmicutes	Clostridia	Clostridiales	NA	NA	NA	Bacteria;Firmicutes;Clostridia;Clostridiales	0.403511	5.7656	0.649519	1	35	3	2	FALSE
OTU036851	Firmicutes	Clostridia	Clostridiales	NA	NA	NA	Bacteria;Firmicutes;Clostridia;Clostridiales	0.403511	5.7656	0.649519	1	24	3	2	FALSE
OTU050154	Bacteroidetes	Bacteroidia	Bacteroidales	Bacteroidaceae	Bacteroides	NA	Bacteria;Bacteroidetes;Bacteroidia;Bacteroidales;Bacteroidaceae;Bacteroides	0.403506	5.76555	0.649519	1	22	3	1	FALSE
OTU066549	Firmicutes	Clostridia	Clostridiales	NA	NA	NA	Bacteria;Firmicutes;Clostridia;Clostridiales	0.403506	5.76555	0.649519	1	17	3	1	FALSE
OTU011370	Firmicutes	Clostridia	Clostridiales	Ruminococcaceae	NA	NA	Bacteria;Firmicutes;Clostridia;Clostridiales;Ruminococcaceae	0.327322	6.08564	0.650617	1	93	16	6	FALSE
OTU000552	Firmicutes	Clostridia	Clostridiales	Ruminococcaceae	NA	NA	Bacteria;Firmicutes;Clostridia;Clostridiales;Ruminococcaceae	0.349355	7.30484	0.651638	1	2017	102	14	FALSE
B_R_006878	NA	NA	NA	NA	NA	NA	Bacteria	-0.352617	9.82726	0.653027	1	10638	813	15	FALSE
OTU000019	NA	NA	NA	NA	NA	NA	Bacteria	0.300124	10.0611	0.653034	1	13528	966	16	FALSE
OTU000530	Tenericutes	Mollicutes	NA	NA	NA	NA	Bacteria;Tenericutes;Mollicutes	-0.416392	10.1976	0.653051	1	10352	1030	15	FALSE
OTU002811	Firmicutes	Clostridia	Clostridiales	NA	NA	NA	Bacteria;Firmicutes;Clostridia;Clostridiales	0.436608	8.17453	0.653061	1	829	227	10	FALSE
OTU000761	Firmicutes	Clostridia	Clostridiales	NA	NA	NA	Bacteria;Firmicutes;Clostridia;Clostridiales	-0.328019	7.74416	0.653553	1	1418	156	15	FALSE
OTU000820	Firmicutes	Clostridia	Clostridiales	NA	NA	NA	Bacteria;Firmicutes;Clostridia;Clostridiales	-0.324915	8.1143	0.655493	1	1173	214	15	FALSE
OTU008956	Firmicutes	Clostridia	Clostridiales	NA	NA	NA	Bacteria;Firmicutes;Clostridia;Clostridiales	0.427819	7.17782	0.656749	1	303	90	7	FALSE
OTU001293	PHY_Coriobacteriia	Coriobacteriia	NA	NA	NA	NA	Bacteria;PHY_Coriobacteriia;Coriobacteriia	-0.320659	6.35131	0.658118	1	183	29	11	FALSE
B_R_017323	PHY_Coriobacteriia	Coriobacteriia	Eggerthellales	Eggerthellaceae	NA	NA	Bacteria;PHY_Coriobacteriia;Coriobacteriia;Eggerthellales;Eggerthellaceae;Enterorhabdus;Enterorhabdus caecimuris	0.294761	9.68498	0.659266	1	6052	739	16	FALSE
OTU000828	Firmicutes	Clostridia	Clostridiales	NA	NA	NA	Bacteria;Firmicutes;Clostridia;Clostridiales	0.398266	9.07531	0.659297	1	2997	465	14	FALSE
OTU000112	PHY_Coriobacteriia	Coriobacteriia	Eggerthellales	Eggerthellaceae	NA	NA	Bacteria;PHY_Coriobacteriia;Coriobacteriia;Eggerthellales;Eggerthellaceae	0.33411	8.93339	0.660778	1	2654	421	16	FALSE
OTU001548	Firmicutes	Clostridia	Clostridiales	NA	NA	NA	Bacteria;Firmicutes;Clostridia;Clostridiales	0.302609	6.13077	0.660788	1	327	18	8	FALSE
OTU000909	Firmicutes	Clostridia	Clostridiales	NA	NA	NA	Bacteria;Firmicutes;Clostridia;Clostridiales	-0.354162	8.42676	0.661407	1	3628	277	15	FALSE
OTU011241	Firmicutes	Clostridia	Clostridiales	NA	NA	NA	Bacteria;Firmicutes;Clostridia;Clostridiales	0.316619	6.3204	0.66159	1	279	27	8	FALSE
OTU006149	NA	NA	NA	NA	NA	NA	Bacteria	0.292143	6.17873	0.661842	1	74	20	11	FALSE
OTU003490	NA	NA	NA	NA	NA	NA	Bacteria	0.305052	6.13242	0.662044	1	129	18	10	FALSE
OTU001266	NA	NA	NA	NA	NA	NA	Bacteria	0.349227	7.81484	0.662065	1	2276	165	13	FALSE
OTU001896	NA	NA	NA	NA	NA	NA	Bacteria	-0.325882	6.13786	0.662109	1	235	18	9	FALSE
OTU020542	Bacteroidetes	Bacteroidia	Bacteroidales	Porphyromonadaceae	NA	NA	Bacteria;Bacteroidetes;Bacteroidia;Bacteroidales;Porphyromonadaceae	0.372534	6.05142	0.662533	1	35	14	4	FALSE
OTU000374	NA	NA	NA	NA	NA	NA	Bacteria	-0.343609	7.97008	0.662793	1	1527	185	15	FALSE
OTU005340	NA	NA	NA	NA	NA	NA	Bacteria	-0.338134	6.47925	0.663025	1	300	36	11	FALSE
[truncated: 2,258 more rows]

## Sheet: R6_8 c caec noDSS post TSO vs V
	phylum	class	order	family	genus	species	full_taxonomy	logFC	logCPM	PValue	FDR	Global_OTU_Size	Local_OTU_Size	Observed_in_Samples	Significance
OTU000689	NA	NA	NA	NA	NA	NA	Bacteria	5.03181	9.66742	3.64097e-06	0.0153758	1914	642	11	FALSE
OTU001724	Firmicutes	Clostridia	Clostridiales	NA	NA	NA	Bacteria;Firmicutes;Clostridia;Clostridiales	4.7215	9.92423	9.91334e-06	0.016286	6968	774	12	FALSE
OTU070712	NA	NA	NA	NA	NA	NA	Bacteria	-5.60644	8.99344	1.15695e-05	0.016286	1687	453	3	FALSE
OTU015468	Firmicutes	Clostridia	Clostridiales	NA	NA	NA	Bacteria;Firmicutes;Clostridia;Clostridiales	5.76488	9.42139	3.8721e-05	0.0397293	1410	537	4	FALSE
OTU000543	Firmicutes	Clostridia	Clostridiales	NA	NA	NA	Bacteria;Firmicutes;Clostridia;Clostridiales	2.91687	8.11122	4.70392e-05	0.0397293	1359	186	11	FALSE
OTU043260	Firmicutes	Clostridia	Clostridiales	Ruminococcaceae	Ruminococcus	Ruminococcus albus	Bacteria;Firmicutes;Clostridia;Clostridiales;Ruminococcaceae;Ruminococcus;Ruminococcus albus	-4.88552	8.34607	9.0721e-05	0.0638524	1712	259	2	FALSE
OTU005182	Firmicutes	Clostridia	Clostridiales	NA	NA	NA	Bacteria;Firmicutes;Clostridia;Clostridiales	-2.98171	7.79952	0.000122352	0.0738129	2179	155	10	FALSE
OTU018852	Bacteroidetes	Bacteroidia	Bacteroidales	NA	NA	NA	Bacteria;Bacteroidetes;Bacteroidia;Bacteroidales	-4.38471	7.92001	0.000185579	0.094877	1415	179	2	FALSE
OTU120586	Firmicutes	Clostridia	Clostridiales	Ruminococcaceae	Ruminococcus	Ruminococcus albus	Bacteria;Firmicutes;Clostridia;Clostridiales;Ruminococcaceae;Ruminococcus;Ruminococcus albus	-5.14192	8.56525	0.000202201	0.094877	471	283	1	FALSE
OTU004979	Firmicutes	Clostridia	Clostridiales	NA	NA	NA	Bacteria;Firmicutes;Clostridia;Clostridiales	-3.76128	9.37304	0.000230148	0.0971915	4259	593	13	FALSE
OTU002463	Firmicutes	Clostridia	Clostridiales	NA	NA	NA	Bacteria;Firmicutes;Clostridia;Clostridiales	4.11595	9.94465	0.000255933	0.0982551	17160	800	13	FALSE
B_R_023306	Bacteroidetes	Bacteroidia	Bacteroidales	NA	NA	NA	Bacteria;Bacteroidetes;Bacteroidia;Bacteroidales	-3.51349	7.37604	0.000385403	0.126168	888	108	5	FALSE
OTU000600	Bacteroidetes	Bacteroidia	Bacteroidales	Bacteroidaceae	Bacteroides	Bacteroides dorei	Bacteria;Bacteroidetes;Bacteroidia;Bacteroidales;Bacteroidaceae;Bacteroides;Bacteroides dorei	4.40088	9.69945	0.000388392	0.126168	15456	660	7	FALSE
B_R_006041	Firmicutes	Clostridia	Clostridiales	NA	NA	NA	Bacteria;Firmicutes;Clostridia;Clostridiales	-4.07809	9.98063	0.0005619	0.169493	5156	771	14	FALSE
OTU000491	Firmicutes	Clostridia	Clostridiales	Eubacteriaceae	Eubacterium	Eubacterium siraeum	Bacteria;Firmicutes;Clostridia;Clostridiales;Eubacteriaceae;Eubacterium;Eubacterium siraeum	2.17047	6.65033	0.000669875	0.18378	1288	42	9	FALSE
OTU001323	Firmicutes	Clostridia	Clostridiales	NA	NA	NA	Bacteria;Firmicutes;Clostridia;Clostridiales	3.32028	8.05033	0.000696301	0.18378	548	182	10	FALSE
OTU002812	Firmicutes	Clostridia	Clostridiales	NA	NA	NA	Bacteria;Firmicutes;Clostridia;Clostridiales	2.52794	6.55055	0.000921013	0.216518	307	37	5	FALSE
OTU017157	NA	NA	NA	NA	NA	NA	Bacteria	-3.96555	7.59017	0.00092288	0.216518	425	140	1	FALSE
OTU000868	Firmicutes	Clostridia	Clostridiales	NA	NA	NA	Bacteria;Firmicutes;Clostridia;Clostridiales	-3.79176	9.45508	0.000979798	0.217773	1093	603	10	FALSE
OTU002215	NA	NA	NA	NA	NA	NA	Bacteria	-3.30993	9.01663	0.00114314	0.239911	6816	443	13	FALSE
OTU003551	Firmicutes	Clostridia	Clostridiales	NA	NA	NA	Bacteria;Firmicutes;Clostridia;Clostridiales	-3.66777	7.94054	0.00119302	0.239911	1159	182	4	FALSE
OTU046496	Firmicutes	Clostridia	Clostridiales	Ruminococcaceae	NA	NA	Bacteria;Firmicutes;Clostridia;Clostridiales;Ruminococcaceae	3.24624	7.75446	0.00138591	0.25708	441	143	6	FALSE
OTU017211	Firmicutes	Clostridia	Clostridiales	NA	NA	NA	Bacteria;Firmicutes;Clostridia;Clostridiales	-3.45717	7.20688	0.00149641	0.25708	646	95	2	FALSE
OTU069377	Firmicutes	Clostridia	Clostridiales	NA	NA	NA	Bacteria;Firmicutes;Clostridia;Clostridiales	3.26042	7.45163	0.00150547	0.25708	1112	106	6	FALSE
OTU000555	Bacteroidetes	Bacteroidia	Bacteroidales	Bacteroidaceae	Bacteroides	NA	Bacteria;Bacteroidetes;Bacteroidia;Bacteroidales;Bacteroidaceae;Bacteroides	4.11423	10.2788	0.00153815	0.25708	33431	994	12	FALSE
B_R_001400	Bacteroidetes	Bacteroidia	Bacteroidales	Bacteroidaceae	Bacteroides	NA	Bacteria;Bacteroidetes;Bacteroidia;Bacteroidales;Bacteroidaceae;Bacteroides;Bacteroides fragilis	3.95835	10.0206	0.00160132	0.25708	27616	824	12	FALSE
B_R_021441	Proteobacteria	Alphaproteobacteria	NA	NA	NA	NA	Bacteria;Proteobacteria;Alphaproteobacteria	2.51934	6.6657	0.00167219	0.25708	1581	42	5	FALSE
OTU006583	NA	NA	NA	NA	NA	NA	Bacteria	-2.71703	6.82318	0.00180589	0.25708	981	57	6	FALSE
OTU002027	NA	NA	NA	NA	NA	NA	Bacteria	-2.6319	7.2721	0.00186281	0.25708	405	98	10	FALSE
OTU001162	Tenericutes	Mollicutes	Entomoplasmatales	NA	NA	NA	Bacteria;Tenericutes;Mollicutes ;Entomoplasmatales	2.51103	6.8865	0.00196833	0.25708	883	57	7	FALSE
OTU014021	NA	NA	NA	NA	NA	NA	Bacteria	-3.34845	7.59859	0.00202257	0.25708	1255	140	7	FALSE
OTU000745	Firmicutes	Clostridia	Clostridiales	Lachnospiraceae	Butyrivibrio	Butyrivibrio crossotus	Bacteria;Firmicutes;Clostridia;Clostridiales;Lachnospiraceae;Butyrivibrio;Butyrivibrio crossotus	-3.25044	7.88787	0.00207719	0.25708	818	181	8	FALSE
OTU004824	Tenericutes	Mollicutes	NA	NA	NA	NA	Bacteria;Tenericutes;Mollicutes	2.50279	6.74451	0.00211006	0.25708	2655	48	5	FALSE
OTU000722	NA	NA	NA	NA	NA	NA	Bacteria	2.05951	6.41317	0.00213029	0.25708	314	29	7	FALSE
B_R_005994	NA	NA	NA	NA	NA	NA	Bacteria	-2.92555	7.47113	0.00213066	0.25708	871	122	8	FALSE
OTU000040	Firmicutes	Clostridia	Clostridiales	NA	NA	NA	Bacteria;Firmicutes;Clostridia;Clostridiales	3.82528	10.287	0.00223049	0.261648	5234	979	9	FALSE
OTU028294	NA	NA	NA	NA	NA	NA	Bacteria	-3.1273	7.32592	0.00248562	0.283697	563	102	3	FALSE
OTU000233	Proteobacteria	Alphaproteobacteria	NA	NA	NA	NA	Bacteria;Proteobacteria;Alphaproteobacteria	2.36235	6.57524	0.00261865	0.283816	1268	37	5	FALSE
OTU005401	Firmicutes	Clostridia	Clostridiales	NA	NA	NA	Bacteria;Firmicutes;Clostridia;Clostridiales	-3.8687	8.82071	0.00262108	0.283816	8054	345	4	FALSE
OTU003648	NA	NA	NA	NA	NA	NA	Bacteria	-3.07775	7.65304	0.00277311	0.285278	461	141	7	FALSE
OTU001387	Firmicutes	Clostridia	Clostridiales	Ruminococcaceae	Ruminococcus	Ruminococcus albus	Bacteria;Firmicutes;Clostridia;Clostridiales;Ruminococcaceae;Ruminococcus;Ruminococcus albus	-3.26275	9.48137	0.00282088	0.285278	14879	613	11	FALSE
OTU002109	NA	NA	NA	NA	NA	NA	Bacteria	2.40054	6.59825	0.00283724	0.285278	670	38	5	FALSE
B_R_050146	Bacteroidetes	Bacteroidia	Bacteroidales	NA	NA	NA	Bacteria;Bacteroidetes;Bacteroidia;Bacteroidales	2.57973	9.88474	0.00315113	0.298631	6956	749	13	FALSE
OTU000754	NA	NA	NA	NA	NA	NA	Bacteria	-2.16522	8.16306	0.00319063	0.298631	15140	210	14	FALSE
OTU000296	Firmicutes	Clostridia	Clostridiales	NA	NA	NA	Bacteria;Firmicutes;Clostridia;Clostridiales	2.31383	6.43274	0.00324856	0.298631	408	30	4	FALSE
OTU019258	Firmicutes	Clostridia	Clostridiales	Ruminococcaceae	Ruminococcus	Ruminococcus bromii	Bacteria;Firmicutes;Clostridia;Clostridiales;Ruminococcaceae;Ruminococcus;Ruminococcus bromii	3.16178	6.94948	0.00327211	0.298631	985	62	1	FALSE
OTU010970	Firmicutes	Clostridia	Clostridiales	NA	NA	NA	Bacteria;Firmicutes;Clostridia;Clostridiales	2.96896	7.39684	0.00332362	0.298631	479	100	5	FALSE
OTU000110	Firmicutes	Clostridia	Clostridiales	NA	NA	NA	Bacteria;Firmicutes;Clostridia;Clostridiales	-2.29868	8.89435	0.00351099	0.308894	2437	370	14	FALSE
OTU000276	Firmicutes	Clostridia	Clostridiales	NA	NA	NA	Bacteria;Firmicutes;Clostridia;Clostridiales	2.06216	9.38837	0.00391679	0.337564	10485	519	14	FALSE
B_R_000007	Firmicutes	Clostridia	Clostridiales	Lachnospiraceae	Butyrivibrio	Butyrivibrio crossotus	Bacteria;Firmicutes;Clostridia;Clostridiales;Lachnospiraceae;Butyrivibrio;Butyrivibrio crossotus	-2.68268	7.38249	0.00402937	0.34032	786	112	11	FALSE
OTU001701	Firmicutes	Clostridia	Clostridiales	Eubacteriaceae	Eubacterium	Eubacterium siraeum	Bacteria;Firmicutes;Clostridia;Clostridiales;Eubacteriaceae;Eubacterium;Eubacterium siraeum	2.23366	6.59591	0.00412978	0.341962	238	39	7	FALSE
OTU001247	Tenericutes	Mollicutes	Entomoplasmatales	NA	NA	NA	Bacteria;Tenericutes;Mollicutes ;Entomoplasmatales	-1.94339	7.99975	0.00428474	0.34797	1840	181	14	FALSE
OTU009270	Firmicutes	Clostridia	Clostridiales	NA	NA	NA	Bacteria;Firmicutes;Clostridia;Clostridiales	-1.86108	6.61333	0.00463104	0.368426	426	43	10	FALSE
OTU008795	Firmicutes	Clostridia	Clostridiales	NA	NA	NA	Bacteria;Firmicutes;Clostridia;Clostridiales	1.89891	6.42141	0.00471111	0.368426	242	30	8	FALSE
OTU001656	Firmicutes	Clostridia	Clostridiales	NA	NA	NA	Bacteria;Firmicutes;Clostridia;Clostridiales	-2.23599	6.99667	0.00518981	0.388355	661	67	7	FALSE
OTU000897	NA	NA	NA	NA	NA	NA	Bacteria	2.50108	6.64413	0.00528538	0.388355	497	42	5	FALSE
OTU003855	Firmicutes	Clostridia	Clostridiales	Clostridiaceae	Clostridium	NA	Bacteria;Firmicutes;Clostridia;Clostridiales;Clostridiaceae;Clostridium	-2.32886	6.70377	0.0053063	0.388355	628	51	6	FALSE
OTU000782	Firmicutes	Clostridia	Clostridiales	NA	NA	NA	Bacteria;Firmicutes;Clostridia;Clostridiales	-2.60167	12.4131	0.00551988	0.388355	22094	4627	14	FALSE
OTU000805	Firmicutes	Clostridia	Clostridiales	NA	NA	NA	Bacteria;Firmicutes;Clostridia;Clostridiales	3.1993	12.2681	0.00554915	0.388355	26210	4133	14	FALSE
OTU003175	NA	NA	NA	NA	NA	NA	Bacteria	2.18991	7.16869	0.00562517	0.388355	762	79	12	FALSE
OTU006861	Firmicutes	Clostridia	Clostridiales	NA	NA	NA	Bacteria;Firmicutes;Clostridia;Clostridiales	-2.53911	7.41231	0.00562585	0.388355	617	111	8	FALSE
OTU000781	NA	NA	NA	NA	NA	NA	Bacteria	2.57404	6.90357	0.00570164	0.388355	2527	57	5	FALSE
OTU008710	Firmicutes	Clostridia	Clostridiales	NA	NA	NA	Bacteria;Firmicutes;Clostridia;Clostridiales	2.81562	6.72554	0.00595748	0.395121	841	47	1	FALSE
OTU008793	Firmicutes	Clostridia	Clostridiales	NA	NA	NA	Bacteria;Firmicutes;Clostridia;Clostridiales	-1.8057	6.21116	0.0059881	0.395121	373	21	6	FALSE
OTU004631	Firmicutes	Clostridia	Clostridiales	NA	NA	NA	Bacteria;Firmicutes;Clostridia;Clostridiales	-2.93397	7.55344	0.00609377	0.395907	473	133	6	FALSE
OTU011272	Firmicutes	Clostridia	Clostridiales	NA	NA	NA	Bacteria;Firmicutes;Clostridia;Clostridiales	2.22191	6.78199	0.00641648	0.410558	262	51	9	FALSE
OTU000835	Firmicutes	Clostridia	Clostridiales	NA	NA	NA	Bacteria;Firmicutes;Clostridia;Clostridiales	2.63763	7.13378	0.00659079	0.410742	943	74	5	FALSE
OTU001095	Firmicutes	Clostridia	Clostridiales	Eubacteriaceae	Eubacterium	Eubacterium coprostanoligenes	Bacteria;Firmicutes;Clostridia;Clostridiales;Eubacteriaceae;Eubacterium;Eubacterium coprostanoligenes	2.22672	7.77338	0.00661389	0.410742	4725	142	11	FALSE
OTU006735	Firmicutes	Clostridia	Clostridiales	NA	NA	NA	Bacteria;Firmicutes;Clostridia;Clostridiales	2.14787	6.86817	0.00723971	0.443091	979	57	6	FALSE
OTU043443	Firmicutes	Clostridia	Clostridiales	NA	NA	NA	Bacteria;Firmicutes;Clostridia;Clostridiales	-2.25115	6.43804	0.00770582	0.46177	350	35	3	FALSE
OTU003145	Firmicutes	Clostridia	Clostridiales	NA	NA	NA	Bacteria;Firmicutes;Clostridia;Clostridiales	-1.82777	6.89279	0.00784512	0.46177	515	61	11	FALSE
B_R_032027	Firmicutes	Clostridia	Clostridiales	NA	NA	NA	Bacteria;Firmicutes;Clostridia;Clostridiales	-2.13766	6.58242	0.00789846	0.46177	1093	38	5	FALSE
OTU000121	Firmicutes	Clostridia	Clostridiales	Clostridiaceae	Clostridium	Clostridium colinum	Bacteria;Firmicutes;Clostridia;Clostridiales;Clostridiaceae;Clostridium;Clostridium colinum	-2.87141	11.1671	0.0079823	0.46177	4199	2174	14	FALSE
OTU006080	NA	NA	NA	NA	NA	NA	Bacteria	2.33103	6.7563	0.00812116	0.463455	586	48	4	FALSE
OTU008619	Firmicutes	Clostridia	Clostridiales	NA	NA	NA	Bacteria;Firmicutes;Clostridia;Clostridiales	-3.69214	9.7763	0.00827278	0.463608	5249	671	4	FALSE
B_R_000273	Bacteroidetes	Bacteroidia	Bacteroidales	Bacteroidaceae	Bacteroides	NA	Bacteria;Bacteroidetes;Bacteroidia;Bacteroidales;Bacteroidaceae;Bacteroides;Bacteroides uniformis	-2.44421	6.96456	0.00839937	0.463608	4143	69	5	FALSE
B_R_024174	Firmicutes	Clostridia	Clostridiales	NA	NA	NA	Bacteria;Firmicutes;Clostridia;Clostridiales	-2.80267	9.58554	0.00845319	0.463608	3839	684	10	FALSE
OTU000463	NA	NA	NA	NA	NA	NA	Bacteria	2.77729	7.44198	0.0086459	0.468098	1074	103	5	FALSE
OTU003706	Firmicutes	Clostridia	Clostridiales	NA	NA	NA	Bacteria;Firmicutes;Clostridia;Clostridiales	2.61462	7.60075	0.00939496	0.502214	706	123	8	FALSE
OTU026988	NA	NA	NA	NA	NA	NA	Bacteria	2.2868	6.63181	0.00985323	0.520128	891	42	6	FALSE
OTU001198	Firmicutes	Clostridia	Clostridiales	Ruminococcaceae	Ruminococcus	Ruminococcus bromii	Bacteria;Firmicutes;Clostridia;Clostridiales;Ruminococcaceae;Ruminococcus;Ruminococcus bromii	-2.85977	9.03031	0.0104186	0.534789	1720	373	9	FALSE
OTU020497	NA	NA	NA	NA	NA	NA	Bacteria	-2.25449	7.34669	0.010561	0.534789	1154	101	6	FALSE
OTU002336	NA	NA	NA	NA	NA	NA	Bacteria	2.15357	7.43783	0.0108382	0.534789	1036	105	10	FALSE
B_R_045810	Firmicutes	Clostridia	Clostridiales	NA	NA	NA	Bacteria;Firmicutes;Clostridia;Clostridiales	1.63991	6.21055	0.0109907	0.534789	458	20	8	FALSE
OTU058815	Firmicutes	Clostridia	Clostridiales	NA	NA	NA	Bacteria;Firmicutes;Clostridia;Clostridiales	-2.13511	6.37508	0.0112162	0.534789	152	30	2	FALSE
OTU004482	NA	NA	NA	NA	NA	NA	Bacteria	-1.57116	6.29593	0.0113531	0.534789	372	25	8	FALSE
OTU000284	Firmicutes	Clostridia	Clostridiales	NA	NA	NA	Bacteria;Firmicutes;Clostridia;Clostridiales	-2.23568	7.16012	0.0115734	0.534789	517	88	8	FALSE
OTU006180	Firmicutes	Clostridia	Clostridiales	NA	NA	NA	Bacteria;Firmicutes;Clostridia;Clostridiales	-1.74027	7.18623	0.0116147	0.534789	593	85	11	FALSE
OTU006571	Firmicutes	Clostridia	Clostridiales	NA	NA	NA	Bacteria;Firmicutes;Clostridia;Clostridiales	2.75633	9.35517	0.0117872	0.534789	2119	514	9	FALSE
OTU003611	Firmicutes	Clostridia	Clostridiales	NA	NA	NA	Bacteria;Firmicutes;Clostridia;Clostridiales	-2.54336	7.55241	0.011809	0.534789	451	131	4	FALSE
OTU006606	Firmicutes	Clostridia	Clostridiales	NA	NA	NA	Bacteria;Firmicutes;Clostridia;Clostridiales	-2.2425	8.01061	0.0118926	0.534789	1900	174	9	FALSE
OTU000164	NA	NA	NA	NA	NA	NA	Bacteria	-2.94484	8.95637	0.0119682	0.534789	822	386	8	FALSE
OTU003670	Firmicutes	Clostridia	Clostridiales	Eubacteriaceae	Eubacterium	Eubacterium coprostanoligenes	Bacteria;Firmicutes;Clostridia;Clostridiales;Eubacteriaceae;Eubacterium;Eubacterium coprostanoligenes	2.17765	7.14247	0.0119747	0.534789	724	78	7	FALSE
OTU000307	Firmicutes	Clostridia	Clostridiales	Clostridiaceae	Clostridium	Clostridium leptum	Bacteria;Firmicutes;Clostridia;Clostridiales;Clostridiaceae;Clostridium;Clostridium leptum	-1.86344	6.85927	0.0119769	0.534789	1104	60	9	FALSE
OTU011037	Firmicutes	Clostridia	Clostridiales	NA	NA	NA	Bacteria;Firmicutes;Clostridia;Clostridiales	2.06001	6.59281	0.0121	0.534789	264	39	7	FALSE
OTU045027	Proteobacteria	Alphaproteobacteria	Rhizobiales	NA	NA	NA	Bacteria;Proteobacteria;Alphaproteobacteria;Rhizobiales	-2.42406	6.52236	0.0121572	0.534789	217	34	1	FALSE
OTU003762	NA	NA	NA	NA	NA	NA	Bacteria	-1.85419	6.23336	0.0123875	0.536868	462	23	4	FALSE
OTU000041	Firmicutes	Clostridia	Clostridiales	Ruminococcaceae	Ruminococcus	NA	Bacteria;Firmicutes;Clostridia;Clostridiales;Ruminococcaceae;Ruminococcus	2.23979	9.57081	0.0125152	0.536868	16281	612	14	FALSE
OTU011089	NA	NA	NA	NA	NA	NA	Bacteria	-2.38925	7.1865	0.0125858	0.536868	499	86	4	FALSE
OTU014901	NA	NA	NA	NA	NA	NA	Bacteria	-2.18575	6.70437	0.0128955	0.539413	1730	48	4	FALSE
OTU001520	Firmicutes	Clostridia	Clostridiales	NA	NA	NA	Bacteria;Firmicutes;Clostridia;Clostridiales	-2.54474	7.35428	0.0129459	0.539413	435	109	6	FALSE
OTU000703	Firmicutes	Clostridia	Clostridiales	NA	NA	NA	Bacteria;Firmicutes;Clostridia;Clostridiales	2.95071	10.3976	0.0130287	0.539413	3660	1097	10	FALSE
B_R_021171	Firmicutes	Clostridia	Clostridiales	Clostridiaceae	Clostridium	Clostridium colinum	Bacteria;Firmicutes;Clostridia;Clostridiales;Clostridiaceae;Clostridium;Clostridium colinum	-2.44817	10.7739	0.0137487	0.563696	5108	1626	14	FALSE
OTU001737	Firmicutes	Clostridia	Clostridiales	NA	NA	NA	Bacteria;Firmicutes;Clostridia;Clostridiales	2.45657	7.91815	0.0145301	0.590006	627	162	8	FALSE
OTU000601	NA	NA	NA	NA	NA	NA	Bacteria	-1.85494	6.76635	0.0146727	0.590123	587	50	9	FALSE
B_R_024182	Firmicutes	Clostridia	Clostridiales	Eubacteriaceae	Eubacterium	NA	Bacteria;Firmicutes;Clostridia;Clostridiales;Eubacteriaceae;Eubacterium	2.04171	8.8976	0.0150004	0.597098	2821	363	12	FALSE
OTU029321	Firmicutes	Clostridia	Clostridiales	NA	NA	NA	Bacteria;Firmicutes;Clostridia;Clostridiales	2.98235	7.98175	0.0151937	0.597098	431	176	3	FALSE
OTU005139	Firmicutes	Clostridia	Clostridiales	NA	NA	NA	Bacteria;Firmicutes;Clostridia;Clostridiales	-2.36189	8.17867	0.0152703	0.597098	2110	218	9	FALSE
OTU010693	Proteobacteria	Alphaproteobacteria	Sphingomonadales	Sphingomonadaceae	Sphingomonas	NA	Bacteria;Proteobacteria;Alphaproteobacteria;Sphingomonadales;Sphingomonadaceae;Sphingomonas	-2.28458	6.86288	0.0154256	0.597634	1030	54	6	FALSE
B_R_024193	NA	NA	NA	NA	NA	NA	Bacteria	-1.92586	7.51581	0.0158563	0.608738	1216	123	12	FALSE
OTU000235	Proteobacteria	Alphaproteobacteria	NA	NA	NA	NA	Bacteria;Proteobacteria;Alphaproteobacteria	2.34553	9.52828	0.0161966	0.613273	11462	554	11	FALSE
OTU001179	Bacteroidetes	Bacteroidia	Bacteroidales	NA	NA	NA	Bacteria;Bacteroidetes;Bacteroidia;Bacteroidales	1.75403	7.09189	0.0166502	0.613273	837	71	11	FALSE
OTU001369	Firmicutes	Clostridia	Clostridiales	NA	NA	NA	Bacteria;Firmicutes;Clostridia;Clostridiales	-1.96836	6.7595	0.0166832	0.613273	851	52	7	FALSE
OTU008907	Firmicutes	Clostridia	Clostridiales	Ruminococcaceae	Ruminococcus	NA	Bacteria;Firmicutes;Clostridia;Clostridiales;Ruminococcaceae;Ruminococcus	-2.19787	8.85333	0.0166991	0.613273	4450	365	10	FALSE
B_R_030937	Firmicutes	Clostridia	Clostridiales	Ruminococcaceae	Ruminococcus	NA	Bacteria;Firmicutes;Clostridia;Clostridiales;Ruminococcaceae;Ruminococcus	-2.17148	8.83044	0.0167005	0.613273	4633	358	11	FALSE
B_R_014871	Firmicutes	Clostridia	Clostridiales	NA	NA	NA	Bacteria;Firmicutes;Clostridia;Clostridiales	1.64083	6.52914	0.0168964	0.615115	144	36	8	FALSE
OTU011623	Firmicutes	Clostridia	Clostridiales	NA	NA	NA	Bacteria;Firmicutes;Clostridia;Clostridiales	1.91182	6.34195	0.0170734	0.616248	150	26	7	FALSE
OTU000260	Firmicutes	Clostridia	Clostridiales	Clostridiaceae	Clostridium	Clostridium colinum	Bacteria;Firmicutes;Clostridia;Clostridiales;Clostridiaceae;Clostridium;Clostridium colinum	1.7658	9.56443	0.0172679	0.617987	13154	587	14	FALSE
OTU006943	NA	NA	NA	NA	NA	NA	Bacteria	-1.61422	6.22836	0.017966	0.632724	328	22	6	FALSE
OTU019424	Firmicutes	Clostridia	Clostridiales	NA	NA	NA	Bacteria;Firmicutes;Clostridia;Clostridiales	2.1009	6.64639	0.0181424	0.632724	143	42	3	FALSE
OTU002340	Firmicutes	Clostridia	Clostridiales	NA	NA	NA	Bacteria;Firmicutes;Clostridia;Clostridiales	-1.93334	8.70901	0.0186046	0.632724	5301	340	14	FALSE
B_R_012934	Firmicutes	Clostridia	Clostridiales	Ruminococcaceae	NA	NA	Bacteria;Firmicutes;Clostridia;Clostridiales;Ruminococcaceae;Eubacterium;Eubacterium siraeum	1.95071	8.18097	0.0186749	0.632724	4804	201	12	FALSE
B_R_041791	NA	NA	NA	NA	NA	NA	Bacteria	2.53859	8.30588	0.0186784	0.632724	5105	230	9	FALSE
OTU002400	Firmicutes	Clostridia	Clostridiales	NA	NA	NA	Bacteria;Firmicutes;Clostridia;Clostridiales	-1.83216	6.76202	0.0187204	0.632724	210	54	8	FALSE
OTU000358	Firmicutes	Clostridia	Clostridiales	NA	NA	NA	Bacteria;Firmicutes;Clostridia;Clostridiales	2.05029	6.89964	0.018736	0.632724	166	57	5	FALSE
OTU010165	Firmicutes	Clostridia	Clostridiales	NA	NA	NA	Bacteria;Firmicutes;Clostridia;Clostridiales	-1.9442	6.38058	0.0188783	0.632724	165	27	3	FALSE
OTU000076	Firmicutes	Clostridia	Clostridiales	NA	NA	NA	Bacteria;Firmicutes;Clostridia;Clostridiales	1.84604	8.80012	0.0194893	0.64443	4842	335	14	FALSE
OTU000869	Firmicutes	Clostridia	Clostridiales	NA	NA	NA	Bacteria;Firmicutes;Clostridia;Clostridiales	-1.57022	6.68435	0.0195328	0.64443	229	46	10	FALSE
OTU000005	Firmicutes	Clostridia	Clostridiales	NA	NA	NA	Bacteria;Firmicutes;Clostridia;Clostridiales	2.01407	8.2543	0.0201337	0.659104	1130	214	12	FALSE
B_R_001325	Bacteroidetes	Bacteroidia	Bacteroidales	Porphyromonadaceae	Butyricimonas	Butyricimonas virosa	Bacteria;Bacteroidetes;Bacteroidia;Bacteroidales;Porphyromonadaceae;Butyricimonas;Butyricimonas virosa	2.26122	7.52516	0.0205425	0.666325	2671	110	7	FALSE
OTU030121	Firmicutes	Clostridia	Clostridiales	Clostridiaceae	Clostridium	Clostridium leptum	Bacteria;Firmicutes;Clostridia;Clostridiales;Clostridiaceae;Clostridium;Clostridium leptum	-2.13165	6.37178	0.0206698	0.666325	426	28	1	FALSE
OTU000236	Firmicutes	NA	NA	NA	NA	NA	Bacteria;Firmicutes	1.89584	7.8919	0.0208565	0.667251	849	153	13	FALSE
OTU003760	Firmicutes	Clostridia	Clostridiales	NA	NA	NA	Bacteria;Firmicutes;Clostridia;Clostridiales	2.02947	7.40055	0.0218424	0.693537	303	100	8	FALSE
OTU000507	Firmicutes	Clostridia	Clostridiales	NA	NA	NA	Bacteria;Firmicutes;Clostridia;Clostridiales	1.67255	6.41742	0.0221469	0.697958	440	29	6	FALSE
OTU000171	NA	NA	NA	NA	NA	NA	Bacteria	-1.81579	9.43784	0.0226634	0.705307	6737	568	14	FALSE
OTU000292	Firmicutes	Clostridia	Clostridiales	Clostridiaceae	Clostridium	Clostridium leptum	Bacteria;Firmicutes;Clostridia;Clostridiales;Clostridiaceae;Clostridium;Clostridium leptum	1.75534	7.30083	0.0227141	0.705307	306	89	9	FALSE
OTU002371	Firmicutes	Clostridia	Clostridiales	NA	NA	NA	Bacteria;Firmicutes;Clostridia;Clostridiales	1.61119	6.72121	0.0233232	0.714992	308	47	9	FALSE
OTU004774	Firmicutes	Clostridia	Clostridiales	NA	NA	NA	Bacteria;Firmicutes;Clostridia;Clostridiales	1.79795	7.80899	0.0233646	0.714992	481	149	12	FALSE
OTU000090	NA	NA	NA	NA	NA	NA	Bacteria	1.74372	9.09038	0.023819	0.722582	4225	406	13	FALSE
OTU005364	NA	NA	NA	NA	NA	NA	Bacteria	-2.15129	7.35064	0.0240988	0.722582	799	92	8	FALSE
OTU000032	Firmicutes	Clostridia	Clostridiales	NA	NA	NA	Bacteria;Firmicutes;Clostridia;Clostridiales	1.99287	7.23768	0.0242744	0.722582	2892	84	7	FALSE
OTU003618	Firmicutes	Clostridia	Clostridiales	NA	NA	NA	Bacteria;Firmicutes;Clostridia;Clostridiales	1.8592	8.12881	0.0243181	0.722582	1325	195	10	FALSE
OTU002010	NA	NA	NA	NA	NA	NA	Bacteria	2.0256	7.09659	0.0244682	0.722582	1196	75	6	FALSE
OTU050095	Firmicutes	NA	NA	NA	NA	NA	Bacteria;Firmicutes	-1.66206	6.14607	0.0249252	0.723409	125	19	4	FALSE
OTU001759	Firmicutes	Clostridia	Clostridiales	Ruminococcaceae	Ruminococcus	Ruminococcus bromii	Bacteria;Firmicutes;Clostridia;Clostridiales;Ruminococcaceae;Ruminococcus;Ruminococcus bromii	-2.15389	8.4099	0.0249734	0.723409	2624	274	11	FALSE
OTU000926	Proteobacteria	Deltaproteobacteria	Bdellovibrionales	Bdellovibrionaceae	Vampirovibrio	Vampirovibrio chlorellavorus	Bacteria;Proteobacteria;Deltaproteobacteria;Bdellovibrionales;Bdellovibrionaceae;Vampirovibrio;Vampirovibrio chlorellavorus	-2.00315	8.35073	0.0250101	0.723409	633	244	11	FALSE
OTU088827	NA	NA	NA	NA	NA	NA	Bacteria	-1.99663	6.30985	0.0252339	0.72433	95	28	1	FALSE
OTU000707	NA	NA	NA	NA	NA	NA	Bacteria	1.76135	6.5123	0.025385	0.72433	167	35	7	FALSE
OTU014839	NA	NA	NA	NA	NA	NA	Bacteria	1.83986	6.50402	0.0258946	0.732304	343	34	5	FALSE
OTU001570	Firmicutes	Clostridia	Clostridiales	NA	NA	NA	Bacteria;Firmicutes;Clostridia;Clostridiales	1.63305	6.52048	0.0260113	0.732304	737	35	6	FALSE
OTU001927	NA	NA	NA	NA	NA	NA	Bacteria	-1.7248	6.46782	0.0271408	0.75766	358	35	7	FALSE
OTU000365	Firmicutes	Clostridia	Clostridiales	NA	NA	NA	Bacteria;Firmicutes;Clostridia;Clostridiales	-2.2509	8.80641	0.0272707	0.75766	1632	380	11	FALSE
OTU003840	Firmicutes	Clostridia	Clostridiales	NA	NA	NA	Bacteria;Firmicutes;Clostridia;Clostridiales	-1.56333	6.37661	0.0276993	0.758247	952	30	6	FALSE
OTU036516	NA	NA	NA	NA	NA	NA	Bacteria	-1.95868	6.29096	0.0277953	0.758247	250	27	1	FALSE
OTU000083	NA	NA	NA	NA	NA	NA	Bacteria	-2.10415	9.4583	0.0278305	0.758247	9026	601	13	FALSE
OTU002078	Firmicutes	Clostridia	Clostridiales	NA	NA	NA	Bacteria;Firmicutes;Clostridia;Clostridiales	1.81264	7.96568	0.0283422	0.760924	2369	168	13	FALSE
OTU003500	Firmicutes	Clostridia	Clostridiales	Ruminococcaceae	Ruminococcus	NA	Bacteria;Firmicutes;Clostridia;Clostridiales;Ruminococcaceae;Ruminococcus	-2.66822	8.89828	0.0284738	0.760924	9146	337	6	FALSE
B_R_006819	Bacteroidetes	Bacteroidia	Bacteroidales	NA	NA	NA	Bacteria;Bacteroidetes;Bacteroidia;Bacteroidales;Porphyromonadaceae	-1.92672	6.26897	0.0285253	0.760924	71	22	1	FALSE
OTU006359	NA	NA	NA	NA	NA	NA	Bacteria	-1.96876	6.83953	0.0286603	0.760924	1746	55	6	FALSE
OTU001243	NA	NA	NA	NA	NA	NA	Bacteria	-1.63977	6.57431	0.0288297	0.760924	258	37	8	FALSE
B_R_006703	Bacteroidetes	Bacteroidia	Bacteroidales	Bacteroidaceae	Bacteroides	NA	Bacteria;Bacteroidetes;Bacteroidia;Bacteroidales;Bacteroidaceae;Bacteroides	-1.8917	6.35973	0.0300589	0.780423	105	26	3	FALSE
OTU003970	Firmicutes	Clostridia	Clostridiales	Clostridiaceae	Clostridium	Clostridium colinum	Bacteria;Firmicutes;Clostridia;Clostridiales;Clostridiaceae;Clostridium;Clostridium colinum	-1.50989	6.59025	0.0301442	0.780423	523	38	10	FALSE
OTU000109	Firmicutes	Clostridia	Clostridiales	NA	NA	NA	Bacteria;Firmicutes;Clostridia;Clostridiales	1.38703	7.40253	0.0302247	0.780423	1361	100	13	FALSE
OTU000239	NA	NA	NA	NA	NA	NA	Bacteria	1.50177	8.41907	0.0303077	0.780423	2661	248	14	FALSE
OTU000336	Firmicutes	Clostridia	Clostridiales	NA	NA	NA	Bacteria;Firmicutes;Clostridia;Clostridiales	1.77989	8.93214	0.0312359	0.798443	3255	369	14	FALSE
OTU002974	Tenericutes	Mollicutes	Anaeroplasmatales	Anaeroplasmataceae	Anaeroplasma	NA	Bacteria;Tenericutes;Mollicutes ;Anaeroplasmatales;Anaeroplasmataceae;Anaeroplasma	-1.96026	6.97274	0.0313856	0.798443	920	65	7	FALSE
B_R_023315	Firmicutes	Clostridia	Clostridiales	Clostridiaceae	Clostridium	Clostridium leptum	Bacteria;Firmicutes;Clostridia;Clostridiales;Clostridiaceae;Clostridium;Clostridium leptum	-1.91656	6.26639	0.0320345	0.81007	368	23	1	FALSE
OTU013703	Firmicutes	Clostridia	Clostridiales	Ruminococcaceae	NA	NA	Bacteria;Firmicutes;Clostridia;Clostridiales;Ruminococcaceae	-1.6295	6.63794	0.0330523	0.830832	1706	42	8	FALSE
OTU000743	Firmicutes	Clostridia	Clostridiales	NA	NA	NA	Bacteria;Firmicutes;Clostridia;Clostridiales	1.80249	6.38363	0.0333019	0.832153	154	27	4	FALSE
OTU004225	Firmicutes	Clostridia	Clostridiales	Lachnospiraceae	Acetatifactor	Acetatifactor muris	Bacteria;Firmicutes;Clostridia;Clostridiales;Lachnospiraceae;Acetatifactor;Acetatifactor muris	2.17588	8.98792	0.0336952	0.832536	2978	389	11	FALSE
OTU013449	Firmicutes	Clostridia	Clostridiales	NA	NA	NA	Bacteria;Firmicutes;Clostridia;Clostridiales	-2.67973	9.1927	0.0339527	0.832536	804	462	5	FALSE
OTU000021	Firmicutes	Clostridia	Clostridiales	NA	NA	NA	Bacteria;Firmicutes;Clostridia;Clostridiales	-1.66733	8.09136	0.0341123	0.832536	2778	182	13	FALSE
OTU004657	NA	NA	NA	NA	NA	NA	Bacteria	2.45025	9.31008	0.0344601	0.832536	13047	508	10	FALSE
OTU001342	NA	NA	NA	NA	NA	NA	Bacteria	-1.64632	7.09555	0.0346625	0.832536	1365	76	11	FALSE
OTU000896	Tenericutes	Mollicutes	Entomoplasmatales	NA	NA	NA	Bacteria;Tenericutes;Mollicutes ;Entomoplasmatales	-1.43507	6.15634	0.0346925	0.832536	1217	18	5	FALSE
OTU000418	Bacteroidetes	Bacteroidia	Bacteroidales	Bacteroidaceae	Bacteroides	NA	Bacteria;Bacteroidetes;Bacteroidia;Bacteroidales;Bacteroidaceae;Bacteroides	-1.87322	10.3634	0.0346972	0.832536	35136	1152	14	FALSE
OTU006641	Firmicutes	Clostridia	Clostridiales	NA	NA	NA	Bacteria;Firmicutes;Clostridia;Clostridiales	-1.63963	7.01923	0.0354144	0.844943	364	72	9	FALSE
B_R_009418	Tenericutes	Mollicutes	Entomoplasmatales	NA	NA	NA	Bacteria;Tenericutes;Mollicutes ;Entomoplasmatales;Spiroplasmataceae;Spiroplasma	1.41468	7.08097	0.0360952	0.846377	826	71	13	FALSE
OTU002516	NA	NA	NA	NA	NA	NA	Bacteria	1.38082	6.34917	0.0361343	0.846377	748	26	8	FALSE
OTU000633	Firmicutes	Clostridia	Clostridiales	NA	NA	NA	Bacteria;Firmicutes;Clostridia;Clostridiales	1.32475	6.76756	0.0363334	0.846377	436	49	11	FALSE
OTU004542	Tenericutes	Mollicutes	NA	NA	NA	NA	Bacteria;Tenericutes;Mollicutes	1.83419	6.19809	0.0364572	0.846377	2155	19	1	FALSE
OTU003554	NA	NA	NA	NA	NA	NA	Bacteria	1.35051	6.09165	0.0364766	0.846377	148	15	6	FALSE
OTU001178	NA	NA	NA	NA	NA	NA	Bacteria	1.28983	6.29025	0.0371315	0.85265	719	24	8	FALSE
OTU002876	NA	NA	NA	NA	NA	NA	Bacteria	-1.85146	7.78317	0.0371508	0.85265	5131	148	11	FALSE
OTU010292	Bacteroidetes	Bacteroidia	Bacteroidales	Bacteroidaceae	Bacteroides	NA	Bacteria;Bacteroidetes;Bacteroidia;Bacteroidales;Bacteroidaceae;Bacteroides	1.69352	6.13601	0.0390129	0.890548	624	17	3	FALSE
OTU003482	Tenericutes	NA	NA	NA	NA	NA	Bacteria;Tenericutes	-1.36793	6.29342	0.0394987	0.89679	350	25	7	FALSE
OTU026419	Firmicutes	Clostridia	Clostridiales	NA	NA	NA	Bacteria;Firmicutes;Clostridia;Clostridiales	-1.7979	6.31493	0.0400236	0.903849	28	24	2	FALSE
OTU001048	NA	NA	NA	NA	NA	NA	Bacteria	1.6033	8.25425	0.0414342	0.930728	5514	212	12	FALSE
OTU011584	NA	NA	NA	NA	NA	NA	Bacteria	-1.38913	6.12298	0.0417049	0.93185	76	18	5	FALSE
OTU012543	Firmicutes	Clostridia	Clostridiales	NA	NA	NA	Bacteria;Firmicutes;Clostridia;Clostridiales	1.51356	6.06042	0.0432947	0.958621	77	14	3	FALSE
OTU008772	Bacteroidetes	Bacteroidia	Bacteroidales	Porphyromonadaceae	NA	NA	Bacteria;Bacteroidetes;Bacteroidia;Bacteroidales;Porphyromonadaceae	2.48627	8.84714	0.0434294	0.958621	3460	354	7	FALSE
OTU002136	Firmicutes	Clostridia	Clostridiales	Ruminococcaceae	NA	NA	Bacteria;Firmicutes;Clostridia;Clostridiales;Ruminococcaceae	-1.43858	6.85459	0.0438953	0.958621	430	58	11	FALSE
OTU145168	Bacteroidetes	Sphingobacteriia	Sphingobacteriales	Chitinophagaceae	Chitinophaga	NA	Bacteria;Bacteroidetes;Sphingobacteriia;Sphingobacteriales;Chitinophagaceae;Chitinophaga	-1.76987	6.19809	0.0442644	0.958621	23	19	1	FALSE
OTU000668	NA	NA	NA	NA	NA	NA	Bacteria	1.95928	8.25548	0.0442999	0.958621	1238	205	9	FALSE
OTU000227	Firmicutes	Clostridia	Clostridiales	Ruminococcaceae	Ruminococcus	NA	Bacteria;Firmicutes;Clostridia;Clostridiales;Ruminococcaceae;Ruminococcus	1.4497	8.24697	0.0443521	0.958621	2185	209	14	FALSE
OTU007042	Firmicutes	Clostridia	Clostridiales	NA	NA	NA	Bacteria;Firmicutes;Clostridia;Clostridiales	-1.54307	6.86216	0.044492	0.958621	2462	58	9	FALSE
OTU070093	NA	NA	NA	NA	NA	NA	Bacteria	-1.45019	6.05927	0.0452589	0.962011	107	15	2	FALSE
OTU001404	Firmicutes	Clostridia	Clostridiales	NA	NA	NA	Bacteria;Firmicutes;Clostridia;Clostridiales	1.22206	6.33646	0.0452622	0.962011	717	26	9	FALSE
OTU000035	Firmicutes	Clostridia	Clostridiales	NA	NA	NA	Bacteria;Firmicutes;Clostridia;Clostridiales	1.73661	8.31382	0.04539	0.962011	1560	223	13	FALSE
OTU012742	Firmicutes	Clostridia	Clostridiales	NA	NA	NA	Bacteria;Firmicutes;Clostridia;Clostridiales	-1.59893	6.39862	0.0456388	0.962011	1581	28	6	FALSE
OTU007093	Firmicutes	Clostridia	Clostridiales	NA	NA	NA	Bacteria;Firmicutes;Clostridia;Clostridiales	1.53906	7.25632	0.0457884	0.962011	746	87	11	FALSE
OTU008654	NA	NA	NA	NA	NA	NA	Bacteria	1.5714	6.57376	0.0475851	0.994812	631	38	6	FALSE
OTU019799	Firmicutes	Clostridia	Clostridiales	NA	NA	NA	Bacteria;Firmicutes;Clostridia;Clostridiales	1.70232	6.31609	0.0483731	0.996639	298	25	3	FALSE
OTU023426	Firmicutes	Clostridia	Clostridiales	NA	NA	NA	Bacteria;Firmicutes;Clostridia;Clostridiales	-1.45463	6.06283	0.048676	0.996639	1283	15	2	FALSE
OTU000271	Firmicutes	Clostridia	Clostridiales	NA	NA	NA	Bacteria;Firmicutes;Clostridia;Clostridiales	1.29696	10.2132	0.0487018	0.996639	13342	972	14	FALSE
OTU010071	NA	NA	NA	NA	NA	NA	Bacteria	1.35255	6.09581	0.0487211	0.996639	289	15	5	FALSE
OTU007674	Bacteroidetes	Bacteroidia	Bacteroidales	Bacteroidaceae	Bacteroides	Bacteroides dorei	Bacteria;Bacteroidetes;Bacteroidia;Bacteroidales;Bacteroidaceae;Bacteroides;Bacteroides dorei	1.44455	6.0322	0.0489245	0.996639	250	13	3	FALSE
OTU000221	NA	NA	NA	NA	NA	NA	Bacteria	2.19383	7.9516	0.0490885	0.996639	36134	158	6	FALSE
OTU048189	Firmicutes	Clostridia	Clostridiales	Eubacteriaceae	Eubacterium	NA	Bacteria;Firmicutes;Clostridia;Clostridiales;Eubacteriaceae;Eubacterium	-1.44411	6.14983	0.0494938	0.997924	152	19	4	FALSE
OTU001569	PHY_Coriobacteriia	Coriobacteriia	Eggerthellales	Eggerthellaceae	NA	NA	Bacteria;PHY_Coriobacteriia;Coriobacteriia;Eggerthellales;Eggerthellaceae	1.31559	6.16233	0.0496244	0.997924	143	18	6	FALSE
OTU004559	Firmicutes	Clostridia	Clostridiales	NA	NA	NA	Bacteria;Firmicutes;Clostridia;Clostridiales	1.48639	7.14659	0.0499827	0.999501	1127	75	11	FALSE
OTU003221	Firmicutes	Clostridia	Clostridiales	Eubacteriaceae	Eubacterium	Eubacterium siraeum	Bacteria;Firmicutes;Clostridia;Clostridiales;Eubacteriaceae;Eubacterium;Eubacterium siraeum	1.53956	6.47428	0.0501762	0.999501	222	33	6	FALSE
OTU006902	Firmicutes	Clostridia	Clostridiales	NA	NA	NA	Bacteria;Firmicutes;Clostridia;Clostridiales	-2.29861	8.19305	0.050544	0.999728	856	207	5	FALSE
OTU000314	NA	NA	NA	NA	NA	NA	Bacteria	1.4294	8.02737	0.0506611	0.999728	4021	176	14	FALSE
B_R_005746	Firmicutes	Clostridia	Clostridiales	NA	NA	NA	Bacteria;Firmicutes;Clostridia;Clostridiales	-1.16754	6.28198	0.0510876	1	340	24	9	FALSE
OTU008652	NA	NA	NA	NA	NA	NA	Bacteria	-1.99703	8.50472	0.0513333	1	1475	271	8	FALSE
OTU030494	Firmicutes	Clostridia	Clostridiales	Peptococcaceae	Peptococcus	Peptococcus niger	Bacteria;Firmicutes;Clostridia;Clostridiales;Peptococcaceae;Peptococcus;Peptococcus niger	1.57184	6.085	0.0515595	1	56	15	2	FALSE
OTU002517	Firmicutes	Clostridia	Clostridiales	Lachnospiraceae	Acetatifactor	Acetatifactor muris	Bacteria;Firmicutes;Clostridia;Clostridiales;Lachnospiraceae;Acetatifactor;Acetatifactor muris	1.45694	6.51928	0.0521239	1	395	35	9	FALSE
OTU001789	Firmicutes	Clostridia	Clostridiales	NA	NA	NA	Bacteria;Firmicutes;Clostridia;Clostridiales	1.49735	7.10649	0.0527997	1	1796	75	7	FALSE
OTU000997	Firmicutes	Clostridia	Clostridiales	NA	NA	NA	Bacteria;Firmicutes;Clostridia;Clostridiales	1.57086	8.38567	0.0535311	1	2696	241	13	FALSE
OTU003114	Tenericutes	Mollicutes	Entomoplasmatales	NA	NA	NA	Bacteria;Tenericutes;Mollicutes ;Entomoplasmatales	1.50822	6.75854	0.0535996	1	784	49	8	FALSE
OTU004507	NA	NA	NA	NA	NA	NA	Bacteria	-1.18045	6.04882	0.0540922	1	38	14	7	FALSE
OTU003867	NA	NA	NA	NA	NA	NA	Bacteria	1.41554	6.52135	0.054177	1	711	35	9	FALSE
OTU013605	NA	NA	NA	NA	NA	NA	Bacteria	-1.61945	6.49998	0.0544613	1	386	32	3	FALSE
OTU164638	Proteobacteria	Alphaproteobacteria	Rhizobiales	Brucellaceae	Ochrobactrum	NA	Bacteria;Proteobacteria;Alphaproteobacteria;Rhizobiales;Brucellaceae;Ochrobactrum	-1.65491	6.14885	0.0550144	1	17	17	1	FALSE
OTU005816	PHY_Coriobacteriia	Coriobacteriia	Eggerthellales	Eggerthellaceae	NA	NA	Bacteria;PHY_Coriobacteriia;Coriobacteriia;Eggerthellales;Eggerthellaceae	-1.19908	6.73023	0.0566452	1	275	50	11	FALSE
OTU000982	Firmicutes	Clostridia	Clostridiales	NA	NA	NA	Bacteria;Firmicutes;Clostridia;Clostridiales	-1.61356	8.22759	0.057589	1	750	228	12	FALSE
OTU006454	NA	NA	NA	NA	NA	NA	Bacteria	-1.46458	6.75604	0.0592511	1	567	51	7	FALSE
OTU001197	Firmicutes	Clostridia	Clostridiales	NA	NA	NA	Bacteria;Firmicutes;Clostridia;Clostridiales	1.38151	6.01011	0.060407	1	66	12	3	FALSE
OTU008921	Firmicutes	Clostridia	Clostridiales	Ruminococcaceae	Ruminococcus	Ruminococcus flavefaciens	Bacteria;Firmicutes;Clostridia;Clostridiales;Ruminococcaceae;Ruminococcus;Ruminococcus flavefaciens	1.55106	6.1731	0.0611833	1	8897	18	3	FALSE
B_R_006843	Bacteroidetes	Bacteroidia	Bacteroidales	NA	NA	NA	Bacteria;Bacteroidetes;Bacteroidia;Bacteroidales;Bacteroidaceae;Bacteroides	-1.59373	6.12359	0.0615531	1	64	16	1	FALSE
OTU139159	Bacteroidetes	Bacteroidia	Bacteroidales	NA	NA	NA	Bacteria;Bacteroidetes;Bacteroidia;Bacteroidales	-1.59374	6.12359	0.0615743	1	47	16	1	FALSE
OTU008891	Firmicutes	Clostridia	Clostridiales	NA	NA	NA	Bacteria;Firmicutes;Clostridia;Clostridiales	-1.44754	6.56955	0.061599	1	494	41	8	FALSE
OTU005369	Bacteroidetes	Bacteroidia	Bacteroidales	Bacteroidaceae	Bacteroides	NA	Bacteria;Bacteroidetes;Bacteroidia;Bacteroidales;Bacteroidaceae;Bacteroides	-1.53031	6.09877	0.0618017	1	47	15	2	FALSE
OTU000828	Firmicutes	Clostridia	Clostridiales	NA	NA	NA	Bacteria;Firmicutes;Clostridia;Clostridiales	-1.82752	8.38613	0.0619846	1	2997	260	11	FALSE
OTU002803	Firmicutes	Clostridia	Clostridiales	NA	NA	NA	Bacteria;Firmicutes;Clostridia;Clostridiales	1.44945	7.76617	0.0624468	1	1212	143	14	FALSE
OTU001090	Firmicutes	Clostridia	Clostridiales	NA	NA	NA	Bacteria;Firmicutes;Clostridia;Clostridiales	-1.53981	8.17646	0.0632636	1	1115	215	11	FALSE
OTU012673	NA	NA	NA	NA	NA	NA	Bacteria	-1.67453	7.73846	0.0645537	1	1227	143	10	FALSE
OTU000690	Firmicutes	Clostridia	Clostridiales	NA	NA	NA	Bacteria;Firmicutes;Clostridia;Clostridiales	1.47347	6.2156	0.0658258	1	242	20	3	FALSE
OTU003337	Firmicutes	Clostridia	Clostridiales	NA	NA	NA	Bacteria;Firmicutes;Clostridia;Clostridiales	1.23134	7.43999	0.0665571	1	842	105	14	FALSE
OTU000627	NA	NA	NA	NA	NA	NA	Bacteria	-1.29171	10.1126	0.0670448	1	28463	901	14	FALSE
OTU000587	Firmicutes	Clostridia	Clostridiales	Clostridiaceae	Clostridium	Clostridium leptum	Bacteria;Firmicutes;Clostridia;Clostridiales;Clostridiaceae;Clostridium;Clostridium leptum	-1.30133	7.08818	0.0680776	1	822	77	11	FALSE
OTU005804	Firmicutes	Clostridia	Clostridiales	NA	NA	NA	Bacteria;Firmicutes;Clostridia;Clostridiales	-1.25128	6.38923	0.0680966	1	214	30	9	FALSE
OTU003036	Firmicutes	Clostridia	Clostridiales	NA	NA	NA	Bacteria;Firmicutes;Clostridia;Clostridiales	1.59969	7.24314	0.068372	1	242	85	10	FALSE
OTU000093	NA	NA	NA	NA	NA	NA	Bacteria	1.24747	10.2456	0.0688559	1	5716	978	14	FALSE
OTU045007	Bacteroidetes	Bacteroidia	Bacteroidales	NA	NA	NA	Bacteria;Bacteroidetes;Bacteroidia;Bacteroidales	-1.52983	6.0979	0.0692782	1	52	15	1	FALSE
OTU001514	Firmicutes	Clostridia	Clostridiales	NA	NA	NA	Bacteria;Firmicutes;Clostridia;Clostridiales	1.61577	9.91732	0.0694284	1	9393	772	14	FALSE
OTU000649	NA	NA	NA	NA	NA	NA	Bacteria	-1.3856	8.92098	0.0696769	1	3826	399	14	FALSE
OTU000984	Firmicutes	Clostridia	Clostridiales	Eubacteriaceae	Eubacterium	Eubacterium siraeum	Bacteria;Firmicutes;Clostridia;Clostridiales;Eubacteriaceae;Eubacterium;Eubacterium siraeum	1.81547	8.75777	0.0698526	1	1694	328	10	FALSE
OTU001225	NA	NA	NA	NA	NA	NA	Bacteria	-1.52268	6.86637	0.0698998	1	903	62	7	FALSE
OTU000520	NA	NA	NA	NA	NA	NA	Bacteria	1.15244	7.42439	0.0699434	1	1030	102	13	FALSE
OTU000180	Firmicutes	Clostridia	Clostridiales	NA	NA	NA	Bacteria;Firmicutes;Clostridia;Clostridiales	-1.79047	10.4319	0.0703741	1	3383	1269	14	FALSE
OTU002421	NA	NA	NA	NA	NA	NA	Bacteria	1.43592	7.0684	0.0709336	1	565	69	10	FALSE
OTU014106	Firmicutes	Clostridia	Clostridiales	NA	NA	NA	Bacteria;Firmicutes;Clostridia;Clostridiales	-1.13236	5.95529	0.0711959	1	38	10	5	FALSE
OTU000576	Firmicutes	Clostridia	Clostridiales	NA	NA	NA	Bacteria;Firmicutes;Clostridia;Clostridiales	1.39025	6.18693	0.0714526	1	62	19	5	FALSE
OTU000359	Firmicutes	Clostridia	Clostridiales	NA	NA	NA	Bacteria;Firmicutes;Clostridia;Clostridiales	1.82887	11.2852	0.07153	1	24203	2028	14	FALSE
OTU000512	Firmicutes	Clostridia	Clostridiales	NA	NA	NA	Bacteria;Firmicutes;Clostridia;Clostridiales	1.1905	7.51721	0.0722573	1	1602	114	14	FALSE
OTU001261	Firmicutes	Clostridia	Clostridiales	NA	NA	NA	Bacteria;Firmicutes;Clostridia;Clostridiales	1.24104	6.28059	0.0723917	1	159	23	6	FALSE
OTU013450	Firmicutes	Clostridia	Clostridiales	NA	NA	NA	Bacteria;Firmicutes;Clostridia;Clostridiales	-1.5195	6.18717	0.0733104	1	95	18	2	FALSE
OTU002236	Firmicutes	Clostridia	Clostridiales	NA	NA	NA	Bacteria;Firmicutes;Clostridia;Clostridiales	-1.43625	6.24266	0.0733328	1	328	24	5	FALSE
OTU000564	Firmicutes	Clostridia	Clostridiales	NA	NA	NA	Bacteria;Firmicutes;Clostridia;Clostridiales	1.19597	8.97731	0.0734509	1	4586	389	14	FALSE
B_R_056453	Firmicutes	Clostridia	Clostridiales	Clostridiaceae	Clostridium	Clostridium leptum	Bacteria;Firmicutes;Clostridia;Clostridiales;Clostridiaceae;Clostridium;Clostridium leptum	1.18712	6.18033	0.0734981	1	265	19	8	FALSE
OTU004492	NA	NA	NA	NA	NA	NA	Bacteria	1.35886	7.41529	0.0737498	1	1221	104	11	FALSE
OTU006615	NA	NA	NA	NA	NA	NA	Bacteria	-1.6057	7.24103	0.0738794	1	485	81	9	FALSE
OTU013691	NA	NA	NA	NA	NA	NA	Bacteria	-1.13572	5.96061	0.0742281	1	89	10	5	FALSE
OTU003722	Bacteroidetes	Bacteroidia	Bacteroidales	Bacteroidaceae	Bacteroides	NA	Bacteria;Bacteroidetes;Bacteroidia;Bacteroidales;Bacteroidaceae;Bacteroides	1.51643	6.34719	0.0748951	1	846	26	3	FALSE
B_R_016587	Proteobacteria	Alphaproteobacteria	NA	NA	NA	NA	Bacteria;Proteobacteria;Alphaproteobacteria	-1.63813	6.84445	0.0755583	1	2705	56	5	FALSE
OTU003576	Firmicutes	Clostridia	Clostridiales	NA	NA	NA	Bacteria;Firmicutes;Clostridia;Clostridiales	-1.792	8.37285	0.0756739	1	878	227	10	FALSE
OTU001068	Firmicutes	Clostridia	Clostridiales	NA	NA	NA	Bacteria;Firmicutes;Clostridia;Clostridiales	1.41214	7.50102	0.0766192	1	440	113	10	FALSE
OTU023620	NA	NA	NA	NA	NA	NA	Bacteria	-1.34366	6.19846	0.0768501	1	412	21	4	FALSE
OTU004371	Firmicutes	Clostridia	Clostridiales	NA	NA	NA	Bacteria;Firmicutes;Clostridia;Clostridiales	1.01934	6.24441	0.0774225	1	271	22	8	FALSE
OTU009161	Bacteroidetes	Bacteroidia	Bacteroidales	Bacteroidaceae	Bacteroides	NA	Bacteria;Bacteroidetes;Bacteroidia;Bacteroidales;Bacteroidaceae;Bacteroides	1.14174	6.00953	0.0777374	1	52	12	7	FALSE
OTU025383	Firmicutes	Clostridia	Clostridiales	NA	NA	NA	Bacteria;Firmicutes;Clostridia;Clostridiales	1.41199	6.1086	0.078098	1	923	16	4	FALSE
OTU000676	NA	NA	NA	NA	NA	NA	Bacteria	1.33111	5.99716	0.0781072	1	37	11	2	FALSE
OTU001631	Firmicutes	Clostridia	Clostridiales	NA	NA	NA	Bacteria;Firmicutes;Clostridia;Clostridiales	1.2683	6.50075	0.0783541	1	244	34	9	FALSE
OTU001093	Firmicutes	Clostridia	Clostridiales	NA	NA	NA	Bacteria;Firmicutes;Clostridia;Clostridiales	-1.76201	9.29954	0.0784824	1	2000	515	14	FALSE
OTU000031	Firmicutes	Clostridia	Clostridiales	NA	NA	NA	Bacteria;Firmicutes;Clostridia;Clostridiales	-2.10355	10.481	0.0785952	1	5154	1282	10	FALSE
B_R_024161	Firmicutes	Clostridia	Clostridiales	NA	NA	NA	Bacteria;Firmicutes;Clostridia;Clostridiales	1.41573	6.78346	0.078612	1	369	51	9	FALSE
OTU001051	Firmicutes	Clostridia	Clostridiales	NA	NA	NA	Bacteria;Firmicutes;Clostridia;Clostridiales	-1.30681	7.24601	0.0786582	1	1068	91	11	FALSE
OTU164640	Firmicutes	Clostridia	Clostridiales	NA	NA	NA	Bacteria;Firmicutes;Clostridia;Clostridiales	-1.46303	6.07174	0.0789415	1	14	14	1	FALSE
OTU066786	Firmicutes	Clostridia	Clostridiales	NA	NA	NA	Bacteria;Firmicutes;Clostridia;Clostridiales	-1.3194	6.27094	0.0789774	1	90	24	4	FALSE
OTU011402	NA	NA	NA	NA	NA	NA	Bacteria	-1.27538	6.33877	0.0806078	1	453	27	5	FALSE
OTU003631	Firmicutes	Clostridia	Clostridiales	NA	NA	NA	Bacteria;Firmicutes;Clostridia;Clostridiales	-1.14262	6.85024	0.0808866	1	488	58	11	FALSE
OTU001334	Firmicutes	Clostridia	Clostridiales	NA	NA	NA	Bacteria;Firmicutes;Clostridia;Clostridiales	-1.33857	7.94373	0.0811924	1	6686	166	14	FALSE
OTU000124	Firmicutes	Clostridia	Clostridiales	Eubacteriaceae	Eubacterium	Eubacterium siraeum	Bacteria;Firmicutes;Clostridia;Clostridiales;Eubacteriaceae;Eubacterium;Eubacterium siraeum	1.7459	9.23375	0.0819554	1	2161	473	11	FALSE
OTU000563	Firmicutes	Clostridia	Clostridiales	NA	NA	NA	Bacteria;Firmicutes;Clostridia;Clostridiales	1.11135	8.74068	0.0820259	1	1975	323	14	FALSE
OTU000401	Firmicutes	Clostridia	Clostridiales	NA	NA	NA	Bacteria;Firmicutes;Clostridia;Clostridiales	1.75588	7.85509	0.0830283	1	5820	156	12	FALSE
OTU004412	NA	NA	NA	NA	NA	NA	Bacteria	-1.1584	6.19459	0.083062	1	182	21	7	FALSE
OTU006747	Verrucomicrobia	Verrucomicrobiae	Verrucomicrobiales	Akkermansiaceae	Akkermansia	Akkermansia muciniphila	Bacteria;Verrucomicrobia;Verrucomicrobiae;Verrucomicrobiales;Akkermansiaceae;Akkermansia;Akkermansia muciniphila	1.11699	7.00018	0.0831963	1	580	65	12	FALSE
B_R_031638	NA	NA	NA	NA	NA	NA	Bacteria	-1.71495	7.32049	0.0832905	1	879	98	6	FALSE
OTU000027	Tenericutes	Mollicutes	Entomoplasmatales	Spiroplasmataceae	Spiroplasma	NA	Bacteria;Tenericutes;Mollicutes ;Entomoplasmatales;Spiroplasmataceae;Spiroplasma	1.14625	6.70102	0.0836142	1	774	45	10	FALSE
OTU001416	Firmicutes	Clostridia	Clostridiales	NA	NA	NA	Bacteria;Firmicutes;Clostridia;Clostridiales	1.14739	8.0663	0.0836401	1	1634	187	14	FALSE
OTU008890	Firmicutes	Clostridia	Clostridiales	NA	NA	NA	Bacteria;Firmicutes;Clostridia;Clostridiales	-1.20028	6.49803	0.0842837	1	688	36	8	FALSE
OTU003673	NA	NA	NA	NA	NA	NA	Bacteria	1.84693	7.0537	0.0849325	1	109	70	2	FALSE
OTU025302	Firmicutes	Clostridia	Clostridiales	NA	NA	NA	Bacteria;Firmicutes;Clostridia;Clostridiales	1.31875	6.55831	0.0867791	1	433	37	7	FALSE
OTU002326	Tenericutes	Mollicutes	Entomoplasmatales	NA	NA	NA	Bacteria;Tenericutes;Mollicutes ;Entomoplasmatales	1.09591	7.06873	0.0869313	1	721	72	13	FALSE
OTU002958	Firmicutes	Clostridia	Clostridiales	Ruminococcaceae	Ruminococcus	Ruminococcus albus	Bacteria;Firmicutes;Clostridia;Clostridiales;Ruminococcaceae;Ruminococcus;Ruminococcus albus	1.32218	6.79915	0.0871524	1	389	52	8	FALSE
OTU012059	Firmicutes	Clostridia	Clostridiales	NA	NA	NA	Bacteria;Firmicutes;Clostridia;Clostridiales	1.3744	6.00816	0.0875665	1	65	12	2	FALSE
OTU002392	Firmicutes	Clostridia	Clostridiales	NA	NA	NA	Bacteria;Firmicutes;Clostridia;Clostridiales	-1.11677	6.46251	0.0878405	1	369	33	10	FALSE
OTU003169	NA	NA	NA	NA	NA	NA	Bacteria	-1.32325	6.68263	0.0880743	1	553	46	6	FALSE
B_R_012466	Bacteroidetes	Bacteroidia	Bacteroidales	NA	NA	NA	Bacteria;Bacteroidetes;Bacteroidia;Bacteroidales	-1.58699	6.53926	0.0886315	1	5362	34	3	FALSE
OTU015756	Bacteroidetes	Bacteroidia	Bacteroidales	NA	NA	NA	Bacteria;Bacteroidetes;Bacteroidia;Bacteroidales	-1.58701	6.53926	0.0887325	1	6030	34	3	FALSE
OTU001105	NA	NA	NA	NA	NA	NA	Bacteria	1.22043	7.24786	0.0900245	1	1836	86	13	FALSE
OTU000207	Bacteroidetes	Bacteroidia	Bacteroidales	Porphyromonadaceae	NA	NA	Bacteria;Bacteroidetes;Bacteroidia;Bacteroidales;Porphyromonadaceae	1.35909	6.66321	0.0902058	1	191	43	8	FALSE
OTU069222	Firmicutes	Clostridia	Clostridiales	Peptococcaceae	NA	NA	Bacteria;Firmicutes;Clostridia;Clostridiales;Peptococcaceae	-1.17694	6.35016	0.0902339	1	334	29	8	FALSE
OTU003595	Firmicutes	Clostridia	Clostridiales	NA	NA	NA	Bacteria;Firmicutes;Clostridia;Clostridiales	-1.2004	6.22211	0.0906291	1	562	21	5	FALSE
OTU024847	NA	NA	NA	NA	NA	NA	Bacteria	-1.09928	6.01023	0.0910664	1	98	13	5	FALSE
OTU013505	NA	NA	NA	NA	NA	NA	Bacteria	1.54251	6.44651	0.0913145	1	756	31	2	FALSE
OTU000252	Firmicutes	Clostridia	Clostridiales	NA	NA	NA	Bacteria;Firmicutes;Clostridia;Clostridiales	-1.09762	6.51577	0.0923207	1	375	37	10	FALSE
OTU008483	Firmicutes	Clostridia	Clostridiales	NA	NA	NA	Bacteria;Firmicutes;Clostridia;Clostridiales	-1.18852	6.43093	0.0930165	1	643	32	9	FALSE
OTU000214	NA	NA	NA	NA	NA	NA	Bacteria	1.28753	8.18537	0.093659	1	4664	201	13	FALSE
OTU000441	Firmicutes	Clostridia	Clostridiales	NA	NA	NA	Bacteria;Firmicutes;Clostridia;Clostridiales	1.54761	8.44335	0.0939977	1	804	257	11	FALSE
OTU048530	NA	NA	NA	NA	NA	NA	Bacteria	1.13815	6.00279	0.0944418	1	148	12	4	FALSE
OTU001173	Firmicutes	Clostridia	Clostridiales	NA	NA	NA	Bacteria;Firmicutes;Clostridia;Clostridiales	1.35502	6.82693	0.0948447	1	651	52	8	FALSE
OTU003609	Firmicutes	Clostridia	Clostridiales	Eubacteriaceae	Eubacterium	Eubacterium coprostanoligenes	Bacteria;Firmicutes;Clostridia;Clostridiales;Eubacteriaceae;Eubacterium;Eubacterium coprostanoligenes	-1.40981	6.73813	0.0951601	1	1321	52	6	FALSE
OTU077303	NA	NA	NA	NA	NA	NA	Bacteria	-1.23297	5.97436	0.0961428	1	102	12	2	FALSE
OTU000524	NA	NA	NA	NA	NA	NA	Bacteria	1.23058	8.27886	0.0964448	1	4900	221	14	FALSE
OTU001252	Firmicutes	Clostridia	Clostridiales	NA	NA	NA	Bacteria;Firmicutes;Clostridia;Clostridiales	1.9883	12.2503	0.0979203	1	10204	4108	14	FALSE
OTU000281	NA	NA	NA	NA	NA	NA	Bacteria	1.68412	9.72055	0.0983013	1	18331	686	11	FALSE
OTU107936	Firmicutes	Clostridia	Clostridiales	NA	NA	NA	Bacteria;Firmicutes;Clostridia;Clostridiales	1.37115	6.00727	0.0984147	1	171	12	1	FALSE
OTU000535	Firmicutes	Clostridia	Clostridiales	Clostridiaceae	Clostridium	NA	Bacteria;Firmicutes;Clostridia;Clostridiales;Clostridiaceae;Clostridium	-1.53444	6.93035	0.0987908	1	218	67	5	FALSE
OTU002818	Firmicutes	Clostridia	Clostridiales	NA	NA	NA	Bacteria;Firmicutes;Clostridia;Clostridiales	-1.09781	6.78501	0.0988645	1	437	54	12	FALSE
OTU008690	NA	NA	NA	NA	NA	NA	Bacteria	-1.06548	6.24028	0.0991429	1	968	22	8	FALSE
OTU003632	Firmicutes	Clostridia	Clostridiales	NA	NA	NA	Bacteria;Firmicutes;Clostridia;Clostridiales	1.1525	5.93328	0.0994008	1	696	9	3	FALSE
OTU005374	Firmicutes	Clostridia	Clostridiales	Eubacteriaceae	Eubacterium	Eubacterium coprostanoligenes	Bacteria;Firmicutes;Clostridia;Clostridiales;Eubacteriaceae;Eubacterium;Eubacterium coprostanoligenes	-1.65652	7.53767	0.099532	1	2793	125	7	FALSE
OTU070125	Firmicutes	Clostridia	Clostridiales	NA	NA	NA	Bacteria;Firmicutes;Clostridia;Clostridiales	-1.66757	6.85079	0.0995554	1	321	56	2	FALSE
OTU002075	NA	NA	NA	NA	NA	NA	Bacteria	-1.58191	7.41239	0.0999209	1	1038	107	8	FALSE
OTU002633	Firmicutes	Clostridia	Clostridiales	NA	NA	NA	Bacteria;Firmicutes;Clostridia;Clostridiales	-1.23637	8.57436	0.100319	1	1864	300	14	FALSE
OTU011314	NA	NA	NA	NA	NA	NA	Bacteria	1.2234	6.29607	0.100752	1	414	23	5	FALSE
OTU002775	NA	NA	NA	NA	NA	NA	Bacteria	-1.08429	7.23424	0.100979	1	1200	85	12	FALSE
OTU006803	Firmicutes	Clostridia	Clostridiales	NA	NA	NA	Bacteria;Firmicutes;Clostridia;Clostridiales	-1.10192	6.39575	0.101056	1	347	30	9	FALSE
OTU000170	Bacteroidetes	Bacteroidia	Bacteroidales	Rikenellaceae	Alistipes	NA	Bacteria;Bacteroidetes;Bacteroidia;Bacteroidales;Rikenellaceae;Alistipes	1.6612	11.8852	0.101118	1	50633	3185	13	FALSE
OTU004039	Firmicutes	Clostridia	Clostridiales	NA	NA	NA	Bacteria;Firmicutes;Clostridia;Clostridiales	1.14981	5.92412	0.101137	1	677	9	3	FALSE
OTU000538	NA	NA	NA	NA	NA	NA	Bacteria	1.29257	8.26588	0.101355	1	2128	213	14	FALSE
OTU002250	Firmicutes	Clostridia	Clostridiales	NA	NA	NA	Bacteria;Firmicutes;Clostridia;Clostridiales	-1.06815	6.3059	0.101534	1	264	26	8	FALSE
OTU016403	NA	NA	NA	NA	NA	NA	Bacteria	1.27207	6.22475	0.103177	1	163	21	4	FALSE
OTU000614	Firmicutes	Clostridia	Clostridiales	NA	NA	NA	Bacteria;Firmicutes;Clostridia;Clostridiales	1.13632	8.01345	0.103665	1	1478	177	14	FALSE
OTU004327	Firmicutes	Clostridia	Clostridiales	NA	NA	NA	Bacteria;Firmicutes;Clostridia;Clostridiales	-1.35919	6.85936	0.103822	1	299	59	7	FALSE
OTU003342	Firmicutes	Clostridia	Clostridiales	NA	NA	NA	Bacteria;Firmicutes;Clostridia;Clostridiales	1.38231	6.55909	0.103984	1	91	36	6	FALSE
OTU003606	Firmicutes	Clostridia	Clostridiales	NA	NA	NA	Bacteria;Firmicutes;Clostridia;Clostridiales	1.39618	6.59072	0.104087	1	481	37	4	FALSE
OTU008974	Firmicutes	Clostridia	Clostridiales	NA	NA	NA	Bacteria;Firmicutes;Clostridia;Clostridiales	1.30958	6.37393	0.104236	1	467	28	5	FALSE
OTU004088	Firmicutes	Clostridia	Clostridiales	NA	NA	NA	Bacteria;Firmicutes;Clostridia;Clostridiales	-1.13721	6.8619	0.104318	1	389	58	10	FALSE
OTU006984	NA	NA	NA	NA	NA	NA	Bacteria	-1.31929	6.01797	0.104475	1	34	12	1	FALSE
OTU109386	Bacteroidetes	Bacteroidia	Bacteroidales	NA	NA	NA	Bacteria;Bacteroidetes;Bacteroidia;Bacteroidales	-1.31931	6.01797	0.104556	1	26	12	1	FALSE
OTU025498	Firmicutes	Bacilli	Lactobacillales	Lactobacillaceae	Lactobacillus	NA	Bacteria;Firmicutes;Bacilli;Lactobacillales;Lactobacillaceae;Lactobacillus	-1.35333	6.1242	0.104751	1	127	16	2	FALSE
OTU021219	Firmicutes	Clostridia	Clostridiales	Ruminococcaceae	NA	NA	Bacteria;Firmicutes;Clostridia;Clostridiales;Ruminococcaceae	-1.15325	6.12047	0.105309	1	183	18	4	FALSE
OTU000611	Firmicutes	Clostridia	Clostridiales	NA	NA	NA	Bacteria;Firmicutes;Clostridia;Clostridiales	0.921204	6.99228	0.105543	1	1605	65	13	FALSE
OTU000308	Firmicutes	Clostridia	Clostridiales	Lachnospiraceae	Coprococcus	NA	Bacteria;Firmicutes;Clostridia;Clostridiales;Lachnospiraceae;Coprococcus	-1.02232	6.36441	0.105558	1	300	28	8	FALSE
OTU000911	NA	NA	NA	NA	NA	NA	Bacteria	1.22608	6.77941	0.105743	1	562	50	8	FALSE
OTU000533	Firmicutes	Clostridia	Clostridiales	NA	NA	NA	Bacteria;Firmicutes;Clostridia;Clostridiales	-1.18604	10.3927	0.107801	1	5259	1135	14	FALSE
OTU004105	Firmicutes	Clostridia	Clostridiales	NA	NA	NA	Bacteria;Firmicutes;Clostridia;Clostridiales	-1.32859	8.18429	0.108379	1	2444	212	12	FALSE
OTU000113	Firmicutes	Clostridia	Clostridiales	NA	NA	NA	Bacteria;Firmicutes;Clostridia;Clostridiales	1.19616	7.10108	0.108438	1	1010	74	13	FALSE
OTU009677	Firmicutes	Clostridia	Clostridiales	NA	NA	NA	Bacteria;Firmicutes;Clostridia;Clostridiales	1.21133	6.03151	0.108501	1	131	13	4	FALSE
OTU006869	Firmicutes	Clostridia	Clostridiales	NA	NA	NA	Bacteria;Firmicutes;Clostridia;Clostridiales	1.67498	7.90697	0.108856	1	1061	163	9	FALSE
OTU003009	Firmicutes	Clostridia	Clostridiales	NA	NA	NA	Bacteria;Firmicutes;Clostridia;Clostridiales	-1.09114	6.57092	0.109617	1	421	40	11	FALSE
OTU011241	Firmicutes	Clostridia	Clostridiales	NA	NA	NA	Bacteria;Firmicutes;Clostridia;Clostridiales	-1.34198	7.1874	0.111146	1	279	89	10	FALSE
OTU001813	Firmicutes	Clostridia	Clostridiales	NA	NA	NA	Bacteria;Firmicutes;Clostridia;Clostridiales	1.13748	6.00422	0.111759	1	116	12	4	FALSE
B_R_056478	Firmicutes	Clostridia	Clostridiales	NA	NA	NA	Bacteria;Firmicutes;Clostridia;Clostridiales	1.05125	8.26471	0.111875	1	2834	220	14	FALSE
OTU000343	Firmicutes	Clostridia	Clostridiales	NA	NA	NA	Bacteria;Firmicutes;Clostridia;Clostridiales	1.05844	6.85998	0.11288	1	735	56	13	FALSE
OTU003229	Firmicutes	Clostridia	Clostridiales	Clostridiaceae	Clostridium	Clostridium colinum	Bacteria;Firmicutes;Clostridia;Clostridiales;Clostridiaceae;Clostridium;Clostridium colinum	1.75925	8.35592	0.114465	1	6070	236	10	FALSE
OTU000154	NA	NA	NA	NA	NA	NA	Bacteria	1.08338	7.08851	0.114643	1	922	71	12	FALSE
OTU000268	Firmicutes	Clostridia	Clostridiales	NA	NA	NA	Bacteria;Firmicutes;Clostridia;Clostridiales	1.00829	8.82889	0.114931	1	3582	345	14	FALSE
OTU000892	Firmicutes	Clostridia	Clostridiales	NA	NA	NA	Bacteria;Firmicutes;Clostridia;Clostridiales	-1.36075	6.88477	0.115694	1	608	61	6	FALSE
OTU009504	Firmicutes	Clostridia	Clostridiales	Eubacteriaceae	Eubacterium	Eubacterium siraeum	Bacteria;Firmicutes;Clostridia;Clostridiales;Eubacteriaceae;Eubacterium;Eubacterium siraeum	1.26966	6.0592	0.115784	1	52	14	3	FALSE
OTU000885	Firmicutes	Clostridia	Clostridiales	NA	NA	NA	Bacteria;Firmicutes;Clostridia;Clostridiales	0.97079	6.67721	0.116302	1	424	44	10	FALSE
OTU000008	Firmicutes	Clostridia	Clostridiales	Eubacteriaceae	Eubacterium	Eubacterium siraeum	Bacteria;Firmicutes;Clostridia;Clostridiales;Eubacteriaceae;Eubacterium;Eubacterium siraeum	1.81847	14.4722	0.116409	1	96630	19397	14	FALSE
OTU009733	Firmicutes	Clostridia	Clostridiales	Ruminococcaceae	Ruminococcus	Ruminococcus albus	Bacteria;Firmicutes;Clostridia;Clostridiales;Ruminococcaceae;Ruminococcus;Ruminococcus albus	1.12569	6.16442	0.117038	1	920	18	8	FALSE
OTU002319	Firmicutes	Clostridia	Clostridiales	Ruminococcaceae	NA	NA	Bacteria;Firmicutes;Clostridia;Clostridiales;Ruminococcaceae	1.30344	7.79704	0.117165	1	1353	145	12	FALSE
OTU001473	Firmicutes	Clostridia	Clostridiales	NA	NA	NA	Bacteria;Firmicutes;Clostridia;Clostridiales	1.34699	7.82528	0.117285	1	476	155	12	FALSE
OTU001006	NA	NA	NA	NA	NA	NA	Bacteria	1.2286	6.6629	0.117356	1	223	42	7	FALSE
OTU000532	Firmicutes	Clostridia	Clostridiales	NA	NA	NA	Bacteria;Firmicutes;Clostridia;Clostridiales	1.32227	7.43416	0.119561	1	1109	101	9	FALSE
OTU009515	Firmicutes	Clostridia	Clostridiales	NA	NA	NA	Bacteria;Firmicutes;Clostridia;Clostridiales	1.16534	6.6732	0.12011	1	491	44	8	FALSE
OTU008949	Firmicutes	Clostridia	Clostridiales	Clostridiaceae	Fusicatenibacter	NA	Bacteria;Firmicutes;Clostridia;Clostridiales;Clostridiaceae;Fusicatenibacter	-0.922946	6.5499	0.120288	1	293	38	11	FALSE
OTU000406	Bacteroidetes	Bacteroidia	Bacteroidales	Rikenellaceae	Alistipes	NA	Bacteria;Bacteroidetes;Bacteroidia;Bacteroidales;Rikenellaceae;Alistipes	1.14042	9.027	0.120552	1	8386	393	14	FALSE
OTU003656	NA	NA	NA	NA	NA	NA	Bacteria	1.23954	7.20734	0.121343	1	2349	85	9	FALSE
OTU052067	Firmicutes	NA	NA	NA	NA	NA	Bacteria;Firmicutes	-1.24161	5.99033	0.121376	1	22	11	1	FALSE
OTU005867	Proteobacteria	Betaproteobacteria	Burkholderiales	NA	NA	NA	Bacteria;Proteobacteria;Betaproteobacteria;Burkholderiales	-1.19845	6.14733	0.123807	1	252	17	5	FALSE
OTU000201	NA	NA	NA	NA	NA	NA	Bacteria	-1.14924	7.5385	0.124417	1	4103	114	10	FALSE
OTU008339	Firmicutes	Clostridia	Clostridiales	NA	NA	NA	Bacteria;Firmicutes;Clostridia;Clostridiales	-1.71888	9.51356	0.126188	1	2386	625	8	FALSE
B_R_017825	Firmicutes	NA	NA	NA	NA	NA	Bacteria;Firmicutes	0.891953	6.5527	0.126245	1	380	37	13	FALSE
OTU002131	Firmicutes	Clostridia	Clostridiales	NA	NA	NA	Bacteria;Firmicutes;Clostridia;Clostridiales	-1.11045	7.10509	0.126472	1	358	76	11	FALSE
OTU000770	Firmicutes	Clostridia	Clostridiales	NA	NA	NA	Bacteria;Firmicutes;Clostridia;Clostridiales	-1.42088	7.82789	0.127947	1	538	155	9	FALSE
OTU001998	Firmicutes	Clostridia	Clostridiales	NA	NA	NA	Bacteria;Firmicutes;Clostridia;Clostridiales	0.996498	6.04533	0.128854	1	146	13	6	FALSE
OTU000063	Firmicutes	Clostridia	Clostridiales	NA	NA	NA	Bacteria;Firmicutes;Clostridia;Clostridiales	-1.20746	9.72432	0.129134	1	6400	716	14	FALSE
OTU001276	Bacteroidetes	Bacteroidia	Bacteroidales	Porphyromonadaceae	NA	NA	Bacteria;Bacteroidetes;Bacteroidia;Bacteroidales;Porphyromonadaceae	1.12468	6.08714	0.129272	1	40	15	5	FALSE
OTU000052	NA	NA	NA	NA	NA	NA	Bacteria	-1.12535	11.9064	0.129565	1	23946	3423	14	FALSE
OTU007043	Firmicutes	Clostridia	Clostridiales	NA	NA	NA	Bacteria;Firmicutes;Clostridia;Clostridiales	-1.24681	6.64331	0.129999	1	306	43	8	FALSE
OTU000103	NA	NA	NA	NA	NA	NA	Bacteria	1.03571	6.79965	0.131069	1	307	52	11	FALSE
OTU002538	NA	NA	NA	NA	NA	NA	Bacteria	1.08452	7.20579	0.131103	1	541	83	11	FALSE
OTU014234	PHY_Coriobacteriia	Coriobacteriia	Eggerthellales	Eggerthellaceae	NA	NA	Bacteria;PHY_Coriobacteriia;Coriobacteriia;Eggerthellales;Eggerthellaceae	-1.08192	6.17535	0.131229	1	52	19	6	FALSE
OTU011407	Firmicutes	Clostridia	Clostridiales	NA	NA	NA	Bacteria;Firmicutes;Clostridia;Clostridiales	1.13031	6.08912	0.1339	1	81	15	5	FALSE
OTU002023	Firmicutes	Clostridia	Clostridiales	NA	NA	NA	Bacteria;Firmicutes;Clostridia;Clostridiales	1.20885	6.50516	0.133945	1	49	35	6	FALSE
OTU000119	Firmicutes	Clostridia	Clostridiales	NA	NA	NA	Bacteria;Firmicutes;Clostridia;Clostridiales	1.04662	13.9713	0.134863	1	106746	13705	14	FALSE
OTU000261	Firmicutes	Clostridia	Clostridiales	NA	NA	NA	Bacteria;Firmicutes;Clostridia;Clostridiales	-1.47657	10.3227	0.135191	1	7212	1136	14	FALSE
OTU004750	Firmicutes	Clostridia	Clostridiales	NA	NA	NA	Bacteria;Firmicutes;Clostridia;Clostridiales	-1.104	7.51206	0.135211	1	2401	116	13	FALSE
OTU115836	Firmicutes	Clostridia	Clostridiales	NA	NA	NA	Bacteria;Firmicutes;Clostridia;Clostridiales	-1.10477	6.02471	0.135582	1	39	13	3	FALSE
OTU005773	Tenericutes	Mollicutes	Entomoplasmatales	NA	NA	NA	Bacteria;Tenericutes;Mollicutes ;Entomoplasmatales	1.06398	5.90492	0.136305	1	192	8	4	FALSE
OTU003006	NA	NA	NA	NA	NA	NA	Bacteria	1.0638	5.90282	0.136305	1	190	8	4	FALSE
OTU001100	Bacteroidetes	Bacteroidia	Bacteroidales	Porphyromonadaceae	NA	NA	Bacteria;Bacteroidetes;Bacteroidia;Bacteroidales;Porphyromonadaceae	1.06374	5.90205	0.136305	1	134	8	3	FALSE
OTU000846	Firmicutes	Clostridia	Clostridiales	NA	NA	NA	Bacteria;Firmicutes;Clostridia;Clostridiales	1.06365	5.90111	0.136305	1	320	8	3	FALSE
OTU011757	Firmicutes	Clostridia	Clostridiales	NA	NA	NA	Bacteria;Firmicutes;Clostridia;Clostridiales	1.06341	6.26371	0.136716	1	81	23	5	FALSE
OTU001811	Firmicutes	Clostridia	Clostridiales	NA	NA	NA	Bacteria;Firmicutes;Clostridia;Clostridiales	-1.20813	6.68977	0.13694	1	223	47	7	FALSE
OTU000006	Firmicutes	Clostridia	Clostridiales	NA	NA	NA	Bacteria;Firmicutes;Clostridia;Clostridiales	-1.54464	8.82035	0.137431	1	981	367	12	FALSE
OTU009271	Firmicutes	Clostridia	Clostridiales	NA	NA	NA	Bacteria;Firmicutes;Clostridia;Clostridiales	1.2443	7.63537	0.137505	1	862	129	9	FALSE
OTU000469	Firmicutes	Clostridia	Clostridiales	NA	NA	NA	Bacteria;Firmicutes;Clostridia;Clostridiales	1.16896	9.56571	0.138241	1	4828	601	14	FALSE
B_R_028942	Firmicutes	Clostridia	Clostridiales	NA	NA	NA	Bacteria;Firmicutes;Clostridia;Clostridiales	-0.967598	7.59382	0.139122	1	971	125	14	FALSE
OTU007414	Firmicutes	Clostridia	Clostridiales	Clostridiaceae	Clostridium	NA	Bacteria;Firmicutes;Clostridia;Clostridiales;Clostridiaceae;Clostridium	-1.00046	6.34491	0.13982	1	364	27	7	FALSE
OTU000660	NA	NA	NA	NA	NA	NA	Bacteria	-0.995339	8.94529	0.140306	1	4277	376	14	FALSE
OTU089138	Firmicutes	Clostridia	Clostridiales	NA	NA	NA	Bacteria;Firmicutes;Clostridia;Clostridiales	-1.02049	5.98557	0.140657	1	57	12	4	FALSE
OTU003458	NA	NA	NA	NA	NA	NA	Bacteria	0.966568	6.41574	0.140989	1	211	30	10	FALSE
OTU005218	Firmicutes	Clostridia	Clostridiales	NA	NA	NA	Bacteria;Firmicutes;Clostridia;Clostridiales	-1.08775	6.63309	0.141029	1	230	42	7	FALSE
OTU000001	Firmicutes	Clostridia	Clostridiales	NA	NA	NA	Bacteria;Firmicutes;Clostridia;Clostridiales	1.45124	9.24447	0.141362	1	2247	486	10	FALSE
B_R_013241	Firmicutes	Clostridia	Clostridiales	NA	NA	NA	Bacteria;Firmicutes;Clostridia;Clostridiales	-1.15934	5.96216	0.14145	1	48	10	1	FALSE
OTU044962	Firmicutes	Clostridia	Clostridiales	NA	NA	NA	Bacteria;Firmicutes;Clostridia;Clostridiales	-1.15934	5.96216	0.141451	1	49	10	1	FALSE
OTU065327	Proteobacteria	Gammaproteobacteria	Pseudomonadales	Moraxellaceae	Acinetobacter	NA	Bacteria;Proteobacteria;Gammaproteobacteria;Pseudomonadales;Moraxellaceae;Acinetobacter	-1.15935	5.96216	0.141471	1	135	10	1	FALSE
OTU000339	NA	NA	NA	NA	NA	NA	Bacteria	1.18481	11.6697	0.141633	1	14387	2755	14	FALSE
OTU000069	Firmicutes	Clostridia	Clostridiales	NA	NA	NA	Bacteria;Firmicutes;Clostridia;Clostridiales	-1.39603	11.2063	0.142091	1	13104	2087	14	FALSE
OTU006868	NA	NA	NA	NA	NA	NA	Bacteria	-1.36095	8.13289	0.142233	1	607	199	10	FALSE
B_R_002200	Proteobacteria	Deltaproteobacteria	Desulfovibrionales	Desulfovibrionaceae	Desulfovibrio	NA	Bacteria;Proteobacteria;Deltaproteobacteria;Desulfovibrionales;Desulfovibrionaceae;Desulfovibrio;Bilophila wadsworthia	1.03894	7.09943	0.142278	1	2662	75	12	FALSE
OTU017331	Firmicutes	Clostridia	Clostridiales	NA	NA	NA	Bacteria;Firmicutes;Clostridia;Clostridiales	-0.946911	6.11919	0.142344	1	72	17	7	FALSE
OTU000574	Firmicutes	Clostridia	Clostridiales	NA	NA	NA	Bacteria;Firmicutes;Clostridia;Clostridiales	-1.18058	6.74588	0.142414	1	258	50	7	FALSE
OTU008812	Firmicutes	Clostridia	Clostridiales	NA	NA	NA	Bacteria;Firmicutes;Clostridia;Clostridiales	0.901064	6.27051	0.14287	1	154	23	9	FALSE
OTU011694	Firmicutes	Clostridia	Clostridiales	NA	NA	NA	Bacteria;Firmicutes;Clostridia;Clostridiales	0.984242	6.03798	0.142924	1	250	13	7	FALSE
OTU000483	NA	NA	NA	NA	NA	NA	Bacteria	-1.2229	11.5422	0.143531	1	27709	2387	14	FALSE
OTU000623	Firmicutes	Clostridia	Clostridiales	Eubacteriaceae	Eubacterium	Eubacterium siraeum	Bacteria;Firmicutes;Clostridia;Clostridiales;Eubacteriaceae;Eubacterium;Eubacterium siraeum	1.23418	6.94629	0.143846	1	304	62	8	FALSE
OTU002074	Firmicutes	Clostridia	Clostridiales	NA	NA	NA	Bacteria;Firmicutes;Clostridia;Clostridiales	-1.23232	7.80989	0.145222	1	622	153	11	FALSE
OTU007551	NA	NA	NA	NA	NA	NA	Bacteria	-1.04351	6.49233	0.146628	1	153	34	7	FALSE
B_R_006019	NA	NA	NA	NA	NA	NA	Bacteria	0.863787	6.89027	0.147139	1	515	58	13	FALSE
OTU000776	NA	NA	NA	NA	NA	NA	Bacteria	-0.95461	8.36976	0.147536	1	3191	244	14	FALSE
OTU016558	Firmicutes	Clostridia	Clostridiales	NA	NA	NA	Bacteria;Firmicutes;Clostridia;Clostridiales	-0.944608	6.32309	0.149359	1	201	26	7	FALSE
OTU000362	Bacteroidetes	Flavobacteriia	Flavobacteriales	Cryomorphaceae	NA	NA	Bacteria;Bacteroidetes;Flavobacteriia;Flavobacteriales;Cryomorphaceae	1.35966	10.7623	0.15031	1	9207	1453	11	FALSE
B_R_033153	Bacteroidetes	Bacteroidia	Bacteroidales	Porphyromonadaceae	NA	NA	Bacteria;Bacteroidetes;Bacteroidia;Bacteroidales;Porphyromonadaceae	-1.01213	5.98567	0.150487	1	5136	12	4	FALSE
OTU000391	Firmicutes	Clostridia	Clostridiales	NA	NA	NA	Bacteria;Firmicutes;Clostridia;Clostridiales	-1.01253	11.3474	0.151766	1	21240	2242	14	FALSE
OTU000082	Firmicutes	Clostridia	Clostridiales	NA	NA	NA	Bacteria;Firmicutes;Clostridia;Clostridiales	1.00892	9.23638	0.15197	1	2371	475	14	FALSE
OTU001378	Tenericutes	Mollicutes	Entomoplasmatales	NA	NA	NA	Bacteria;Tenericutes;Mollicutes ;Entomoplasmatales	1.01519	6.33173	0.152178	1	978	25	8	FALSE
OTU000455	Firmicutes	Clostridia	Clostridiales	NA	NA	NA	Bacteria;Firmicutes;Clostridia;Clostridiales	1.07043	9.9703	0.152442	1	5123	788	14	FALSE
OTU002651	NA	NA	NA	NA	NA	NA	Bacteria	-1.05925	6.94935	0.152805	1	839	61	11	FALSE
OTU003574	Firmicutes	Clostridia	Clostridiales	NA	NA	NA	Bacteria;Firmicutes;Clostridia;Clostridiales	-1.07005	7.68137	0.153018	1	1082	137	13	FALSE
OTU000166	Firmicutes	Clostridia	Clostridiales	NA	NA	NA	Bacteria;Firmicutes;Clostridia;Clostridiales	-1.02841	9.55314	0.153041	1	10290	595	14	FALSE
OTU003542	Firmicutes	Clostridia	Clostridiales	NA	NA	NA	Bacteria;Firmicutes;Clostridia;Clostridiales	-1.61029	8.05179	0.153572	1	5259	169	7	FALSE
OTU000404	Firmicutes	Clostridia	Clostridiales	NA	NA	NA	Bacteria;Firmicutes;Clostridia;Clostridiales	1.02908	11.943	0.154344	1	13311	3325	14	FALSE
OTU069167	Firmicutes	Clostridia	Clostridiales	NA	NA	NA	Bacteria;Firmicutes;Clostridia;Clostridiales	-1.3334	6.69104	0.154426	1	704	50	4	FALSE
OTU002723	Bacteroidetes	Bacteroidia	Bacteroidales	Porphyromonadaceae	NA	NA	Bacteria;Bacteroidetes;Bacteroidia;Bacteroidales;Porphyromonadaceae	1.10262	6.2323	0.154597	1	118	21	7	FALSE
OTU000075	NA	NA	NA	NA	NA	NA	Bacteria	1.22845	10.5954	0.154868	1	5960	1270	14	FALSE
OTU000033	Firmicutes	Clostridia	Clostridiales	NA	NA	NA	Bacteria;Firmicutes;Clostridia;Clostridiales	1.11899	8.5286	0.155111	1	1800	271	13	FALSE
OTU017241	Bacteroidetes	Bacteroidia	Bacteroidales	Porphyromonadaceae	NA	NA	Bacteria;Bacteroidetes;Bacteroidia;Bacteroidales;Porphyromonadaceae	-1.14335	6.04573	0.155536	1	23	13	2	FALSE
B_R_006878	NA	NA	NA	NA	NA	NA	Bacteria	-0.923151	9.08777	0.155596	1	10638	431	14	FALSE
OTU000030	Firmicutes	Clostridia	Clostridiales	NA	NA	NA	Bacteria;Firmicutes;Clostridia;Clostridiales	-1.01934	9.33613	0.155756	1	3798	529	14	FALSE
OTU007065	Firmicutes	Clostridia	Clostridiales	NA	NA	NA	Bacteria;Firmicutes;Clostridia;Clostridiales	1.12705	6.00654	0.155877	1	38	12	3	FALSE
OTU000412	NA	NA	NA	NA	NA	NA	Bacteria	1.18799	11.5449	0.156077	1	34174	2429	14	FALSE
OTU000656	Firmicutes	Clostridia	Clostridiales	NA	NA	NA	Bacteria;Firmicutes;Clostridia;Clostridiales	-1.26647	7.95045	0.156131	1	1991	180	13	FALSE
OTU009913	Tenericutes	Mollicutes	Entomoplasmatales	Spiroplasmataceae	Spiroplasma	NA	Bacteria;Tenericutes;Mollicutes ;Entomoplasmatales;Spiroplasmataceae;Spiroplasma	0.998334	6.25247	0.156162	1	412	22	7	FALSE
OTU000575	NA	NA	NA	NA	NA	NA	Bacteria	0.996268	6.44355	0.156221	1	557	31	10	FALSE
OTU021648	Firmicutes	Clostridia	Clostridiales	NA	NA	NA	Bacteria;Firmicutes;Clostridia;Clostridiales	1.02131	6.24326	0.156935	1	109	22	5	FALSE
OTU002201	NA	NA	NA	NA	NA	NA	Bacteria	-1.12928	6.11479	0.157092	1	199	18	3	FALSE
OTU008646	Firmicutes	Clostridia	Clostridiales	NA	NA	NA	Bacteria;Firmicutes;Clostridia;Clostridiales	-1.06881	6.31842	0.157241	1	300	24	6	FALSE
OTU000569	PHY_Coriobacteriia	Coriobacteriia	Eggerthellales	Eggerthellaceae	NA	NA	Bacteria;PHY_Coriobacteriia;Coriobacteriia;Eggerthellales;Eggerthellaceae	0.901367	8.03068	0.157309	1	755	177	14	FALSE
OTU063379	Firmicutes	Clostridia	Clostridiales	NA	NA	NA	Bacteria;Firmicutes;Clostridia;Clostridiales	-1.17449	6.41949	0.157403	1	72	32	4	FALSE
OTU004635	Firmicutes	Clostridia	Clostridiales	NA	NA	NA	Bacteria;Firmicutes;Clostridia;Clostridiales	-0.816208	6.07778	0.157404	1	1238	15	8	FALSE
OTU035071	Firmicutes	Clostridia	Clostridiales	NA	NA	NA	Bacteria;Firmicutes;Clostridia;Clostridiales	1.05898	5.9773	0.157772	1	37	11	3	FALSE
OTU000191	NA	NA	NA	NA	NA	NA	Bacteria	1.61101	11.5319	0.157789	1	22986	2372	11	FALSE
OTU004224	Firmicutes	Clostridia	Clostridiales	NA	NA	NA	Bacteria;Firmicutes;Clostridia;Clostridiales	-1.08731	7.16503	0.158224	1	729	84	10	FALSE
OTU001170	NA	NA	NA	NA	NA	NA	Bacteria	1.11783	6.69741	0.158514	1	545	44	9	FALSE
OTU011156	NA	NA	NA	NA	NA	NA	Bacteria	1.06672	5.98944	0.158528	1	687	11	4	FALSE
OTU000248	Bacteroidetes	Bacteroidia	Bacteroidales	Bacteroidaceae	Bacteroides	Bacteroides massiliensis	Bacteria;Bacteroidetes;Bacteroidia;Bacteroidales;Bacteroidaceae;Bacteroides;Bacteroides massiliensis	1.6533	10.9403	0.158773	1	22892	1598	13	FALSE
OTU000717	Firmicutes	Clostridia	Clostridiales	NA	NA	NA	Bacteria;Firmicutes;Clostridia;Clostridiales	0.966283	10.6487	0.159141	1	28774	1303	14	FALSE
OTU009757	Firmicutes	Clostridia	Clostridiales	NA	NA	NA	Bacteria;Firmicutes;Clostridia;Clostridiales	-1.07443	6.24885	0.159975	1	199	21	6	FALSE
B_R_017118	Firmicutes	Clostridia	Clostridiales	Eubacteriaceae	Eubacterium	NA	Bacteria;Firmicutes;Clostridia;Clostridiales;Eubacteriaceae;Eubacterium;Eubacterium siraeum	0.979877	5.95284	0.160412	1	58	10	5	FALSE
OTU003768	NA	NA	NA	NA	NA	NA	Bacteria	-0.885472	6.42905	0.161244	1	381	31	10	FALSE
OTU029221	Tenericutes	Mollicutes	NA	NA	NA	NA	Bacteria;Tenericutes;Mollicutes	-0.875225	6.16023	0.161448	1	230	19	7	FALSE
OTU001142	Firmicutes	Clostridia	Clostridiales	NA	NA	NA	Bacteria;Firmicutes;Clostridia;Clostridiales	-1.11106	7.42139	0.161629	1	1067	102	13	FALSE
OTU000107	Firmicutes	Clostridia	Clostridiales	NA	NA	NA	Bacteria;Firmicutes;Clostridia;Clostridiales	-1.25803	13.6023	0.161909	1	49497	10963	14	FALSE
OTU000838	Firmicutes	Clostridia	Clostridiales	NA	NA	NA	Bacteria;Firmicutes;Clostridia;Clostridiales	-1.28465	8.26412	0.162698	1	1942	210	12	FALSE
B_R_024156	Firmicutes	Clostridia	Clostridiales	NA	NA	NA	Bacteria;Firmicutes;Clostridia;Clostridiales	-0.94873	11.788	0.162741	1	21380	3097	14	FALSE
OTU000658	Firmicutes	Clostridia	Clostridiales	Ruminococcaceae	Ruminococcus	Ruminococcus albus	Bacteria;Firmicutes;Clostridia;Clostridiales;Ruminococcaceae;Ruminococcus;Ruminococcus albus	-0.947201	8.07939	0.162742	1	2980	197	14	FALSE
OTU002350	Firmicutes	Clostridia	Clostridiales	Ruminococcaceae	Ruminococcus	NA	Bacteria;Firmicutes;Clostridia;Clostridiales;Ruminococcaceae;Ruminococcus	0.923461	7.40614	0.163207	1	1317	100	14	FALSE
OTU000497	Firmicutes	Clostridia	Clostridiales	NA	NA	NA	Bacteria;Firmicutes;Clostridia;Clostridiales	1.14105	8.72555	0.163554	1	2497	314	12	FALSE
B_R_017328	Firmicutes	Clostridia	Clostridiales	NA	NA	NA	Bacteria;Firmicutes;Clostridia;Clostridiales;Clostridiaceae	0.880954	6.76862	0.164168	1	599	50	12	FALSE
B_R_021292	Firmicutes	Clostridia	Clostridiales	NA	NA	NA	Bacteria;Firmicutes;Clostridia;Clostridiales	-0.936318	6.03576	0.164439	1	377	14	5	FALSE
OTU009169	NA	NA	NA	NA	NA	NA	Bacteria	1.12362	6.07486	0.165156	1	533	15	3	FALSE
OTU000237	Firmicutes	Clostridia	Clostridiales	NA	NA	NA	Bacteria;Firmicutes;Clostridia;Clostridiales	-0.972239	7.4681	0.165642	1	1589	112	12	FALSE
OTU019897	Firmicutes	Clostridia	Clostridiales	NA	NA	NA	Bacteria;Firmicutes;Clostridia;Clostridiales	-0.989345	6.05804	0.166247	1	97	15	4	FALSE
OTU001281	Firmicutes	Clostridia	Clostridiales	NA	NA	NA	Bacteria;Firmicutes;Clostridia;Clostridiales	0.974679	7.94933	0.166559	1	605	166	14	FALSE
OTU000612	NA	NA	NA	NA	NA	NA	Bacteria	-1.0928	8.2596	0.166917	1	3091	220	13	FALSE
OTU002665	Firmicutes	Clostridia	Clostridiales	NA	NA	NA	Bacteria;Firmicutes;Clostridia;Clostridiales	1.05277	5.98456	0.16699	1	47	11	4	FALSE
OTU000249	Bacteroidetes	Bacteroidia	Bacteroidales	Bacteroidaceae	Bacteroides	NA	Bacteria;Bacteroidetes;Bacteroidia;Bacteroidales;Bacteroidaceae;Bacteroides	1.52708	9.82537	0.167071	1	8919	710	10	FALSE
OTU001542	NA	NA	NA	NA	NA	NA	Bacteria	-0.97733	6.40254	0.167397	1	244	30	7	FALSE
B_R_012625	PHY_Coriobacteriia	Coriobacteriia	Eggerthellales	Eggerthellaceae	NA	NA	Bacteria;PHY_Coriobacteriia;Coriobacteriia;Eggerthellales;Eggerthellaceae	-1.07226	5.93343	0.167518	1	14	9	1	FALSE
OTU036448	Proteobacteria	Betaproteobacteria	Burkholderiales	Alcaligenaceae	Achromobacter	NA	Bacteria;Proteobacteria;Betaproteobacteria;Burkholderiales;Alcaligenaceae;Achromobacter	-1.07226	5.93343	0.167526	1	149	9	1	FALSE
OTU145598	Bacteroidetes	Bacteroidia	Bacteroidales	Porphyromonadaceae	NA	NA	Bacteria;Bacteroidetes;Bacteroidia;Bacteroidales;Porphyromonadaceae	-1.07227	5.93343	0.167555	1	13	9	1	FALSE
OTU006293	Firmicutes	Clostridia	Clostridiales	NA	NA	NA	Bacteria;Firmicutes;Clostridia;Clostridiales	0.977647	6.03985	0.167922	1	364	13	4	FALSE
OTU001597	Firmicutes	Clostridia	Clostridiales	NA	NA	NA	Bacteria;Firmicutes;Clostridia;Clostridiales	-1.08623	8.63572	0.168098	1	3572	308	14	FALSE
OTU000213	NA	NA	NA	NA	NA	NA	Bacteria	1.01167	9.0997	0.168634	1	4272	430	14	FALSE
OTU003721	Firmicutes	Clostridia	Clostridiales	NA	NA	NA	Bacteria;Firmicutes;Clostridia;Clostridiales	1.13645	7.20207	0.169609	1	806	79	10	FALSE
OTU000300	Firmicutes	Clostridia	Clostridiales	NA	NA	NA	Bacteria;Firmicutes;Clostridia;Clostridiales	0.997274	6.90109	0.169857	1	440	59	9	FALSE
OTU000599	Bacteroidetes	Bacteroidia	Bacteroidales	Porphyromonadaceae	NA	NA	Bacteria;Bacteroidetes;Bacteroidia;Bacteroidales;Porphyromonadaceae	1.31578	8.01421	0.169969	1	856	178	9	FALSE
OTU012802	Firmicutes	Clostridia	Clostridiales	NA	NA	NA	Bacteria;Firmicutes;Clostridia;Clostridiales	-0.802459	6.00152	0.171882	1	62	12	8	FALSE
OTU000684	NA	NA	NA	NA	NA	NA	Bacteria	0.871796	9.88729	0.172004	1	4612	754	14	FALSE
OTU001685	Firmicutes	Clostridia	Clostridiales	Ruminococcaceae	Ruminococcus	NA	Bacteria;Firmicutes;Clostridia;Clostridiales;Ruminococcaceae;Ruminococcus	1.22902	8.1911	0.172936	1	3016	203	12	FALSE
OTU000648	NA	NA	NA	NA	NA	NA	Bacteria	-1.03691	7.65156	0.173023	1	2032	131	12	FALSE
OTU000677	NA	NA	NA	NA	NA	NA	Bacteria	1.09318	10.5042	0.173831	1	5493	1198	14	FALSE
B_R_021697	Firmicutes	Clostridia	Clostridiales	NA	NA	NA	Bacteria;Firmicutes;Clostridia;Clostridiales	-0.96056	8.75842	0.174071	1	2257	335	14	FALSE
OTU000333	Firmicutes	Clostridia	Clostridiales	NA	NA	NA	Bacteria;Firmicutes;Clostridia;Clostridiales	1.09606	8.56228	0.174159	1	3866	282	13	FALSE
OTU001621	Firmicutes	Clostridia	Clostridiales	Lachnospiraceae	NA	NA	Bacteria;Firmicutes;Clostridia;Clostridiales;Lachnospiraceae	0.798158	6.4045	0.174603	1	491	29	10	FALSE
OTU001690	Firmicutes	Clostridia	Clostridiales	Ruminococcaceae	NA	NA	Bacteria;Firmicutes;Clostridia;Clostridiales;Ruminococcaceae	0.9791	6.5544	0.174713	1	731	36	8	FALSE
OTU000182	Bacteroidetes	Bacteroidia	Bacteroidales	NA	NA	NA	Bacteria;Bacteroidetes;Bacteroidia;Bacteroidales	1.48902	11.2298	0.174876	1	15787	2012	13	FALSE
OTU011838	NA	NA	NA	NA	NA	NA	Bacteria	1.2022	6.77405	0.175255	1	1045	50	5	FALSE
OTU002545	NA	NA	NA	NA	NA	NA	Bacteria	-0.926887	7.31173	0.17582	1	833	93	12	FALSE
OTU001187	Firmicutes	Clostridia	Clostridiales	NA	NA	NA	Bacteria;Firmicutes;Clostridia;Clostridiales	1.16244	8.85088	0.176235	1	2547	355	12	FALSE
OTU001267	Firmicutes	Clostridia	Clostridiales	NA	NA	NA	Bacteria;Firmicutes;Clostridia;Clostridiales	-1.08191	6.46381	0.176282	1	519	33	7	FALSE
OTU011075	Firmicutes	Clostridia	Clostridiales	NA	NA	NA	Bacteria;Firmicutes;Clostridia;Clostridiales	-1.02466	6.23348	0.176526	1	272	21	4	FALSE
OTU003069	Firmicutes	Clostridia	Clostridiales	Ruminococcaceae	Ruminococcus	NA	Bacteria;Firmicutes;Clostridia;Clostridiales;Ruminococcaceae;Ruminococcus	0.863569	6.1406	0.17662	1	171	17	10	FALSE
OTU010522	NA	NA	NA	NA	NA	NA	Bacteria	0.997755	5.9633	0.176691	1	38	10	3	FALSE
OTU006666	NA	NA	NA	NA	NA	NA	Bacteria	-0.941116	6.04503	0.176766	1	137	14	5	FALSE
OTU011850	Firmicutes	Clostridia	Clostridiales	NA	NA	NA	Bacteria;Firmicutes;Clostridia;Clostridiales	-1.06869	6.4488	0.176895	1	110	34	6	FALSE
OTU000866	Firmicutes	Clostridia	Clostridiales	NA	NA	NA	Bacteria;Firmicutes;Clostridia;Clostridiales	-1.14155	11.1104	0.177694	1	16149	1956	14	FALSE
B_R_016601	Proteobacteria	Alphaproteobacteria	NA	NA	NA	NA	Bacteria;Proteobacteria;Alphaproteobacteria	0.97854	5.95079	0.178452	1	631	10	4	FALSE
OTU004091	Firmicutes	Clostridia	Clostridiales	NA	NA	NA	Bacteria;Firmicutes;Clostridia;Clostridiales	-1.54797	8.14297	0.178508	1	1525	211	4	FALSE
OTU008730	Firmicutes	Clostridia	Clostridiales	Eubacteriaceae	Eubacterium	NA	Bacteria;Firmicutes;Clostridia;Clostridiales;Eubacteriaceae;Eubacterium	-0.862053	6.22468	0.178708	1	442	22	9	FALSE
OTU003888	Tenericutes	Mollicutes	Entomoplasmatales	Spiroplasmataceae	Spiroplasma	NA	Bacteria;Tenericutes;Mollicutes ;Entomoplasmatales;Spiroplasmataceae;Spiroplasma	1.10921	6.43735	0.178856	1	716	30	5	FALSE
OTU000163	Firmicutes	Clostridia	Clostridiales	NA	NA	NA	Bacteria;Firmicutes;Clostridia;Clostridiales	-0.934826	10.0528	0.179519	1	13562	912	14	FALSE
OTU000886	NA	NA	NA	NA	NA	NA	Bacteria	0.843392	7.31794	0.179616	1	554	93	14	FALSE
OTU003190	Tenericutes	Mollicutes	NA	NA	NA	NA	Bacteria;Tenericutes;Mollicutes	-1.00574	8.15166	0.180701	1	1727	210	13	FALSE
OTU003891	Firmicutes	Clostridia	Clostridiales	NA	NA	NA	Bacteria;Firmicutes;Clostridia;Clostridiales	-0.901484	6.37801	0.180854	1	492	28	9	FALSE
OTU001958	Firmicutes	Clostridia	Clostridiales	NA	NA	NA	Bacteria;Firmicutes;Clostridia;Clostridiales	1.38919	7.27248	0.181034	1	723	87	6	FALSE
OTU014064	NA	NA	NA	NA	NA	NA	Bacteria	-1.20838	7.87776	0.181256	1	651	169	9	FALSE
OTU002384	Firmicutes	Clostridia	Clostridiales	NA	NA	NA	Bacteria;Firmicutes;Clostridia;Clostridiales	-0.804936	6.01007	0.182299	1	90	12	6	FALSE
OTU000893	NA	NA	NA	NA	NA	NA	Bacteria	-0.946209	9.71868	0.182423	1	10972	690	14	FALSE
OTU009043	Bacteroidetes	Bacteroidia	Bacteroidales	Porphyromonadaceae	NA	NA	Bacteria;Bacteroidetes;Bacteroidia;Bacteroidales;Porphyromonadaceae	1.08793	6.47691	0.182489	1	141	33	8	FALSE
OTU000367	Firmicutes	Clostridia	Clostridiales	NA	NA	NA	Bacteria;Firmicutes;Clostridia;Clostridiales	0.938448	7.87824	0.182769	1	1507	160	14	FALSE
OTU015996	Proteobacteria	Deltaproteobacteria	Desulfovibrionales	Desulfovibrionaceae	NA	NA	Bacteria;Proteobacteria;Deltaproteobacteria;Desulfovibrionales;Desulfovibrionaceae	1.04863	6.98047	0.183071	1	2117	66	8	FALSE
OTU006172	Firmicutes	Clostridia	Clostridiales	Eubacteriaceae	Eubacterium	Eubacterium siraeum	Bacteria;Firmicutes;Clostridia;Clostridiales;Eubacteriaceae;Eubacterium;Eubacterium siraeum	0.970499	6.21759	0.185692	1	97	21	4	FALSE
OTU000683	Proteobacteria	Deltaproteobacteria	Bdellovibrionales	Bdellovibrionaceae	Vampirovibrio	Vampirovibrio chlorellavorus	Bacteria;Proteobacteria;Deltaproteobacteria;Bdellovibrionales;Bdellovibrionaceae;Vampirovibrio;Vampirovibrio chlorellavorus	-1.10277	8.75593	0.186231	1	2626	333	14	FALSE
OTU006768	Firmicutes	Clostridia	Clostridiales	NA	NA	NA	Bacteria;Firmicutes;Clostridia;Clostridiales	-0.886998	6.72588	0.186841	1	318	49	8	FALSE
B_R_035200	Firmicutes	Clostridia	Clostridiales	NA	NA	NA	Bacteria;Firmicutes;Clostridia;Clostridiales	-0.950387	10.8983	0.187514	1	12617	1630	14	FALSE
[truncated: 3,688 more rows]

## Sheet: R6_8 c caec noTSO post DSS vs W
	phylum	class	order	family	genus	species	full_taxonomy	logFC	logCPM	PValue	FDR	Global_OTU_Size	Local_OTU_Size	Observed_in_Samples	Significance
[truncated: 4,320 more rows]

[truncated: 67 more sheets: R6_8 c caec TSO post DSS vs H2O, R6_8 c fae DSS post TSO vs V, R6_8 c fae no DSS post TSO vs V, R6_8 c fae no TSO DSS po vs pre, R6_8 c fae noTSOnoDSS po vs pre, R6_8 c fae noTSO poDSS vs H2O, R6_8 c fae TSO DSS po vs pre, R6_8 fae TSO no DSS po vs pre, R6_8 c fae TSO po DSS vs H2O, R6_8 p fae no TSO DSS po vs pre, R6_8 p fae noTSOnoDSS po vs pre, R6_8 p fae TSO DSS po vs pre, R6_8 p fae TSO no DSS po vs pre, R9_10 c ad DSS IS poTSO vs V, R9_10 c adh DSS noIS poTSO vs V, R9_10 c ad DSS noTSO poIS vs C, R9_10 c adh DSS TSO po IS vs C, R9_10 c cae DSS IS poTSO vs V, R9_10 c cae DSS noIS poTSO vs V, R9_10 c cae DSS noTSO poIS vs C …]
