# Supplementary material for: Preventive Trichuris suis ova (TSO) treatment protects immunocompetent rabbits from DSS colitis but may be detrimental under conditions of immunosuppression
Source: Sci Rep. 2017 Nov 28;7:16500. doi: 10.1038/s41598-017-16287-4 (PMC5705695; doi:10.1038/s41598-017-16287-4)
Supplement: Supplementary file 3 — OTU correlation tables [file 41598_2017_16287_MOESM3_ESM.xlsx]

## Sheet: legend
Abbreviations used in the association tables
6_8	experiments without immunosuppression
9_10	experiments with immunosuppression
dataset "R"	OTU sequence similarity 97%
dataset "S"	OTU sequence similarity 98%			This results and discussion in the manuscript are based on dataset "S"
c	classic i.e. unpaired analysis
p	paired analysis
C	Control
V	Vehicle
Histo_Villous_Stunting	Histoscore for villous stunting
Histo_Epithelial_Injury	Histoscore for epithlial injury
Histo_Crypt_distortion	Histoscore for crypt distortion
Histo_IEL	Histoscore for intraepithelial lymphocytes
Histo_LPL_Plasma	Histoscore for lamina propria lymphocytes and plasma cells
Histo_Eosinophils	Histoscore for eosinophils
Histo_Morpho	Histoscore for intestinal architecture
Histo_Infl	Histoscore for inflammatory cell infiltrate
Histo_Total	global histological score
Eosino	Eosinophils per 50x field
IEL_50	Intestinal epithelial lymphocytes per 50x field

## Sheet: sample metadata
Sample_Name	Microsynth_Name	Experiment	Animal_ID	Room	Material	Time	Immune_State	Parasite	Drug	Full_Treatment_Desc	Weight_Change	Disease_Activity_Index	Histo_Villous_Stunting	Histo_Epithelial_Injury	Histo_Crypt_distortion	Histo_IEL	Histo_LPL_Plasma	Histo_Eosinophils	Histo_Morpho	Histo_Infl	Histo_Total	Eosino	IEL_50
d1-6.2	Study-2a-d1-6-2	6	6.02	A	faeces	pre	control	TSO	DSS	Ctrl TSO DSS	0.902708	1	4	3.5	4	2	3.5	3	11.5	5.5	17	28.75	15.0538
d1-6.3	Study-2a-d1-6-3	6	6.03	A	faeces	pre	control	TSO	DSS	Ctrl TSO DSS	7.39615	0.5	1.5	1.5	2	1	1.5	4	5	2.5	7.5	44.25	6.31068
d1-6.4	Study-2a-d1-6-4	6	6.04	A	faeces	pre	control	vehicle	water	Ctrl Veh W	3.97691	0.25	0.5	0	0.5	1	1	2	1	2	3	4.75	6.77083
d1-6.6	Study-2a-d1-6-6	6	6.06	A	faeces	pre	control	TSO	water	Ctrl TSO W	6.33107	0.5	2.5	0.5	2	1	0.5	3	5	1.5	6.5	29.75	3.28947
d1-6.7	Study-2a-d1-6-7	6	6.07	A	faeces	pre	control	vehicle	DSS	Ctrl Veh DSS	0.323311	0.5	3.5	2	4	1	2	3	9.5	3	12.5	10.5	8.09524
d1-6.8	Study-2a-d1-6-8	6	6.08	A	faeces	pre	control	vehicle	water	Ctrl Veh W	5.95802	0.25	1	0	0.5	1	0.5	2	1.5	1.5	3	10	10.3846
d1-6.10	Study-2a-d1-6-10	6	6.1	A	faeces	pre	control	TSO	water	Ctrl TSO W	4.52743	0.25	0.5	0.5	1.5	1	0.5	4	2.5	1.5	4	52.5	3.31633
d1-6.11	Study-2a-d1-6-11	6	6.11	A	faeces	pre	control	TSO	DSS	Ctrl TSO DSS	5.63011	1	2.5	2.5	3	2	3	3	8	5	13	21.5	16.6667
d1-6.12	Study-2a-d1-6-12	6	6.12	A	faeces	pre	control	vehicle	DSS	Ctrl Veh DSS	6.78134	1	1	0.5	1	1	0.5	3	2.5	1.5	4	11.75	10
d1-6.13	Study-2a-d1-6-13	6	6.13	B	faeces	pre	control	vehicle	DSS	Ctrl Veh DSS	-0.533333	2.5	3.5	3	3.5	2	3	3	10	5	15	11.5	20.6731
d1-6.14	Study-2a-d1-6-14	6	6.14	B	faeces	pre	control	TSO	water	Ctrl TSO W	10.1671	0	1	1	2	1	0	4	4	1	5	44	3.93701
d1-6.15	Study-2a-d1-6-15	6	6.15	B	faeces	pre	control	vehicle	water	Ctrl Veh W	5.68641	0	0.5	1	0	1	0.5	1	1.5	1.5	3	1.25	2.47934
d1-6.16	Study-2a-d1-6-16	6	6.16	B	faeces	pre	control	TSO	DSS	Ctrl TSO DSS	3.26156	0.75	2.5	1.5	2	1	1	4	6	2	8	41	8.53659
d35-6.2	Study-2a-d35-6-2	6	6.02	A	faeces	post	control	TSO	DSS	Ctrl TSO DSS	0.902708	1	4	3.5	4	2	3.5	3	11.5	5.5	17	28.75	15.0538
d35-6.3	Study-2a-d35-6-3	6	6.03	A	faeces	post	control	TSO	DSS	Ctrl TSO DSS	7.39615	0.5	1.5	1.5	2	1	1.5	4	5	2.5	7.5	44.25	6.31068
d35-6.4	Study-2a-d35-6-4	6	6.04	A	faeces	post	control	vehicle	water	Ctrl Veh W	3.97691	0.25	0.5	0	0.5	1	1	2	1	2	3	4.75	6.77083
d35-6.6	Study-2a-d35-6-6	6	6.06	A	faeces	post	control	TSO	water	Ctrl TSO W	6.33107	0.5	2.5	0.5	2	1	0.5	3	5	1.5	6.5	29.75	3.28947
d35-6.7	Study-2a-d35-6-7	6	6.07	A	faeces	post	control	vehicle	DSS	Ctrl Veh DSS	0.323311	0.5	3.5	2	4	1	2	3	9.5	3	12.5	10.5	8.09524
d35-6.8	Study-2a-d35-6-8	6	6.08	A	faeces	post	control	vehicle	water	Ctrl Veh W	5.95802	0.25	1	0	0.5	1	0.5	2	1.5	1.5	3	10	10.3846
d35-6.10	Study-2a-d35-6-10	6	6.1	A	faeces	post	control	TSO	water	Ctrl TSO W	4.52743	0.25	0.5	0.5	1.5	1	0.5	4	2.5	1.5	4	52.5	3.31633
d35-6.11	Study-2a-d35-6-11	6	6.11	A	faeces	post	control	TSO	DSS	Ctrl TSO DSS	5.63011	1	2.5	2.5	3	2	3	3	8	5	13	21.5	16.6667
d35-6.12	Study-2a-d35-6-12	6	6.12	A	faeces	post	control	vehicle	DSS	Ctrl Veh DSS	6.78134	1	1	0.5	1	1	0.5	3	2.5	1.5	4	11.75	10
d35-6.13	Study-2a-d35-6-13	6	6.13	B	faeces	post	control	vehicle	DSS	Ctrl Veh DSS	-0.533333	2.5	3.5	3	3.5	2	3	3	10	5	15	11.5	20.6731
d35-6.14	Study-2a-d35-6-14	6	6.14	B	faeces	post	control	TSO	water	Ctrl TSO W	10.1671	0	1	1	2	1	0	4	4	1	5	44	3.93701
d35-6.15	Study-2a-d35-6-15	6	6.15	B	faeces	post	control	vehicle	water	Ctrl Veh W	5.68641	0	0.5	1	0	1	0.5	1	1.5	1.5	3	1.25	2.47934
d35-6.16	Study-2a-d35-6-16	6	6.16	B	faeces	post	control	TSO	DSS	Ctrl TSO DSS	3.26156	0.75	2.5	1.5	2	1	1	4	6	2	8	41	8.53659
cec-6.1	Study-2a-cec-6-1	6	6.01	A	caecal content	post	control	vehicle	DSS	Ctrl Veh DSS	-4.96592	3.25	4	4	4	1	4	4	12	5	17	42.25	7.94393
cec-6.2	Study-2a-cec-6-2	6	6.02	A	caecal content	post	control	TSO	DSS	Ctrl TSO DSS	0.902708	1	4	3.5	4	2	3.5	3	11.5	5.5	17	28.75	15.0538
cec-6.3	Study-2a-cec-6-3	6	6.03	A	caecal content	post	control	TSO	DSS	Ctrl TSO DSS	7.39615	0.5	1.5	1.5	2	1	1.5	4	5	2.5	7.5	44.25	6.31068
cec-6.4	Study-2a-cec-6-4	6	6.04	A	caecal content	post	control	vehicle	water	Ctrl Veh W	3.97691	0.25	0.5	0	0.5	1	1	2	1	2	3	4.75	6.77083
cec-6.6	Study-2a-cec-6-6	6	6.06	A	caecal content	post	control	TSO	water	Ctrl TSO W	6.33107	0.5	2.5	0.5	2	1	0.5	3	5	1.5	6.5	29.75	3.28947
cec-6.7	Study-2a-cec-6-7	6	6.07	A	caecal content	post	control	vehicle	DSS	Ctrl Veh DSS	0.323311	0.5	3.5	2	4	1	2	3	9.5	3	12.5	10.5	8.09524
cec-6.8	Study-2a-cec-6-8	6	6.08	A	caecal content	post	control	vehicle	water	Ctrl Veh W	5.95802	0.25	1	0	0.5	1	0.5	2	1.5	1.5	3	10	10.3846
cec-6.10	Study-2a-cec-6-10	6	6.1	A	caecal content	post	control	TSO	water	Ctrl TSO W	4.52743	0.25	0.5	0.5	1.5	1	0.5	4	2.5	1.5	4	52.5	3.31633
cec-6.11	Study-2a-cec-6-11	6	6.11	A	caecal content	post	control	TSO	DSS	Ctrl TSO DSS	5.63011	1	2.5	2.5	3	2	3	3	8	5	13	21.5	16.6667
cec-6.12	Study-2a-cec-6-12	6	6.12	A	caecal content	post	control	vehicle	DSS	Ctrl Veh DSS	6.78134	1	1	0.5	1	1	0.5	3	2.5	1.5	4	11.75	10
cec-6.13	Study-2a-cec-6-13	6	6.13	B	caecal content	post	control	vehicle	DSS	Ctrl Veh DSS	-0.533333	2.5	3.5	3	3.5	2	3	3	10	5	15	11.5	20.6731
cec-6.14	Study-2a-cec-6-14	6	6.14	B	caecal content	post	control	TSO	water	Ctrl TSO W	10.1671	0	1	1	2	1	0	4	4	1	5	44	3.93701
cec-6.15	Study-2a-cec-6-15	6	6.15	B	caecal content	post	control	vehicle	water	Ctrl Veh W	5.68641	0	0.5	1	0	1	0.5	1	1.5	1.5	3	1.25	2.47934
cec-6.16	Study-2a-cec-6-16	6	6.16	B	caecal content	post	control	TSO	DSS	Ctrl TSO DSS	3.26156	0.75	2.5	1.5	2	1	1	4	6	2	8	41	8.53659
d1 8.1	Study-2a-d1-8-1	8	8.01	A	faeces	pre	control	TSO	DSS	Ctrl TSO DSS	1.9796	1	2.5	1.5	2	1	1	3	6	2	8	20	5.97015
d1 8.2	Study-2a-d1-8-2	8	8.02	A	faeces	pre	control	vehicle	water	Ctrl Veh W	10.92	0	2	2.5	2	1	1	1	6.5	2	8.5	3.5	8.18182
d1 8.3	Study-2a-d1-8-3	8	8.03	A	faeces	pre	control	vehicle	water	Ctrl Veh W	7.44215	0	1.5	1.5	2	2	1	2	5	3	8	7.5	13.0952
d1 8.4	Study-2a-d1-8-4	8	8.04	A	faeces	pre	control	TSO	water	Ctrl TSO W	4.45923	0.4	1.5	1.5	2	1	2	4	5	3	8	42	5.31915
d1 8.5	Study-2a-d1-8-5	8	8.05	A	faeces	pre	control	TSO	water	Ctrl TSO W	7.54476	0	1.5	1.5	2	1	2	4	5	3	8	70	3.7234
d1 8.6	Study-2a-d1-8-6	8	8.06	A	faeces	pre	control	vehicle	water	Ctrl Veh W	5.17611	0.2	1	1	1.5	1	1	1	3.5	2	5.5	4	3
d1 8.8	Study-2a-d1-8-8	8	8.08	A	faeces	pre	control	TSO	DSS	Ctrl TSO DSS	6.79012	0.4	3.5	3	3.5	2	3	4	10	5	15	25.5	13.3721
d1 8.9	Study-2a-d1-8-9	8	8.09	A	faeces	pre	control	TSO	DSS	Ctrl TSO DSS	3.34137	0.8	3.5	2.5	4	1	3	4	10	4	14	43	5.46875
d1 8.10	Study-2a-d1-8-10	8	8.1	A	faeces	pre	control	vehicle	DSS	Ctrl Veh DSS	-0.331126	1.2	3	2.5	3	1	3	1	8.5	4	12.5	5	5.72917
d1 8.12	Study-2a-d1-8-12	8	8.12	A	faeces	pre	control	TSO	water	Ctrl TSO W	5.19243	0.2	1.5	1.5	2.5	1	1	4	5.5	2	7.5	36	5.26316
d1 8.13	Study-2a-d1-8-13	8	8.13	B	faeces	pre	control	vehicle	DSS	Ctrl Veh DSS	0.520156	1.2	3.5	3	3	2	2	3	9.5	4	13.5	16.5	11.5385
d1 8.14	Study-2a-d1-8-14	8	8.14	B	faeces	pre	control	TSO	DSS	Ctrl TSO DSS	-0.254858	0.8	1.5	2	2	1	2	4	5.5	3	8.5	147.5	7.7381
d1 8.15	Study-2a-d1-8-15	8	8.15	B	faeces	pre	control	TSO	water	Ctrl TSO W	7.50574	0	1	1	1.5	1	1	4	3.5	2	5.5	32.5	3.7037
d1 8.16	Study-2a-d1-8-16	8	8.16	B	faeces	pre	control	vehicle	water	Ctrl Veh W	7.59299	0.2	1.5	1.5	1.5	1	1	1	4.5	2	6.5	5	7.14286
d35-8.1	Study-2a-d35-8-1	8	8.01	A	faeces	post	control	TSO	DSS	Ctrl TSO DSS	1.9796	1	2.5	1.5	2	1	1	3	6	2	8	20	5.97015
d35-8.2	Study-2a-d35-8-2	8	8.02	A	faeces	post	control	vehicle	water	Ctrl Veh W	10.92	0	2	2.5	2	1	1	1	6.5	2	8.5	3.5	8.18182
d35-8.3	Study-2a-d35-8-3	8	8.03	A	faeces	post	control	vehicle	water	Ctrl Veh W	7.44215	0	1.5	1.5	2	2	1	2	5	3	8	7.5	13.0952
d35-8.4	Study-2a-d35-8-4	8	8.04	A	faeces	post	control	TSO	water	Ctrl TSO W	4.45923	0.4	1.5	1.5	2	1	2	4	5	3	8	42	5.31915
d35-8.5	Study-2a-d35-8-5	8	8.05	A	faeces	post	control	TSO	water	Ctrl TSO W	7.54476	0	1.5	1.5	2	1	2	4	5	3	8	70	3.7234
d35-8.6	Study-2a-d35-8-6	8	8.06	A	faeces	post	control	vehicle	water	Ctrl Veh W	5.17611	0.2	1	1	1.5	1	1	1	3.5	2	5.5	4	3
d35-8.7	Study-2a-d35-8-7	8	8.07	A	faeces	post	control	vehicle	DSS	Ctrl Veh DSS	-0.523865	1.4	1.5	1.5	2	2	2	3	5	4	9	17.5	12.8205
d35-8.8	Study-2a-d35-8-8	8	8.08	A	faeces	post	control	TSO	DSS	Ctrl TSO DSS	6.79012	0.4	3.5	3	3.5	2	3	4	10	5	15	25.5	13.3721
d35-8.9	Study-2a-d35-8-9	8	8.09	A	faeces	post	control	TSO	DSS	Ctrl TSO DSS	3.34137	0.8	3.5	2.5	4	1	3	4	10	4	14	43	5.46875
d35-8.10	Study-2a-d35-8-10	8	8.1	A	faeces	post	control	vehicle	DSS	Ctrl Veh DSS	-0.331126	1.2	3	2.5	3	1	3	1	8.5	4	12.5	5	5.72917
d35-8.11	Study-2a-d35-8-11	8	8.11	A	faeces	post	control	vehicle	DSS	Ctrl Veh DSS	-2.18182	1.6	3	3	3	1	3	2	9	4	13	9.66667	6.12245
d35-8.12	Study-2a-d35-8-12	8	8.12	A	faeces	post	control	TSO	water	Ctrl TSO W	5.19243	0.2	1.5	1.5	2.5	1	1	4	5.5	2	7.5	36	5.26316
d35-8.13	Study-2a-d35-8-13	8	8.13	B	faeces	post	control	vehicle	DSS	Ctrl Veh DSS	0.520156	1.2	3.5	3	3	2	2	3	9.5	4	13.5	16.5	11.5385
d35-8.14	Study-2a-d35-8-14	8	8.14	B	faeces	post	control	TSO	DSS	Ctrl TSO DSS	-0.254858	0.8	1.5	2	2	1	2	4	5.5	3	8.5	147.5	7.7381
d35-8.15	Study-2a-d35-8-15	8	8.15	B	faeces	post	control	TSO	water	Ctrl TSO W	7.50574	0	1	1	1.5	1	1	4	3.5	2	5.5	32.5	3.7037
d35-8.16	Study-2a-d35-8-16	8	8.16	B	faeces	post	control	vehicle	water	Ctrl Veh W	7.59299	0.2	1.5	1.5	1.5	1	1	1	4.5	2	6.5	5	7.14286
cec-8.1	Study-2b-cec-8-1	8	8.01	A	caecal content	post	control	TSO	DSS	Ctrl TSO DSS	1.9796	1	2.5	1.5	2	1	1	3	6	2	8	20	5.97015
cec-8.2	Study-2b-cec-8-2	8	8.02	A	caecal content	post	control	vehicle	water	Ctrl Veh W	10.92	0	2	2.5	2	1	1	1	6.5	2	8.5	3.5	8.18182
cec-8.3	Study-2b-cec-8-3	8	8.03	A	caecal content	post	control	vehicle	water	Ctrl Veh W	7.44215	0	1.5	1.5	2	2	1	2	5	3	8	7.5	13.0952
cec-8.4	Study-2b-cec-8-4	8	8.04	A	caecal content	post	control	TSO	water	Ctrl TSO W	4.45923	0.4	1.5	1.5	2	1	2	4	5	3	8	42	5.31915
cec-8.5	Study-2b-cec-8-5	8	8.05	A	caecal content	post	control	TSO	water	Ctrl TSO W	7.54476	0	1.5	1.5	2	1	2	4	5	3	8	70	3.7234
cec-8.6	Study-2b-cec-8-6	8	8.06	A	caecal content	post	control	vehicle	water	Ctrl Veh W	5.17611	0.2	1	1	1.5	1	1	1	3.5	2	5.5	4	3
cec-8.7	Study-2b-cec-8-7	8	8.07	A	caecal content	post	control	vehicle	DSS	Ctrl Veh DSS	-0.523865	1.4	1.5	1.5	2	2	2	3	5	4	9	17.5	12.8205
cec-8.8	Study-2b-cec-8-8	8	8.08	A	caecal content	post	control	TSO	DSS	Ctrl TSO DSS	6.79012	0.4	3.5	3	3.5	2	3	4	10	5	15	25.5	13.3721
cec-8.9	Study-2b-cec-8-9	8	8.09	A	caecal content	post	control	TSO	DSS	Ctrl TSO DSS	3.34137	0.8	3.5	2.5	4	1	3	4	10	4	14	43	5.46875
cec-8.10	Study-2b-cec-8-10	8	8.1	A	caecal content	post	control	vehicle	DSS	Ctrl Veh DSS	-0.331126	1.2	3	2.5	3	1	3	1	8.5	4	12.5	5	5.72917
cec-8.11	Study-2b-cec-8-11	8	8.11	A	caecal content	post	control	vehicle	DSS	Ctrl Veh DSS	-2.18182	1.6	3	3	3	1	3	2	9	4	13	9.66667	6.12245
cec-8.12	Study-2b-cec-8-12	8	8.12	A	caecal content	post	control	TSO	water	Ctrl TSO W	5.19243	0.2	1.5	1.5	2.5	1	1	4	5.5	2	7.5	36	5.26316
cec-8.13	Study-2b-cec-8-13	8	8.13	B	caecal content	post	control	vehicle	DSS	Ctrl Veh DSS	0.520156	1.2	3.5	3	3	2	2	3	9.5	4	13.5	16.5	11.5385
cec-8.14	Study-2b-cec-8-14	8	8.14	B	caecal content	post	control	TSO	DSS	Ctrl TSO DSS	-0.254858	0.8	1.5	2	2	1	2	4	5.5	3	8.5	147.5	7.7381
cec-8.15	Study-2b-cec-8-15	8	8.15	B	caecal content	post	control	TSO	water	Ctrl TSO W	7.50574	0	1	1	1.5	1	1	4	3.5	2	5.5	32.5	3.7037
cec-8.16	Study-2b-cec-8-16	8	8.16	B	caecal content	post	control	vehicle	water	Ctrl Veh W	7.59299	0.2	1.5	1.5	1.5	1	1	1	4.5	2	6.5	5	7.14286
d1-9.1	Study-2b-d1-9-1	9	9.01	A	faeces	pre	IS	TSO	DSS	IS TSO DSS	-4.67257	1.6	2.5	3.5	3.5	2	3.5	4	9.5	5.5	15	41	18.3544
d1-9.2	Study-2b-d1-9-2	9	9.02	A	faeces	pre	IS	TSO	DSS	IS TSO DSS	-6.20038	2	2.625	2.375	3.125	1.5	2.375	4	8.125	3.875	12	30.1667	15.9907
d1-9.3	Study-2b-d1-9-3	9	9.03	A	faeces	pre	control	vehicle	DSS	Ctrl Veh DSS	2.7635	1.2	1	1.5	2	2	1	2	4.5	3	7.5	4	13.3094
d1-9.4	Study-2b-d1-9-4	9	9.04	A	faeces	pre	control	TSO	DSS	Ctrl TSO DSS	-8.08176	1.6	2.5	1.5	2.5	1	2	4	6.5	3	9.5	46	9.0604
d1-9.5	Study-2b-d1-9-5	9	9.05	A	faeces	pre	control	vehicle	DSS	Ctrl Veh DSS	2.00922	1	1	1.5	2	1	1	2	4.5	2	6.5	8.33333	6.14035
d1-9.6	Study-2b-d1-9-6	9	9.06	A	faeces	pre	IS	vehicle	water	IS Veh W	3.38632	0.4	1.75	1	2	1	1.5	1	4.75	2.5	7.25	1.33333	9.52452
d1-9.7	Study-2b-d1-9-7	9	9.07	A	faeces	pre	IS	vehicle	DSS	IS Veh DSS	-1.26243	1.1	1.75	1.75	2.25	1	1	3	5.75	2	7.75	13.8333	7.26304
d1-9.8	Study-2b-d1-9-8	9	9.08	A	faeces	pre	IS	vehicle	water	IS Veh W	4.35787	0	1	1.16667	1.33333	1.33333	1	1	3.5	2.33333	5.83333	3.22222	8.20751
d1-9.10	Study-2b-d1-9-10	9	9.1	A	faeces	pre	control	TSO	DSS	Ctrl TSO DSS	3.93413	0.4	1.16667	1.5	1.66667	1	1	4	4.33333	2	6.33333	52.6667	8.83095
d1-9.11	Study-2b-d1-9-11	9	9.11	A	faeces	pre	IS	TSO	DSS	IS TSO DSS			1.5	1.25	2.125	1.5	1.5	2	4.875	3	7.875	9.33333	10.916
d1-9.12	Study-2b-d1-9-12	9	9.12	A	faeces	pre	IS	vehicle	DSS	IS Veh DSS	2.50095	0.2	1.75	1.25	2.25	1	1	2	5.25	2	7.25	5.58333	8.88807
d1-9.13	Study-2b-d1-9-13	9	9.13	B	faeces	pre	control	TSO	DSS	Ctrl TSO DSS	-4.8892	1.6	1	1.25	2	1.5	1	2	4.25	2.5	6.75	8.83333	17.4194
d1-9.14	Study-2b-d1-9-14	9	9.14	B	faeces	pre	IS	TSO	DSS	IS TSO DSS	-6.46353	1.4	2	3.25	2.75	2	2.25	4	8	4.25	12.25	68.3333	17.2685
d1-9.15	Study-2b-d1-9-15	9	9.15	B	faeces	pre	IS	vehicle	DSS	IS Veh DSS	-4.37406	1	2	1.75	1.5	2	1.5	1	5.25	3.5	8.75	4.66667	12.9538
d1-9.16	Study-2b-d1-9-16	9	9.16	B	faeces	pre	control	vehicle	DSS	Ctrl Veh DSS	2.14651	0.4	2.33333	2.33333	2	2	2.33333	3	6.66667	4.33333	11	11	18.9405
d35-9.1	Study-2b-d35-9-1	9	9.01	A	faeces	post	IS	TSO	DSS	IS TSO DSS	-4.67257	1.6	2.5	3.5	3.5	2	3.5	4	9.5	5.5	15	41	18.3544
d35-9.2	Study-2b-d35-9-2	9	9.02	A	faeces	post	IS	TSO	DSS	IS TSO DSS	-6.20038	2	2.625	2.375	3.125	1.5	2.375	4	8.125	3.875	12	30.1667	15.9907
d35-9.3	Study-2b-d35-9-3	9	9.03	A	faeces	post	control	vehicle	DSS	Ctrl Veh DSS	2.7635	1.2	1	1.5	2	2	1	2	4.5	3	7.5	4	13.3094
d35-9.4	Study-2b-d35-9-4	9	9.04	A	faeces	post	control	TSO	DSS	Ctrl TSO DSS	-8.08176	1.6	2.5	1.5	2.5	1	2	4	6.5	3	9.5	46	9.0604
d35-9.5	Study-2b-d35-9-5	9	9.05	A	faeces	post	control	vehicle	DSS	Ctrl Veh DSS	2.00922	1	1	1.5	2	1	1	2	4.5	2	6.5	8.33333	6.14035
d35-9.6	Study-2b-d35-9-6	9	9.06	A	faeces	post	IS	vehicle	water	IS Veh W	3.38632	0.4	1.75	1	2	1	1.5	1	4.75	2.5	7.25	1.33333	9.52452
d35-9.7	Study-2b-d35-9-7	9	9.07	A	faeces	post	IS	vehicle	DSS	IS Veh DSS	-1.26243	1.1	1.75	1.75	2.25	1	1	3	5.75	2	7.75	13.8333	7.26304
d35-9.8	Study-2b-d35-9-8	9	9.08	A	faeces	post	IS	vehicle	water	IS Veh W	4.35787	0	1	1.16667	1.33333	1.33333	1	1	3.5	2.33333	5.83333	3.22222	8.20751
d35-9.9	Study-2b-d35-9-9	9	9.09	A	faeces	post	control	TSO	DSS	Ctrl TSO DSS	2.36994	0.8	1.5	1.33333	1.66667	1.66667	1	4	4.5	2.66667	7.16667	25.8889	11.9094
d35-9.10	Study-2b-d35-9-10	9	9.1	A	faeces	post	control	TSO	DSS	Ctrl TSO DSS	3.93413	0.4	1.16667	1.5	1.66667	1	1	4	4.33333	2	6.33333	52.6667	8.83095
d35-9.12	Study-2b-d35-9-12	9	9.12	A	faeces	post	IS	vehicle	DSS	IS Veh DSS	2.50095	0.2	1.75	1.25	2.25	1	1	2	5.25	2	7.25	5.58333	8.88807
d35-9.13	Study-2b-d35-9-13	9	9.13	B	faeces	post	control	TSO	DSS	Ctrl TSO DSS	-4.8892	1.6	1	1.25	2	1.5	1	2	4.25	2.5	6.75	8.83333	17.4194
d35-9.14	Study-2b-d35-9-14	9	9.14	B	faeces	post	IS	TSO	DSS	IS TSO DSS	-6.46353	1.4	2	3.25	2.75	2	2.25	4	8	4.25	12.25	68.3333	17.2685
d35-9.15	Study-2b-d35-9-15	9	9.15	B	faeces	post	IS	vehicle	DSS	IS Veh DSS	-4.37406	1	2	1.75	1.5	2	1.5	1	5.25	3.5	8.75	4.66667	12.9538
d35-9.16	Study-2b-d35-9-16	9	9.16	B	faeces	post	control	vehicle	DSS	Ctrl Veh DSS	2.14651	0.4	2.33333	2.33333	2	2	2.33333	3	6.66667	4.33333	11	11	18.9405
cec-9.1	Study-2b-cec-9-1	9	9.01	A	caecal content	post	IS	TSO	DSS	IS TSO DSS	-4.67257	1.6	2.5	3.5	3.5	2	3.5	4	9.5	5.5	15	41	18.3544
cec-9.2	Study-2b-cec-9-2	9	9.02	A	caecal content	post	IS	TSO	DSS	IS TSO DSS	-6.20038	2	2.625	2.375	3.125	1.5	2.375	4	8.125	3.875	12	30.1667	15.9907
cec-9.3	Study-2b-cec-9-3	9	9.03	A	caecal content	post	control	vehicle	DSS	Ctrl Veh DSS	2.7635	1.2	1	1.5	2	2	1	2	4.5	3	7.5	4	13.3094
cec-9.4	Study-2b-cec-9-4	9	9.04	A	caecal content	post	control	TSO	DSS	Ctrl TSO DSS	-8.08176	1.6	2.5	1.5	2.5	1	2	4	6.5	3	9.5	46	9.0604
cec-9.5	Study-2b-cec-9-5	9	9.05	A	caecal content	post	control	vehicle	DSS	Ctrl Veh DSS	2.00922	1	1	1.5	2	1	1	2	4.5	2	6.5	8.33333	6.14035
cec-9.6	Study-2b-cec-9-6	9	9.06	A	caecal content	post	IS	vehicle	water	IS Veh W	3.38632	0.4	1.75	1	2	1	1.5	1	4.75	2.5	7.25	1.33333	9.52452
cec-9.7	Study-2b-cec-9-7	9	9.07	A	caecal content	post	IS	vehicle	DSS	IS Veh DSS	-1.26243	1.1	1.75	1.75	2.25	1	1	3	5.75	2	7.75	13.8333	7.26304
cec-9.8	Study-2b-cec-9-8	9	9.08	A	caecal content	post	IS	vehicle	water	IS Veh W	4.35787	0	1	1.16667	1.33333	1.33333	1	1	3.5	2.33333	5.83333	3.22222	8.20751
cec-9.9	Study-2b-cec-9-9	9	9.09	A	caecal content	post	control	TSO	DSS	Ctrl TSO DSS	2.36994	0.8	1.5	1.33333	1.66667	1.66667	1	4	4.5	2.66667	7.16667	25.8889	11.9094
cec-9.10	Study-2b-cec-9-10	9	9.1	A	caecal content	post	control	TSO	DSS	Ctrl TSO DSS	3.93413	0.4	1.16667	1.5	1.66667	1	1	4	4.33333	2	6.33333	52.6667	8.83095
cec-9.12	Study-2b-cec-9-12	9	9.12	A	caecal content	post	IS	vehicle	DSS	IS Veh DSS	2.50095	0.2	1.75	1.25	2.25	1	1	2	5.25	2	7.25	5.58333	8.88807
cec-9.13	Study-2b-cec-9-13	9	9.13	B	caecal content	post	control	TSO	DSS	Ctrl TSO DSS	-4.8892	1.6	1	1.25	2	1.5	1	2	4.25	2.5	6.75	8.83333	17.4194
cec-9.14	Study-2b-cec-9-14	9	9.14	B	caecal content	post	IS	TSO	DSS	IS TSO DSS	-6.46353	1.4	2	3.25	2.75	2	2.25	4	8	4.25	12.25	68.3333	17.2685
cec-9.15	Study-2b-cec-9-15	9	9.15	B	caecal content	post	IS	vehicle	DSS	IS Veh DSS	-4.37406	1	2	1.75	1.5	2	1.5	1	5.25	3.5	8.75	4.66667	12.9538
cec-9.16	Study-2b-cec-9-16	9	9.16	B	caecal content	post	control	vehicle	DSS	Ctrl Veh DSS	2.14651	0.4	2.33333	2.33333	2	2	2.33333	3	6.66667	4.33333	11	11	18.9405
adh-9.1	Study-2b-adh-9-1	9	9.01	A	adherent bacteria	post	IS	TSO	DSS	IS TSO DSS	-4.67257	1.6	2.5	3.5	3.5	2	3.5	4	9.5	5.5	15	41	18.3544
adh-9.2	Study-2b-adh-9-2	9	9.02	A	adherent bacteria	post	IS	TSO	DSS	IS TSO DSS	-6.20038	2	2.625	2.375	3.125	1.5	2.375	4	8.125	3.875	12	30.1667	15.9907
adh-9.3	Study-2b-adh-9-3	9	9.03	A	adherent bacteria	post	control	vehicle	DSS	Ctrl Veh DSS	2.7635	1.2	1	1.5	2	2	1	2	4.5	3	7.5	4	13.3094
adh-9.4	Study-2b-adh-9-4	9	9.04	A	adherent bacteria	post	control	TSO	DSS	Ctrl TSO DSS	-8.08176	1.6	2.5	1.5	2.5	1	2	4	6.5	3	9.5	46	9.0604
adh-9.5	Study-2b-adh-9-5	9	9.05	A	adherent bacteria	post	control	vehicle	DSS	Ctrl Veh DSS	2.00922	1	1	1.5	2	1	1	2	4.5	2	6.5	8.33333	6.14035
adh-9.6	Study-2b-adh-9-6	9	9.06	A	adherent bacteria	post	IS	vehicle	water	IS Veh W	3.38632	0.4	1.75	1	2	1	1.5	1	4.75	2.5	7.25	1.33333	9.52452
adh-9.7	Study-2b-adh-9-7	9	9.07	A	adherent bacteria	post	IS	vehicle	DSS	IS Veh DSS	-1.26243	1.1	1.75	1.75	2.25	1	1	3	5.75	2	7.75	13.8333	7.26304
adh-9.8	Study-2b-adh-9-8	9	9.08	A	adherent bacteria	post	IS	vehicle	water	IS Veh W	4.35787	0	1	1.16667	1.33333	1.33333	1	1	3.5	2.33333	5.83333	3.22222	8.20751
adh-9.9	Study-2b-adh-9-9	9	9.09	A	adherent bacteria	post	control	TSO	DSS	Ctrl TSO DSS	2.36994	0.8	1.5	1.33333	1.66667	1.66667	1	4	4.5	2.66667	7.16667	25.8889	11.9094
adh-9.10	Study-2b-adh-9-10	9	9.1	A	adherent bacteria	post	control	TSO	DSS	Ctrl TSO DSS	3.93413	0.4	1.16667	1.5	1.66667	1	1	4	4.33333	2	6.33333	52.6667	8.83095
adh-9.11	Study-2b-adh-9-11	9	9.11	A	adherent bacteria	post	IS	TSO	DSS	IS TSO DSS			1.5	1.25	2.125	1.5	1.5	2	4.875	3	7.875	9.33333	10.916
adh-9.12	Study-2b-adh-9-12	9	9.12	A	adherent bacteria	post	IS	vehicle	DSS	IS Veh DSS	2.50095	0.2	1.75	1.25	2.25	1	1	2	5.25	2	7.25	5.58333	8.88807
adh-9.13	Study-2b-adh-9-13	9	9.13	B	adherent bacteria	post	control	TSO	DSS	Ctrl TSO DSS	-4.8892	1.6	1	1.25	2	1.5	1	2	4.25	2.5	6.75	8.83333	17.4194
adh-9.14	Study-2b-adh-9-14	9	9.14	B	adherent bacteria	post	IS	TSO	DSS	IS TSO DSS	-6.46353	1.4	2	3.25	2.75	2	2.25	4	8	4.25	12.25	68.3333	17.2685
adh-9.15	Study-2b-adh-9-15	9	9.15	B	adherent bacteria	post	IS	vehicle	DSS	IS Veh DSS	-4.37406	1	2	1.75	1.5	2	1.5	1	5.25	3.5	8.75	4.66667	12.9538
adh-9.16	Study-2b-adh-9-16	9	9.16	B	adherent bacteria	post	control	vehicle	DSS	Ctrl Veh DSS	2.14651	0.4	2.33333	2.33333	2	2	2.33333	3	6.66667	4.33333	11	11	18.9405
d1-10.1	Study-2c-d1-10-1	10	10.01	A	faeces	pre	IS	vehicle	water	IS Veh W	3.67044	0.75	0	0	0	0	0	0	0	0	0	0	0
d1-10.2	Study-2c-d1-10-2	10	10.02	A	faeces	pre	IS	vehicle	DSS	IS Veh DSS	-5.19276	1.25	1	1.5	1	1.5	1	1	3.5	2.5	6	3	9.28819
d1-10.3	Study-2c-d1-10-3	10	10.03	A	faeces	pre	IS	TSO	DSS	IS TSO DSS	2.57812	1	1	1.5	1.5	2	1	4	4	3	7	67.6667	18.3036
d1-10.4	Study-2c-d1-10-4	10	10.04	A	faeces	pre	IS	vehicle	DSS	IS Veh DSS	3.36879	1.25	1.5	1.5	2	1.5	1.25	1	5	2.75	7.75	2.16667	10.8478
d1-10.5	Study-2c-d1-10-5	10	10.05	A	faeces	pre	control	vehicle	DSS	Ctrl Veh DSS	2.91842	0.75	2.25	2	2.25	1	1.5	1	6.5	2.5	9	0.5	6.93302
d1-10.6	Study-2c-d1-10-6	10	10.06	A	faeces	pre	IS	TSO	DSS	IS TSO DSS	1.29568	0.75	1.5	1.5	2	2	2	4	5	4	9	21	11.9231
d1-10.7	Study-2c-d1-10-7	10	10.07	A	faeces	pre	control	TSO	DSS	Ctrl TSO DSS	2.78133	0.625	1.75	1.5	1.75	1	1	2	5	2	7	10	5.15174
d1-10.8	Study-2c-d1-10-8	10	10.08	A	faeces	pre	IS	TSO	DSS	IS TSO DSS	-2.31977	2.25	3	3	2.5	1	2.5	4	8.5	3.5	12	54.1667	8.58586
d1-10.9	Study-2c-d1-10-9	10	10.09	A	faeces	pre	control	TSO	DSS	Ctrl TSO DSS	-5.12821	3	2.5	2.5	2.5	2	2.5	4	7.5	4.5	12	75.3333	13.3806
d1-10.10	Study-2c-d1-10-10	10	10.1	A	faeces	pre	control	TSO	DSS	Ctrl TSO DSS	-4.11907	2.25	1.75	2	1.5	1	1.5	3.5	5.25	2.5	7.75	52.1667	6.65686
d1-10.11	Study-2c-d1-10-11	10	10.11	A	faeces	pre	IS	vehicle	water	IS Veh W	4.15162	0.5	1.75	1.75	2.25	1	1.25	3	5.75	2.25	8	14.8333	9.53115
d1-10.12	Study-2c-d1-10-12	10	10.12	A	faeces	pre	control	vehicle	DSS	Ctrl Veh DSS	-1.74945	0.75	1.33333	1.66667	1.5	1.33333	1	1	4.5	2.33333	6.83333	2.77778	11.4866
d1-10.13	Study-2c-d1-10-13	10	10.13	B	faeces	pre	IS	vehicle	DSS	IS Veh DSS	3.62918	0.5	1.75	1.5	1.75	1.5	1	2.5	5	2.5	7.5	7.5	8.87313
d1-10.14	Study-2c-d1-10-14	10	10.14	B	faeces	pre	control	vehicle	DSS	Ctrl Veh DSS	0.415867	0.75	3.25	3.25	2.75	2	3.5	2.5	9.25	5.5	14.75	10.8333	18.0189
d1-10.15	Study-2c-d1-10-15	10	10.15	B	faeces	pre	control	TSO	DSS	Ctrl TSO DSS	-1.34247	2	2	1.75	2	2	2.5	4	5.75	4.5	10.25	53.1667	17.9785
d1-10.16	Study-2c-d1-10-16	10	10.16	B	faeces	pre	IS	TSO	DSS	IS TSO DSS	-11.2209	2.66667	3.25	3.5	3.25	2	2.75	4	10	4.75	14.75	42	17.6609
d35-10.1	Study-2c-d35-10-1	10	10.01	A	faeces	post	IS	vehicle	water	IS Veh W	3.67044	0.75	0	0	0	0	0	0	0	0	0	0	0
d35-10.2	Study-2c-d35-10-2	10	10.02	A	faeces	post	IS	vehicle	DSS	IS Veh DSS	-5.19276	1.25	1	1.5	1	1.5	1	1	3.5	2.5	6	3	9.28819
d35-10.3	Study-2c-d35-10-3	10	10.03	A	faeces	post	IS	TSO	DSS	IS TSO DSS	2.57812	1	1	1.5	1.5	2	1	4	4	3	7	67.6667	18.3036
d35-10.4	Study-2c-d35-10-4	10	10.04	A	faeces	post	IS	vehicle	DSS	IS Veh DSS	3.36879	1.25	1.5	1.5	2	1.5	1.25	1	5	2.75	7.75	2.16667	10.8478
d35-10.5	Study-2c-d35-10-5	10	10.05	A	faeces	post	control	vehicle	DSS	Ctrl Veh DSS	2.91842	0.75	2.25	2	2.25	1	1.5	1	6.5	2.5	9	0.5	6.93302
d35-10.6	Study-2c-d35-10-6	10	10.06	A	faeces	post	IS	TSO	DSS	IS TSO DSS	1.29568	0.75	1.5	1.5	2	2	2	4	5	4	9	21	11.9231
d35-10.7	Study-2c-d35-10-7	10	10.07	A	faeces	post	control	TSO	DSS	Ctrl TSO DSS	2.78133	0.625	1.75	1.5	1.75	1	1	2	5	2	7	10	5.15174
d35-10.8	Study-2c-d35-10-8	10	10.08	A	faeces	post	IS	TSO	DSS	IS TSO DSS	-2.31977	2.25	3	3	2.5	1	2.5	4	8.5	3.5	12	54.1667	8.58586
d35-10.9	Study-2c-d35-10-9	10	10.09	A	faeces	post	control	TSO	DSS	Ctrl TSO DSS	-5.12821	3	2.5	2.5	2.5	2	2.5	4	7.5	4.5	12	75.3333	13.3806
d35-10.10	Study-2c-d35-10-10	10	10.1	A	faeces	post	control	TSO	DSS	Ctrl TSO DSS	-4.11907	2.25	1.75	2	1.5	1	1.5	3.5	5.25	2.5	7.75	52.1667	6.65686
d35-10.11	Study-2c-d35-10-11	10	10.11	A	faeces	post	IS	vehicle	water	IS Veh W	4.15162	0.5	1.75	1.75	2.25	1	1.25	3	5.75	2.25	8	14.8333	9.53115
d35-10.12	Study-2c-d35-10-12	10	10.12	A	faeces	post	control	vehicle	DSS	Ctrl Veh DSS	-1.74945	0.75	1.33333	1.66667	1.5	1.33333	1	1	4.5	2.33333	6.83333	2.77778	11.4866
d35-10.13	Study-2c-d35-10-13	10	10.13	B	faeces	post	IS	vehicle	DSS	IS Veh DSS	3.62918	0.5	1.75	1.5	1.75	1.5	1	2.5	5	2.5	7.5	7.5	8.87313
d35-10.14	Study-2c-d35-10-14	10	10.14	B	faeces	post	control	vehicle	DSS	Ctrl Veh DSS	0.415867	0.75	3.25	3.25	2.75	2	3.5	2.5	9.25	5.5	14.75	10.8333	18.0189
d35-10.15	Study-2c-d35-10-15	10	10.15	B	faeces	post	control	TSO	DSS	Ctrl TSO DSS	-1.34247	2	2	1.75	2	2	2.5	4	5.75	4.5	10.25	53.1667	17.9785
d35-10.16	Study-2c-d35-10-16	10	10.16	B	faeces	post	IS	TSO	DSS	IS TSO DSS	-11.2209	2.66667	3.25	3.5	3.25	2	2.75	4	10	4.75	14.75	42	17.6609
cec-10.1	Study-2c-cec-10-1	10	10.01	A	caecal content	post	IS	vehicle	water	IS Veh W	3.67044	0.75	0	0	0	0	0	0	0	0	0	0	0
cec-10.2	Study-2c-cec-10-2	10	10.02	A	caecal content	post	IS	vehicle	DSS	IS Veh DSS	-5.19276	1.25	1	1.5	1	1.5	1	1	3.5	2.5	6	3	9.28819
cec-10.3	Study-2c-cec-10-3	10	10.03	A	caecal content	post	IS	TSO	DSS	IS TSO DSS	2.57812	1	1	1.5	1.5	2	1	4	4	3	7	67.6667	18.3036
cec-10.4	Study-2c-cec-10-4	10	10.04	A	caecal content	post	IS	vehicle	DSS	IS Veh DSS	3.36879	1.25	1.5	1.5	2	1.5	1.25	1	5	2.75	7.75	2.16667	10.8478
cec-10.5	Study-2c-cec-10-5	10	10.05	A	caecal content	post	control	vehicle	DSS	Ctrl Veh DSS	2.91842	0.75	2.25	2	2.25	1	1.5	1	6.5	2.5	9	0.5	6.93302
cec-10.6	Study-2c-cec-10-6	10	10.06	A	caecal content	post	IS	TSO	DSS	IS TSO DSS	1.29568	0.75	1.5	1.5	2	2	2	4	5	4	9	21	11.9231
cec-10.7	Study-2c-cec-10-7	10	10.07	A	caecal content	post	control	TSO	DSS	Ctrl TSO DSS	2.78133	0.625	1.75	1.5	1.75	1	1	2	5	2	7	10	5.15174
cec-10.8	Study-2c-cec-10-8	10	10.08	A	caecal content	post	IS	TSO	DSS	IS TSO DSS	-2.31977	2.25	3	3	2.5	1	2.5	4	8.5	3.5	12	54.1667	8.58586
cec-10.9	Study-2c-cec-10-9	10	10.09	A	caecal content	post	control	TSO	DSS	Ctrl TSO DSS	-5.12821	3	2.5	2.5	2.5	2	2.5	4	7.5	4.5	12	75.3333	13.3806
cec-10.10	Study-2c-cec-10-10	10	10.1	A	caecal content	post	control	TSO	DSS	Ctrl TSO DSS	-4.11907	2.25	1.75	2	1.5	1	1.5	3.5	5.25	2.5	7.75	52.1667	6.65686
cec-10.12	Study-2c-cec-10-12	10	10.12	A	caecal content	post	control	vehicle	DSS	Ctrl Veh DSS	-1.74945	0.75	1.33333	1.66667	1.5	1.33333	1	1	4.5	2.33333	6.83333	2.77778	11.4866
cec-10.13	Study-2c-cec-10-13	10	10.13	B	caecal content	post	IS	vehicle	DSS	IS Veh DSS	3.62918	0.5	1.75	1.5	1.75	1.5	1	2.5	5	2.5	7.5	7.5	8.87313
cec-10.14	Study-2c-cec-10-14	10	10.14	B	caecal content	post	control	vehicle	DSS	Ctrl Veh DSS	0.415867	0.75	3.25	3.25	2.75	2	3.5	2.5	9.25	5.5	14.75	10.8333	18.0189
cec-10.15	Study-2c-cec-10-15	10	10.15	B	caecal content	post	control	TSO	DSS	Ctrl TSO DSS	-1.34247	2	2	1.75	2	2	2.5	4	5.75	4.5	10.25	53.1667	17.9785
cec-10.16	Study-2c-cec-10-16	10	10.16	B	caecal content	post	IS	TSO	DSS	IS TSO DSS	-11.2209	2.66667	3.25	3.5	3.25	2	2.75	4	10	4.75	14.75	42	17.6609

## Sheet: 6.8 paired. faeces
	phylum	class	order	family	genus	species	full_taxonomy	Global_OTU_Size	Weight_Change	Disease_Activity_Index	Histo_Villous_Stunting	Histo_Epithelial_Injury	Histo_Crypt_distortion	Histo_IEL	Histo_LPL_Plasma	Histo_Eosinophils	Histo_Morpho	Histo_Infl	Histo_Total	Eosino	IEL_50
OTU009456	Firmicutes	Clostridia	Clostridiales	NA	NA	NA	Bacteria;Firmicutes;Clostridia;Clostridiales	115	-0.288311	0.176623	-0.389445	-0.376724	-0.373778	-0.175863	-0.251053	0.130406	-0.40516	-0.240574	-0.364127	0.20386	-0.086533
OTU002278	Firmicutes	Clostridia	Clostridiales	NA	NA	NA	Bacteria;Firmicutes;Clostridia;Clostridiales	652	0.260073	-0.228907	-0.276973	-0.455182	-0.398472	-0.354569	-0.609785	-0.0154456	-0.320457	-0.642192	-0.441655	-0.0140437	-0.187815
OTU001592	Firmicutes	Clostridia	Clostridiales	NA	NA	NA	Bacteria;Firmicutes;Clostridia;Clostridiales	445	0.437796	-0.0910529	-0.0968932	-0.168427	-0.116448	-0.194471	-0.0860487	-0.00225283	-0.150439	-0.152236	-0.158437	0.080916	-0.135003
OTU002927	Firmicutes	Clostridia	Clostridiales	NA	NA	NA	Bacteria;Firmicutes;Clostridia;Clostridiales	481	-0.134921	-0.134633	-0.0114888	-0.0425665	0.0150841	-0.125815	0.0213519	0.150273	-0.0263726	0.0495432	0.0279101	0.181957	-0.0723775
OTU005201	Firmicutes	Clostridia	Clostridiales	NA	NA	NA	Bacteria;Firmicutes;Clostridia;Clostridiales	411	-0.121508	-0.0237261	-0.0680116	-0.168738	-0.126192	-0.0457579	-0.12342	0.0588954	-0.141851	-0.0950502	-0.0952464	0.116947	0.0229078
OTU014239	Firmicutes	Clostridia	Clostridiales	NA	NA	NA	Bacteria;Firmicutes;Clostridia;Clostridiales	354	0.0623091	0.0080151	0.179583	0.274519	0.223256	0.297563	-0.0490137	-0.102712	0.249158	0.0355432	0.242752	-0.0381854	0.0999236
OTU009436	Firmicutes	Clostridia	Clostridiales	NA	NA	NA	Bacteria;Firmicutes;Clostridia;Clostridiales	146	0.195798	-0.209696	0.100522	0.251464	0.118321	0.241486	0.0928127	-0.240858	0.169416	0.156792	0.198736	-0.199051	0.118208
OTU028710	Firmicutes	Clostridia	Clostridiales	NA	NA	NA	Bacteria;Firmicutes;Clostridia;Clostridiales	207	-0.0503819	-0.0122416	-0.0942741	-0.150048	-0.133191	-0.139838	-0.0633426	-0.033768	-0.109977	-0.0619049	-0.0368728	0.0774507	-0.125079
OTU021958	Firmicutes	Clostridia	Clostridiales	NA	NA	NA	Bacteria;Firmicutes;Clostridia;Clostridiales	558	0.158754	-0.113392	-0.126862	-0.254816	-0.18088	-0.0743566	-0.384079	-0.0873777	-0.166541	-0.34296	-0.209972	-0.126718	-0.00610874
OTU013412	Firmicutes	Clostridia	Clostridiales	NA	NA	NA	Bacteria;Firmicutes;Clostridia;Clostridiales	955	0.0940314	-0.292417	-0.358536	-0.412057	-0.299685	-0.331745	-0.327236	0.0909178	-0.344736	-0.332987	-0.369482	0.00183206	-0.212279
OTU001683	Firmicutes	Clostridia	Clostridiales	NA	NA	NA	Bacteria;Firmicutes;Clostridia;Clostridiales	1395	0.0909646	-0.207957	-0.247164	-0.375331	-0.223119	-0.388883	-0.40129	0.141907	-0.246859	-0.444642	-0.348723	0.0619753	-0.241258
OTU011645	Firmicutes	Clostridia	Clostridiales	NA	NA	NA	Bacteria;Firmicutes;Clostridia;Clostridiales	177	0.280799	-0.323493	-0.126218	-0.108748	-0.0177505	-0.149978	-0.16786	0.333333	-0.0596974	-0.137659	-0.0791963	0.166904	0.0323436
OTU010714	Firmicutes	Clostridia	Clostridiales	NA	NA	NA	Bacteria;Firmicutes;Clostridia;Clostridiales	653	0.438712	-0.471287	-0.27422	-0.272374	-0.293871	-0.160153	-0.189998	-0.214341	-0.315599	-0.19571	-0.267181	-0.122748	-0.410049
OTU013839	Firmicutes	Clostridia	Clostridiales	NA	NA	NA	Bacteria;Firmicutes;Clostridia;Clostridiales	1400	0.142574	-0.323692	-0.181675	-0.347576	-0.176322	-0.4347	-0.236477	-0.182157	-0.266219	-0.287332	-0.288347	-0.0341985	-0.439065
OTU018166	Firmicutes	Clostridia	Clostridiales	NA	NA	NA	Bacteria;Firmicutes;Clostridia;Clostridiales	1117	0.282051	-0.0650059	0.0108678	-0.0664907	-0.0367675	0.10294	-0.0276319	-0.128392	-0.0579583	-0.00965936	-0.0463124	-0.177988	0.0910063
OTU003764	Firmicutes	Clostridia	Clostridiales	NA	NA	NA	Bacteria;Firmicutes;Clostridia;Clostridiales	185	-0.153175	0.0844118	0.111363	-0.0320431	0.191068	0.399062	0.0438216	0.186402	0.119895	0.11431	0.0895416	0.100722	0.132875
OTU032354	Firmicutes	Clostridia	Clostridiales	NA	NA	NA	Bacteria;Firmicutes;Clostridia;Clostridiales	102	0.080583	0.115594	-0.0882496	-0.145896	-0.325837	-0.0706679	-0.120282	-0.215442	-0.156914	-0.10781	-0.136266	-0.210062	0.123331
OTU036796	Firmicutes	Clostridia	Clostridiales	NA	NA	NA	Bacteria;Firmicutes;Clostridia;Clostridiales	67	0.463055	-0.315914	-0.0939841	-0.0966353	-0.0926834	0.0408892	-0.124601	0.0113119	-0.148364	-0.0523545	-0.0919193	0.0618471	-0.044216
OTU031509	Firmicutes	Clostridia	Clostridiales	NA	NA	NA	Bacteria;Firmicutes;Clostridia;Clostridiales	281	-0.207566	0.0941225	0.104567	0.0361611	0.0362354	-0.110931	0.173248	-0.24863	0.043456	0.133977	0.00132206	-0.298072	-0.0437701
OTU016617	Firmicutes	Clostridia	Clostridiales	NA	NA	NA	Bacteria;Firmicutes;Clostridia;Clostridiales	783	0.242406	-0.0653239	-0.206519	-0.288688	-0.37166	-0.4347	-0.16299	0.00740216	-0.313605	-0.237937	-0.29034	0.0970992	-0.275657
OTU006851	Firmicutes	Clostridia	Clostridiales	NA	NA	NA	Bacteria;Firmicutes;Clostridia;Clostridiales	797	-0.128283	0.044083	0.224324	0.169437	0.136469	-0.0114447	0.3299	-0.192222	0.165083	0.286217	0.208687	-0.196426	-0.111536
OTU013019	Firmicutes	Clostridia	Clostridiales	NA	NA	NA	Bacteria;Firmicutes;Clostridia;Clostridiales	68	0.216176	0.0197768	0.210255	0.192694	0.170167	0.284214	0.0474652	0.0176578	0.19082	0.103881	0.203234	0.108737	0.335479
OTU003135	Firmicutes	Clostridia	Clostridiales	NA	NA	NA	Bacteria;Firmicutes;Clostridia;Clostridiales	650	0.239316	-0.372474	-0.153391	-0.181762	-0.093333	-0.171566	-0.165163	-0.263863	-0.184301	-0.16639	-0.174822	-0.154175	-0.116659
OTU041345	Firmicutes	Clostridia	Clostridiales	NA	NA	NA	Bacteria;Firmicutes;Clostridia;Clostridiales	417	0.00617232	0.0134975	0.0795293	0.01623	-0.00600132	-0.456129	0.0176367	-0.164654	0.0744093	-0.111835	0.00947486	-0.0178339	-0.361074
OTU020080	Firmicutes	Clostridia	Clostridiales	NA	NA	NA	Bacteria;Firmicutes;Clostridia;Clostridiales	641	0.0597119	-0.142191	0.0455553	0.0829377	-0.026254	-0.0349594	0.0652621	-0.473079	0.0271817	0.0796827	0.0224987	-0.477146	-0.139703
OTU027575	Firmicutes	Clostridia	Clostridiales	NA	NA	NA	Bacteria;Firmicutes;Clostridia;Clostridiales	376	-0.0305921	0.0805104	0.212479	0.130247	0.165091	-0.166396	-0.0494027	-0.119114	0.199105	-0.0956978	0.120803	-0.0115149	-0.243533
OTU025762	Firmicutes	Clostridia	Clostridiales	NA	NA	NA	Bacteria;Firmicutes;Clostridia;Clostridiales	544	-0.0964825	0.186914	0.124492	0.00889789	0.0416644	-0.254762	-0.0985815	-0.267241	0.0728581	-0.165577	-0.00910867	-0.232176	-0.20763
OTU002827	Firmicutes	Clostridia	Clostridiales	NA	NA	NA	Bacteria;Firmicutes;Clostridia;Clostridiales	146	-0.00680456	0.0744005	0.0749857	-0.0738788	-0.0591553	-0.396615	-0.0598852	-0.316016	0.00531683	-0.126184	-0.049758	-0.265418	-0.234108
OTU024253	Firmicutes	Clostridia	Clostridiales	NA	NA	NA	Bacteria;Firmicutes;Clostridia;Clostridiales	469	-0.082069	-0.0104329	0.129207	0.0459126	-0.0509516	-0.2054	-0.0196553	-0.292728	0.086381	-0.0511598	0.0335191	-0.34681	-0.155752
OTU164731	Firmicutes	Clostridia	Clostridiales	NA	NA	NA	Bacteria;Firmicutes;Clostridia;Clostridiales	92	-0.281788	0.272131	0.173606	0.137009	0.115694	-0.282819	0.0224299	-0.33816	0.193359	-0.0346712	0.115443	-0.263378	-0.0792892
OTU025692	Firmicutes	Clostridia	Clostridiales	NA	NA	NA	Bacteria;Firmicutes;Clostridia;Clostridiales	1902	-0.0217059	-0.0501403	0.017726	0.0560123	-0.000786833	-0.171828	0.0861672	-0.00580097	0.036241	0.0293345	0.0284136	-0.0293533	-0.0545955
OTU027148	Firmicutes	Clostridia	Clostridiales	NA	NA	NA	Bacteria;Firmicutes;Clostridia;Clostridiales	63	0.296601	-0.348773	-0.0326076	-0.15095	-0.199818	-0.316778	-0.212339	-0.16116	-0.107226	-0.25494	-0.145468	-0.0884302	-0.41233
OTU018550	Firmicutes	Clostridia	Clostridiales	NA	NA	NA	Bacteria;Firmicutes;Clostridia;Clostridiales	91	0.0462924	-0.217518	-0.0299979	-0.117973	-0.157976	-0.263398	-0.216579	-0.386783	-0.0589074	-0.255873	-0.127997	-0.374683	-0.257984
OTU027363	Firmicutes	Clostridia	Clostridiales	NA	NA	NA	Bacteria;Firmicutes;Clostridia;Clostridiales	464	0.0497877	-0.0427594	-0.0495443	-0.119611	-0.194837	-0.249126	-0.211539	-0.25411	-0.0944426	-0.246377	-0.12413	-0.173201	-0.242865
OTU048041	Firmicutes	Clostridia	Clostridiales	NA	NA	NA	Bacteria;Firmicutes;Clostridia;Clostridiales	66	0.110702	-0.101573	-0.00853099	-0.136155	-0.120443	-0.36138	-0.274335	-0.147199	-0.0400198	-0.308616	-0.11755	-0.15182	-0.385958
B_S_037401	Firmicutes	Clostridia	Clostridiales	NA	NA	NA	Bacteria;Firmicutes;Clostridia;Clostridiales	19874	0.0201465	0.0224902	0.109299	0.0285848	-0.00125701	-0.125815	-0.0508678	-0.491042	0.0570383	-0.0906734	-0.0205492	-0.419173	-0.104443
OTU040217	Firmicutes	Clostridia	Clostridiales	NA	NA	NA	Bacteria;Firmicutes;Clostridia;Clostridiales	160	-0.0558938	0.104	0.159582	0.0225126	0.0702508	-0.231277	-0.0222222	-0.185981	0.147268	-0.045504	0.0702863	-0.176795	0.00308757
OTU217053	Firmicutes	Clostridia	Clostridiales	NA	NA	NA	Bacteria;Firmicutes;Clostridia;Clostridiales	102	-0.00630504	0.111363	0.283345	0.280774	0.160652	-0.253125	0.149635	-0.303605	0.289785	0.0788415	0.238244	-0.240979	-0.0513646
OTU101137	Firmicutes	Clostridia	Clostridiales	NA	NA	NA	Bacteria;Firmicutes;Clostridia;Clostridiales	331	0.197969	-0.176698	-0.184179	-0.144138	-0.245149	-0.263982	-0.09856	-0.352771	-0.17871	-0.107873	-0.162811	-0.307568	-0.118413
OTU029329	Firmicutes	Clostridia	Clostridiales	NA	NA	NA	Bacteria;Firmicutes;Clostridia;Clostridiales	267	-0.139867	0.0692759	0.101438	0.150605	0.00766624	-0.0849208	-0.021981	-0.239936	0.108637	-0.0264395	0.0709175	-0.199471	-0.118553
OTU029498	Firmicutes	Clostridia	Clostridiales	NA	NA	NA	Bacteria;Firmicutes;Clostridia;Clostridiales	82	-0.198608	0.109404	0.090839	0.0846022	-0.0460608	-0.0408892	-0.0778286	-0.489095	0.0878855	-0.0837301	0.0608532	-0.470038	-0.0380294
OTU041381	Firmicutes	Clostridia	Clostridiales	NA	NA	NA	Bacteria;Firmicutes;Clostridia;Clostridiales	143	-0.391898	0.239236	0.117022	0.107124	0.227432	-0.272372	0.1554	0.198566	0.150814	0.0558121	0.0806584	0.302503	-0.0588116
OTU025657	Firmicutes	Clostridia	Clostridiales	NA	NA	NA	Bacteria;Firmicutes;Clostridia;Clostridiales	145	-0.240196	0.112281	-0.0829445	-0.100047	-0.116156	-0.248688	-0.129392	0.0233216	-0.0673108	-0.187761	-0.130832	0.102415	0.0208686
OTU022547	Firmicutes	Clostridia	Clostridiales	NA	NA	NA	Bacteria;Firmicutes;Clostridia;Clostridiales	1483	-0.137973	0.0129396	0.00465762	-0.00652479	0.028597	-0.25163	-0.119947	0.310521	0.0647048	-0.199419	-0.0395649	0.343154	-0.0302336
OTU011788	Firmicutes	Clostridia	Clostridiales	NA	NA	NA	Bacteria;Firmicutes;Clostridia;Clostridiales	1216	0.0225885	-0.0995113	-0.136623	-0.109057	-0.100247	-0.183004	-0.137531	0.0170545	-0.119596	-0.172622	-0.152126	0.133109	0.0384792
OTU025862	Firmicutes	Clostridia	Clostridiales	NA	NA	NA	Bacteria;Firmicutes;Clostridia;Clostridiales	650	-0.191195	-0.00820821	0.0774206	0.0582584	0.109949	-0.252985	0.0224139	0.256872	0.137814	-0.0659434	0.0624422	0.248162	0.0904217
OTU024900	Firmicutes	Clostridia	Clostridiales	NA	NA	NA	Bacteria;Firmicutes;Clostridia;Clostridiales	89	-0.296271	0.21423	0.12034	-0.0151829	0.106259	-0.25055	0.064903	0.392386	0.0771652	-0.0141763	0.0306641	0.435215	-0.0603792
OTU024638	Firmicutes	Clostridia	Clostridiales	NA	NA	NA	Bacteria;Firmicutes;Clostridia;Clostridiales	210	-0.121362	0.0803833	0.0803726	-0.0147979	0.0963087	-0.165792	-0.00130042	0.286855	0.0758834	-0.0677488	0.00730371	0.374889	0.0436344
OTU005306	Firmicutes	Clostridia	Clostridiales	NA	NA	NA	Bacteria;Firmicutes;Clostridia;Clostridiales	6022	-0.116318	0.0174094	-0.137265	-0.188782	-0.116605	-0.343184	-0.124676	0.175077	-0.13495	-0.196801	-0.187425	0.265344	0.00183262
OTU021725	Firmicutes	Clostridia	Clostridiales	NA	NA	NA	Bacteria;Firmicutes;Clostridia;Clostridiales	1804	-0.175932	0.0499402	-0.0453618	-0.000932682	0.0380478	-0.240339	-0.0534124	0.12847	0.0349803	-0.137184	-0.0515579	0.197648	0.0479756
OTU022236	Firmicutes	Clostridia	Clostridiales	NA	NA	NA	Bacteria;Firmicutes;Clostridia;Clostridiales	506	-0.113115	-0.0137307	-0.0844318	-0.0287841	-0.0937905	-0.252015	-0.151264	-0.0325499	-0.0425371	-0.212051	-0.111965	0.0564134	0.0715706
OTU079272	Firmicutes	Clostridia	Clostridiales	NA	NA	NA	Bacteria;Firmicutes;Clostridia;Clostridiales	33	-0.230134	0.0402269	0.0345878	0.014669	-0.0292094	0.016875	-0.0305756	-0.215301	0.0149304	-0.0255143	-0.00814511	-0.0617087	-0.0473095
OTU011004	Firmicutes	Clostridia	Clostridiales	NA	NA	NA	Bacteria;Firmicutes;Clostridia;Clostridiales	4162	-0.1221	0.0471369	-0.080111	-0.0950755	-0.0729065	-0.263068	-0.0791276	0.215595	-0.0551984	-0.152992	-0.111641	0.265914	0.0677966
OTU027272	Firmicutes	Clostridia	Clostridiales	NA	NA	NA	Bacteria;Firmicutes;Clostridia;Clostridiales	296	0.033501	-0.130463	0.142742	0.25446	0.313003	0.0947382	0.235376	0.25687	0.220348	0.226797	0.252454	0.269629	-0.0996004
OTU008828	Firmicutes	Clostridia	Clostridiales	NA	NA	NA	Bacteria;Firmicutes;Clostridia;Clostridiales	2174	0.0457331	-0.086941	0.244234	0.259693	0.399551	0.217137	0.178509	0.166589	0.300681	0.194887	0.268782	0.120146	-0.0181763
OTU017914	Firmicutes	Clostridia	Clostridiales	NA	NA	NA	Bacteria;Firmicutes;Clostridia;Clostridiales	254	0.0277979	-0.0570794	0.239702	0.288474	0.413311	0.251417	0.232043	0.184242	0.299643	0.250323	0.295034	0.102101	-0.00303679
OTU026636	Firmicutes	Clostridia	Clostridiales	NA	NA	NA	Bacteria;Firmicutes;Clostridia;Clostridiales	550	0.101767	-0.113238	0.250441	0.285021	0.407685	0.225003	0.224322	0.161918	0.293691	0.235508	0.283257	0.12707	-0.0423697
OTU028277	Firmicutes	Clostridia	Clostridiales	NA	NA	NA	Bacteria;Firmicutes;Clostridia;Clostridiales	128	0.129405	-0.0649648	0.186538	0.171641	0.224681	0.100493	0.051728	0.00388744	0.18793	0.0653623	0.160674	-0.0482827	-0.0935764
OTU017422	Firmicutes	Clostridia	Clostridiales	NA	NA	NA	Bacteria;Firmicutes;Clostridia;Clostridiales	222	0	-0.0960713	0.157426	0.256721	0.329648	0.181973	0.205156	0.211267	0.234187	0.215151	0.246259	0.133088	-0.0605721
OTU026581	Firmicutes	Clostridia	Clostridiales	NA	NA	NA	Bacteria;Firmicutes;Clostridia;Clostridiales	687	0.0714266	-0.0838921	0.262979	0.313008	0.367665	0.307899	0.224972	0.0742958	0.292104	0.247122	0.286433	0.0278164	0.0701945
OTU011143	Firmicutes	Clostridia	Clostridiales	NA	NA	NA	Bacteria;Firmicutes;Clostridia;Clostridiales	166	-0.0181309	0.0408466	0.319134	0.329552	0.362647	0.291157	0.287085	0.0426629	0.327211	0.296453	0.335394	0.00323816	0.0683461
OTU028307	Firmicutes	Clostridia	Clostridiales	NA	NA	NA	Bacteria;Firmicutes;Clostridia;Clostridiales	80	0.126875	-0.0133245	0.30992	0.355839	0.445863	0.224852	0.346032	0.269845	0.347416	0.355806	0.40518	0.282598	0.0933133
OTU008525	Firmicutes	Clostridia	Clostridiales	NA	NA	NA	Bacteria;Firmicutes;Clostridia;Clostridiales	1796	-0.00649405	-0.0914488	0.140926	0.259524	0.344466	0.0811107	0.224581	0.243841	0.242941	0.192083	0.238939	0.218203	-0.182072
OTU011539	Firmicutes	Clostridia	Clostridiales	NA	NA	NA	Bacteria;Firmicutes;Clostridia;Clostridiales	1655	0.119466	-0.13461	0.229544	0.261537	0.389139	0.189476	0.191812	0.161918	0.273688	0.201311	0.25436	0.123593	-0.0679812
OTU027031	Firmicutes	Clostridia	Clostridiales	NA	NA	NA	Bacteria;Firmicutes;Clostridia;Clostridiales	359	-0.0828843	0.0542443	0.315511	0.400405	0.444975	0.351815	0.368349	0.146419	0.370145	0.382381	0.40989	0.135031	0.107216
OTU026568	Firmicutes	Clostridia	Clostridiales	NA	NA	NA	Bacteria;Firmicutes;Clostridia;Clostridiales	107	-0.162195	0.294177	0.410378	0.303484	0.436332	0.237701	0.37672	0.186343	0.374975	0.386959	0.406558	0.236985	0.226594
OTU026546	Firmicutes	Clostridia	Clostridiales	NA	NA	NA	Bacteria;Firmicutes;Clostridia;Clostridiales	83	0.0415705	-0.0578593	0.209386	0.321103	0.358247	0.263795	0.233121	0.121924	0.275495	0.246392	0.278906	0.0764477	0.0452789
OTU019685	Firmicutes	Clostridia	Clostridiales	NA	NA	NA	Bacteria;Firmicutes;Clostridia;Clostridiales	199	0.194266	-0.103356	0.298855	0.30002	0.446699	0.221487	0.269512	0.189126	0.316977	0.278862	0.317668	0.178956	0.0500271
OTU011777	Firmicutes	Clostridia	Clostridiales	NA	NA	NA	Bacteria;Firmicutes;Clostridia;Clostridiales	1228	-0.0518317	0.00733657	0.332099	0.371234	0.490328	0.319741	0.321203	0.209894	0.391165	0.33455	0.385192	0.149197	0.0682974
OTU023314	Firmicutes	Clostridia	Clostridiales	Lachnospiraceae	NA	NA	Bacteria;Firmicutes;Clostridia;Clostridiales;Lachnospiraceae	169	0.21791	-0.243958	-0.0981558	0.0331729	-0.0496697	0.119723	0.0644199	-0.0976784	-0.0272841	0.0957263	0.0362773	-0.127666	-0.0584982
OTU004575	Firmicutes	Clostridia	Clostridiales	NA	NA	NA	Bacteria;Firmicutes;Clostridia;Clostridiales	212	-0.147831	0.115294	0.0845097	0.162908	0.00345889	0.331897	0.223704	-0.0701918	0.0914398	0.279981	0.154367	-0.179624	0.513063
OTU005277	NA	NA	NA	NA	NA	NA	Bacteria	894	0.443223	-0.320408	-0.1714	-0.105018	-0.206464	0.194441	-0.0445878	-0.269011	-0.181235	0.0102825	-0.0950785	-0.255839	0.176821
OTU001994	Firmicutes	Clostridia	Clostridiales	NA	NA	NA	Bacteria;Firmicutes;Clostridia;Clostridiales	829	0.324374	-0.445763	-0.419752	-0.211097	-0.426701	-0.0343341	-0.140129	-0.320049	-0.376192	-0.101329	-0.262393	-0.261188	-0.0754775
OTU004824	Firmicutes	Clostridia	Clostridiales	NA	NA	NA	Bacteria;Firmicutes;Clostridia;Clostridiales	205	0.287203	-0.199942	-0.104339	-0.073551	-0.0579998	-0.183565	-0.0711813	-0.0555166	-0.109505	-0.124707	-0.121828	-0.0330732	-0.178895
OTU049278	Firmicutes	Clostridia	Clostridiales	NA	NA	NA	Bacteria;Firmicutes;Clostridia;Clostridiales	103	0.446234	-0.441639	-0.282009	-0.276207	-0.265353	0.0695235	-0.320648	-0.150282	-0.297774	-0.235644	-0.303257	-0.215728	0.077655
OTU020928	Firmicutes	Clostridia	Clostridiales	NA	NA	NA	Bacteria;Firmicutes;Clostridia;Clostridiales	418	-0.0421245	-0.109062	-0.193446	-0.079851	-0.247317	-0.217317	0.010048	-0.368764	-0.199021	-0.0364563	-0.158566	-0.317814	-0.185983
OTU001056	Firmicutes	Clostridia	Clostridiales	NA	NA	NA	Bacteria;Firmicutes;Clostridia;Clostridiales	5430	0.425519	-0.574578	-0.549599	-0.372845	-0.474207	-0.171566	-0.362354	-0.351388	-0.506905	-0.329353	-0.459751	-0.294306	-0.200336
OTU001172	Firmicutes	Clostridia	Clostridiales	NA	NA	NA	Bacteria;Firmicutes;Clostridia;Clostridiales	365	0.229688	-0.450387	-0.322193	-0.189645	-0.284258	-0.125892	-0.186629	-0.234724	-0.272172	-0.161815	-0.232931	-0.208034	-0.23835
OTU002023	Firmicutes	Clostridia	Clostridiales	NA	NA	NA	Bacteria;Firmicutes;Clostridia;Clostridiales	1620	0.435287	-0.564719	-0.545252	-0.367563	-0.484577	-0.14869	-0.361726	-0.407378	-0.504452	-0.323433	-0.453617	-0.357197	-0.168881
OTU021897	Firmicutes	Clostridia	Clostridiales	NA	NA	NA	Bacteria;Firmicutes;Clostridia;Clostridiales	380	0.282304	-0.378252	-0.178778	-0.0261792	-0.271086	0.0229456	-0.101418	-0.395394	-0.170409	-0.06501	-0.123058	-0.436688	-0.0490123
OTU000722	Firmicutes	Clostridia	Clostridiales	NA	NA	NA	Bacteria;Firmicutes;Clostridia;Clostridiales	5599	0.433455	-0.593371	-0.536247	-0.366942	-0.472321	-0.114377	-0.359842	-0.31567	-0.497705	-0.310658	-0.435828	-0.252175	-0.182013
OTU000593	Firmicutes	Clostridia	Clostridiales	NA	NA	NA	Bacteria;Firmicutes;Clostridia;Clostridiales	150	0.105093	-0.211755	-0.113055	-0.250495	-0.0856195	-0.155813	-0.146991	0.163786	-0.172797	-0.155898	-0.190676	0.178458	-0.28857
OTU023915	Firmicutes	Clostridia	Clostridiales	NA	NA	NA	Bacteria;Firmicutes;Clostridia;Clostridiales	345	0.186488	-0.4039	-0.413918	-0.393798	-0.453845	-0.160373	-0.282716	-0.382542	-0.456544	-0.254804	-0.439873	-0.374408	-0.229699
B_S_031080	Firmicutes	Clostridia	Clostridiales	NA	NA	NA	Bacteria;Firmicutes;Clostridia;Clostridiales	88	-0.0642227	-0.113998	0.0767045	0.271075	0.0738467	0.173598	0.197204	-0.369831	0.144445	0.25065	0.190376	-0.44052	0.299524
OTU001062	Firmicutes	Clostridia	Clostridiales	NA	NA	NA	Bacteria;Firmicutes;Clostridia;Clostridiales	2691	0.41453	-0.594911	-0.508301	-0.334628	-0.448752	-0.125815	-0.342258	-0.351388	-0.46704	-0.30131	-0.414052	-0.309876	-0.179569
OTU000075	Firmicutes	Clostridia	Clostridiales	NA	NA	NA	Bacteria;Firmicutes;Clostridia;Clostridiales	9275	0.468254	-0.601997	-0.554567	-0.382477	-0.502804	-0.137253	-0.364238	-0.352353	-0.530824	-0.316889	-0.461591	-0.29797	-0.179264
OTU003874	Firmicutes	Clostridia	Clostridiales	NA	NA	NA	Bacteria;Firmicutes;Clostridia;Clostridiales	614	0.4884	-0.623255	-0.614806	-0.448968	-0.509403	-0.194441	-0.443994	-0.19661	-0.559344	-0.409744	-0.526612	-0.177683	-0.23851
OTU024311	Firmicutes	Clostridia	Clostridiales	NA	NA	NA	Bacteria;Firmicutes;Clostridia;Clostridiales	151	0.0886924	-0.18755	-0.285176	-0.158844	-0.375342	-0.0287483	-0.227612	-0.56114	-0.277786	-0.176684	-0.251619	-0.523488	0.147991
OTU000017	Firmicutes	Clostridia	Clostridiales	NA	NA	NA	Bacteria;Firmicutes;Clostridia;Clostridiales	108	0.111248	-0.243702	-0.267158	-0.112593	-0.343262	-0.0947382	-0.0676217	-0.347491	-0.263528	-0.0477467	-0.187674	-0.342647	-0.139124
OTU001119	Firmicutes	Clostridia	Clostridiales	NA	NA	NA	Bacteria;Firmicutes;Clostridia;Clostridiales	2078	0.24359	-0.391576	-0.439679	-0.286469	-0.356362	-0.0571886	-0.226079	-0.266437	-0.398655	-0.193187	-0.337069	-0.206075	-0.126126
OTU001121	Firmicutes	Clostridia	Clostridiales	NA	NA	NA	Bacteria;Firmicutes;Clostridia;Clostridiales	1186	0.363609	-0.518894	-0.494404	-0.336078	-0.467365	-0.0400381	-0.24527	-0.424659	-0.500082	-0.186361	-0.407213	-0.374504	-0.156384
OTU003176	Firmicutes	Clostridia	Clostridiales	NA	NA	NA	Bacteria;Firmicutes;Clostridia;Clostridiales	1801	0.457875	-0.59029	-0.480977	-0.296412	-0.421727	-0.125815	-0.291391	-0.347848	-0.444654	-0.25831	-0.379701	-0.31354	-0.15239
OTU003189	Firmicutes	Clostridia	Clostridiales	NA	NA	NA	Bacteria;Firmicutes;Clostridia;Clostridiales	365	0.427721	-0.510574	-0.415833	-0.210534	-0.360817	0.0171592	-0.331947	-0.403096	-0.365438	-0.251805	-0.322856	-0.336641	-0.128894
OTU045418	Firmicutes	Clostridia	Clostridiales	NA	NA	NA	Bacteria;Firmicutes;Clostridia;Clostridiales	73	0.178578	-0.26445	-0.13624	-0.109375	-0.129008	0.0346103	-0.10325	-0.495294	-0.147851	-0.0641152	-0.141687	-0.572461	0.0169419
OTU003618	Firmicutes	Clostridia	Clostridiales	NA	NA	NA	Bacteria;Firmicutes;Clostridia;Clostridiales	360	-0.0673467	-0.129621	-0.0548054	0.0374634	-0.070784	-0.293428	0.00579992	-0.139843	0.0144755	-0.0425266	0.0217166	-0.128605	-0.0954255
B_S_000007	Firmicutes	Clostridia	Clostridiales	Lachnospiraceae	Butyrivibrio	Butyrivibrio crossotus	Bacteria;Firmicutes;Clostridia;Clostridiales;Lachnospiraceae;Butyrivibrio;Butyrivibrio crossotus	780	-0.0750916	0.201795	0.0766954	0.120553	0.0744778	0.0686264	0.182119	-0.0740103	0.090464	0.171376	0.134643	-0.0280873	0.139258
OTU033200	Firmicutes	Clostridia	Clostridiales	Lachnospiraceae	Butyrivibrio	Butyrivibrio crossotus	Bacteria;Firmicutes;Clostridia;Clostridiales;Lachnospiraceae;Butyrivibrio;Butyrivibrio crossotus	141	-0.0298559	0.130577	-0.0499842	0.108579	0.0534686	0.302982	0.11005	-0.0642575	0.0378044	0.158096	0.0687459	-0.08616	0.355946
OTU000050	Firmicutes	Clostridia	Clostridiales	NA	NA	NA	Bacteria;Firmicutes;Clostridia;Clostridiales	1287	0.019426	-0.231355	-0.00889227	0.118309	0.101328	-0.15771	0.0992476	0.338914	0.092699	0.0651072	0.0985688	0.271034	-0.247147
OTU000402	Firmicutes	Clostridia	Clostridiales	NA	NA	NA	Bacteria;Firmicutes;Clostridia;Clostridiales	888	0.0738188	-0.283639	0.00526949	0.178617	0.18299	-0.0849208	0.198495	0.365536	0.120021	0.172187	0.160052	0.339683	-0.193377
OTU000337	Firmicutes	Clostridia	Clostridiales	NA	NA	NA	Bacteria;Firmicutes;Clostridia;Clostridiales	2800	-0.0322368	-0.0985652	0.118951	0.267006	0.279165	-0.0473691	0.263335	0.457769	0.24035	0.23583	0.274683	0.487419	-0.151772
B_S_008534	Firmicutes	Clostridia	Clostridiales	NA	NA	NA	Bacteria;Firmicutes;Clostridia;Clostridiales	5152	-0.0653236	-0.115532	-0.0381925	-0.0879293	0.120359	-0.114377	0.134391	0.0785153	-0.010733	0.112173	-0.0147218	0.134636	-0.330127
OTU014927	Firmicutes	Clostridia	Clostridiales	NA	NA	NA	Bacteria;Firmicutes;Clostridia;Clostridiales	350	0.122898	-0.0860871	0.0828769	-0.045121	0.131558	0.206194	-0.036794	0.0638107	0.0465297	0.00358879	0.049455	0.0623758	0.103991
OTU002008	Firmicutes	Clostridia	Clostridiales	NA	NA	NA	Bacteria;Firmicutes;Clostridia;Clostridiales	331	-0.0453156	-0.101671	-0.0133928	-0.125598	0.0353042	-0.252402	-0.0453544	0.0690729	-0.0126115	-0.0893887	-0.0464545	-0.0110244	-0.157758
OTU002353	Firmicutes	Clostridia	Clostridiales	NA	NA	NA	Bacteria;Firmicutes;Clostridia;Clostridiales	191	0.0582628	0.0962674	-0.0489106	-0.155911	-0.0446632	0.00586856	-0.042855	0.24683	-0.0541258	-0.0503604	-0.0103862	0.236846	0.0539021
OTU001726	Firmicutes	Clostridia	Clostridiales	NA	NA	NA	Bacteria;Firmicutes;Clostridia;Clostridiales	897	0.116606	-0.0314246	-0.0173884	-0.173062	0.00439953	-0.137253	-0.112411	0.383245	-0.0282125	-0.162651	-0.0769829	0.266524	-0.116964
OTU002589	Firmicutes	Clostridia	Clostridiales	NA	NA	NA	Bacteria;Firmicutes;Clostridia;Clostridiales	1530	0.0299145	-0.0662382	-0.021425	-0.184248	-0.0307967	-0.114377	-0.152603	0.263863	-0.045692	-0.202223	-0.102439	0.190811	0.00580241
OTU004131	Firmicutes	Clostridia	Clostridiales	NA	NA	NA	Bacteria;Firmicutes;Clostridia;Clostridiales	946	0.106838	-0.0770212	-0.0981205	-0.240796	-0.0267115	-0.274505	-0.122459	0.20015	-0.130636	-0.192876	-0.150285	0.185926	-0.190869
OTU000428	Firmicutes	Clostridia	Clostridiales	NA	NA	NA	Bacteria;Firmicutes;Clostridia;Clostridiales	2706	0.0769231	-0.0517582	-0.0766954	-0.271555	-0.108417	-0.194441	-0.209123	0.283492	-0.134623	-0.269216	-0.180036	0.265303	-0.19209
OTU003193	Firmicutes	Clostridia	Clostridiales	NA	NA	NA	Bacteria;Firmicutes;Clostridia;Clostridiales	2996	0.0793651	-0.117996	-0.163017	-0.348299	-0.168439	-0.331694	-0.305207	0.270298	-0.208834	-0.363005	-0.272047	0.170966	-0.271186
OTU012860	Firmicutes	Clostridia	Clostridiales	NA	NA	NA	Bacteria;Firmicutes;Clostridia;Clostridiales	342	-0.0441619	0.150352	-0.0873143	-0.153846	-0.198826	-0.256369	0.0358302	0.00819611	-0.190897	-0.0304762	-0.122493	0.18725	-0.251092
OTU021653	Firmicutes	Clostridia	Clostridiales	Eubacteriaceae	NA	NA	Bacteria;Firmicutes;Clostridia;Clostridiales;Eubacteriaceae	285	0.254094	-0.231188	-0.38631	-0.2527	-0.45716	-0.289096	-0.125221	-0.123265	-0.381003	-0.201093	-0.351948	-0.13907	-0.0891965
OTU025987	Firmicutes	Clostridia	Clostridiales	Eubacteriaceae	NA	NA	Bacteria;Firmicutes;Clostridia;Clostridiales;Eubacteriaceae	111	0.0412175	-0.0401491	-0.155522	-0.215461	-0.2495	-0.454946	-0.0746088	-0.235439	-0.185211	-0.185093	-0.217664	-0.197811	-0.374804
OTU094772	Firmicutes	Clostridia	Clostridiales	Eubacteriaceae	Eubacterium	NA	Bacteria;Firmicutes;Clostridia;Clostridiales;Eubacteriaceae;Eubacterium	135	0.332619	-0.497505	-0.249924	-0.0994745	-0.10061	-0.122063	-0.0846561	-0.0197006	-0.143307	-0.0549549	-0.109219	-0.143528	-0.162955
B_S_021726	Firmicutes	Clostridia	Clostridiales	Eubacteriaceae	NA	NA	Bacteria;Firmicutes;Clostridia;Clostridiales;Eubacteriaceae;Eubacterium	1923	0.306823	-0.459732	-0.608533	-0.561528	-0.535411	-0.566254	-0.539218	-0.0317006	-0.566176	-0.616735	-0.616878	0.000916031	-0.61347
OTU020028	Firmicutes	Clostridia	Clostridiales	Eubacteriaceae	NA	NA	Bacteria;Firmicutes;Clostridia;Clostridiales;Eubacteriaceae	99	-0.398114	0.334496	0.308176	0.246068	0.243936	-0.0192731	0.19612	-0.250867	0.284547	0.177991	0.247897	-0.111633	-0.00771893
OTU003980	Firmicutes	Clostridia	Clostridiales	Eubacteriaceae	NA	NA	Bacteria;Firmicutes;Clostridia;Clostridiales;Eubacteriaceae	446	-0.228467	0.10358	0.133289	0.172546	0.200301	0.171671	0.262035	0.0708357	0.178584	0.298688	0.215438	0.027188	-0.0858671
OTU020123	Firmicutes	Clostridia	Clostridiales	Eubacteriaceae	NA	NA	Bacteria;Firmicutes;Clostridia;Clostridiales;Eubacteriaceae	1607	-0.451544	0.398963	0.428223	0.49851	0.365248	0.14319	0.37989	-0.224143	0.451169	0.383065	0.44402	-0.119859	0.346689
OTU023488	Firmicutes	Clostridia	Clostridiales	NA	NA	NA	Bacteria;Firmicutes;Clostridia;Clostridiales	192	0.0253725	-0.1018	-0.0946348	-0.229403	-0.138021	-0.0997655	-0.131465	-0.151895	-0.156398	-0.151881	-0.209612	-0.224471	-0.0181763
OTU002559	Firmicutes	Clostridia	Clostridiales	NA	NA	NA	Bacteria;Firmicutes;Clostridia;Clostridiales	1677	-0.171577	-0.0147903	0.0316766	-0.0271908	0.0812466	-0.125834	-0.141635	0.0159307	0.0912446	-0.184647	-0.0309819	-0.128244	-0.186927
OTU021989	Firmicutes	Clostridia	Clostridiales	NA	NA	NA	Bacteria;Firmicutes;Clostridia;Clostridiales	194	-0.196203	0.0281025	-0.034581	-0.044819	-0.048664	0	0.0699396	-0.201369	-0.00813149	0.050896	-0.0211451	-0.338712	0.0294763
OTU012565	Firmicutes	Clostridia	Clostridiales	NA	NA	NA	Bacteria;Firmicutes;Clostridia;Clostridiales	319	0.104162	-0.220578	-0.285529	-0.342787	-0.189962	-0.281348	-0.196875	0.14416	-0.283112	-0.231896	-0.31542	0.0562434	-0.289774
OTU023802	Firmicutes	Clostridia	Clostridiales	NA	NA	NA	Bacteria;Firmicutes;Clostridia;Clostridiales	300	0.18412	-0.143257	-0.190423	-0.288636	-0.280521	0.092294	-0.380061	0.0525803	-0.207858	-0.328433	-0.247488	-0.0548134	-0.0166339
OTU001692	Firmicutes	Clostridia	Clostridiales	NA	NA	NA	Bacteria;Firmicutes;Clostridia;Clostridiales	4970	0.025641	-0.25417	-0.01832	-0.0832687	-0.0430526	-0.0686264	-0.214775	-0.120025	0.00245326	-0.192252	-0.0751427	-0.232636	-0.176821
OTU010516	Firmicutes	Clostridia	Clostridiales	NA	NA	NA	Bacteria;Firmicutes;Clostridia;Clostridiales	696	-0.0324558	-0.10816	-0.0336377	0.0324123	-0.00409781	0.183565	-0.124725	-0.00419602	0.034451	-0.0634472	0.0126135	-0.124024	-0.0578957
OTU004173	Firmicutes	Clostridia	Clostridiales	NA	NA	NA	Bacteria;Firmicutes;Clostridia;Clostridiales	187	0.135647	-0.0515723	-0.0899078	-0.184615	-0.0431264	-0.183989	-0.283489	0.138303	-0.0579621	-0.286956	-0.140919	0.0963795	-0.169944
OTU004064	Firmicutes	Clostridia	Clostridiales	NA	NA	NA	Bacteria;Firmicutes;Clostridia;Clostridiales	2535	0.000610501	-0.170371	0.059928	-0.00341775	0.0477664	0.0571886	-0.148207	-0.127748	0.0656247	-0.0984632	0.0113481	-0.250343	-0.0943656
B_S_031041	Firmicutes	Clostridia	Clostridiales	NA	NA	NA	Bacteria;Firmicutes;Clostridia;Clostridiales	236	-0.034635	-0.0330839	-0.147217	-0.144478	-0.128458	0.0115872	-0.152053	0.034881	-0.0992579	-0.163199	-0.125995	-0.0327845	-0.191662
OTU061040	Firmicutes	Clostridia	Clostridiales	NA	NA	NA	Bacteria;Firmicutes;Clostridia;Clostridiales	89	0.15019	-0.00879732	0.166759	0.229651	0.178433	0.30148	0.056556	0.101074	0.195002	0.122512	0.180548	-0.00201178	0.164346
OTU008085	Firmicutes	Clostridia	Clostridiales	NA	NA	NA	Bacteria;Firmicutes;Clostridia;Clostridiales	743	-0.283529	0.227755	0.220514	0.086329	0.125771	0.20651	0.128504	-0.105223	0.184866	0.143459	0.123673	-0.19507	0.0998625
OTU007414	Firmicutes	Clostridia	Clostridiales	NA	NA	NA	Bacteria;Firmicutes;Clostridia;Clostridiales	383	-0.0111327	-0.0248129	0.175528	0.11489	0.121614	0.0231745	-0.0365819	0.113771	0.186089	-0.0255689	0.11978	0.00680433	-0.23018
OTU003311	Firmicutes	Clostridia	Clostridiales	NA	NA	NA	Bacteria;Firmicutes;Clostridia;Clostridiales	4720	0.0836386	-0.24616	-0.0304298	-0.0559268	-0.0301682	0.125815	-0.215403	-0.117451	0.0058265	-0.156731	-0.0555136	-0.218593	-0.0778745
OTU009048	Firmicutes	Clostridia	Clostridiales	NA	NA	NA	Bacteria;Firmicutes;Clostridia;Clostridiales	374	-0.0306186	-0.129792	0.00591774	-0.0532933	0.016076	-0.229456	-0.238741	0.0739145	0.0578284	-0.280668	-0.0599909	0.0306233	-0.14091
OTU001893	Firmicutes	Clostridia	Clostridiales	NA	NA	NA	Bacteria;Firmicutes;Clostridia;Clostridiales	3289	-0.0677656	0.117688	0.0512338	-0.099736	0.0493376	0.240192	-0.146323	0.111981	0.0260659	-0.0744706	-0.0184023	0.0622806	0.184761
OTU008645	Firmicutes	Clostridia	Clostridiales	NA	NA	NA	Bacteria;Firmicutes;Clostridia;Clostridiales	1902	0.03663	-0.223053	-0.158049	-0.17213	-0.165611	-0.0228755	-0.314626	-0.213343	-0.12021	-0.268281	-0.182796	-0.340406	-0.182013
OTU001562	Firmicutes	Clostridia	Clostridiales	NA	NA	NA	Bacteria;Firmicutes;Clostridia;Clostridiales	472	-0.29373	0.11964	0.0106487	-0.125671	-0.0297955	-0.0576838	-0.118452	-0.243103	-0.00154656	-0.130745	-0.0668218	-0.323953	-0.0967228
OTU003493	Firmicutes	Clostridia	Clostridiales	NA	NA	NA	Bacteria;Firmicutes;Clostridia;Clostridiales	1789	0.029304	-0.11738	0.0186305	0.00838901	0.0839054	0.10294	-0.118063	0.0276734	0.0898507	-0.0791445	0.02699	-0.036025	-0.0513055
OTU022449	Firmicutes	Clostridia	Clostridiales	NA	NA	NA	Bacteria;Firmicutes;Clostridia;Clostridiales	253	-0.192125	-0.0826601	-0.241161	-0.173934	-0.209519	-0.219198	-0.222969	-0.1506	-0.171978	-0.241375	-0.199537	-0.239577	-0.216856
OTU011096	Firmicutes	Clostridia	Clostridiales	NA	NA	NA	Bacteria;Firmicutes;Clostridia;Clostridiales	224	0.0277104	0.0724052	0.00219237	-0.148236	-0.0763905	-0.0576838	-0.14949	0.00259656	-0.0451597	-0.189831	-0.139522	-0.0849915	-0.0428168
OTU157554	NA	NA	NA	NA	NA	NA	Bacteria	224	-0.348603	0.356823	0.15671	0.108058	0.129625	-0.222019	0.105648	0.0744338	0.135421	0.016129	0.0853334	0.147166	-0.178827
OTU004474	Firmicutes	Clostridia	Clostridiales	NA	NA	NA	Bacteria;Firmicutes;Clostridia;Clostridiales	741	0.185876	-0.149033	-0.142275	-0.104712	-0.182545	0.0515485	-0.0581786	-0.352892	-0.163391	-0.0115466	-0.123023	-0.303929	0.0773819
OTU012641	Firmicutes	Clostridia	Clostridiales	NA	NA	NA	Bacteria;Firmicutes;Clostridia;Clostridiales	70	0.176986	-0.120894	-0.00803726	0.101333	0.0211489	-0.0710536	0.182709	0.120606	0.0222253	0.180986	0.0787531	0.0755467	0.0537526
OTU002504	Firmicutes	Clostridia	Clostridiales	NA	NA	NA	Bacteria;Firmicutes;Clostridia;Clostridiales	900	0.1782	-0.156987	-0.310214	-0.211303	-0.365335	0.057364	-0.16567	-0.400881	-0.313135	-0.103141	-0.247347	-0.337469	0.0946549
OTU000450	Firmicutes	Clostridia	Clostridiales	NA	NA	NA	Bacteria;Firmicutes;Clostridia;Clostridiales	201	0.0564685	0.0329877	0.0413638	0.0766886	0.0747209	-0.0632463	0.125644	-0.22355	0.0490211	0.121236	0.0727721	-0.168818	0.0468228
OTU027543	Firmicutes	Clostridia	Clostridiales	NA	NA	NA	Bacteria;Firmicutes;Clostridia;Clostridiales	317	0.013684	0.0800412	0.00253085	-0.117759	-0.0201708	-0.151491	-0.00191947	0.094747	-0.0359298	-0.0419048	-0.0549967	0.135616	0.0485381
OTU027639	Firmicutes	Clostridia	Clostridiales	NA	NA	NA	Bacteria;Firmicutes;Clostridia;Clostridiales	80	0.058278	-0.137898	-0.0859586	-0.0916153	-0.078329	0.0606577	0.0552856	0.0556324	-0.0770865	0.075683	-0.0322057	-0.00712396	0.0644591
OTU027359	Firmicutes	Clostridia	Clostridiales	NA	NA	NA	Bacteria;Firmicutes;Clostridia;Clostridiales	227	0.191502	0.00526564	0.0458905	-0.011558	0.0357017	-0.0804952	0.0498789	0.0790998	0.00524125	0.0198927	0.011255	0.119707	0.101782
OTU021918	Firmicutes	Clostridia	Clostridiales	NA	NA	NA	Bacteria;Firmicutes;Clostridia;Clostridiales	252	0.201972	-0.0667955	0.248355	0.423203	0.302537	0.263398	0.336508	-0.0368709	0.323818	0.349156	0.357805	0.0228068	0.179937
OTU017551	Firmicutes	Clostridia	Clostridiales	NA	NA	NA	Bacteria;Firmicutes;Clostridia;Clostridiales	1968	-0.0509444	0.188789	0.215872	0.215072	0.0200625	0.264484	0.246238	-0.153832	0.176044	0.266123	0.236664	-0.134287	0.296596
OTU005174	Firmicutes	Clostridia	Clostridiales	NA	NA	NA	Bacteria;Firmicutes;Clostridia;Clostridiales	128	0.350316	-0.312722	-0.0899107	-0.092604	-0.130993	0.0606577	-0.223807	-0.0354956	-0.0744844	-0.148392	-0.054652	0.0216957	-0.0129566
OTU056331	Firmicutes	Clostridia	Clostridiales	NA	NA	NA	Bacteria;Firmicutes;Clostridia;Clostridiales	70	0.29562	-0.0999638	-0.027687	-0.163149	-0.071609	0.155813	-0.190544	0.00278955	-0.0892469	-0.097629	-0.0835631	-0.0378089	0.25491
OTU055410	Firmicutes	Clostridia	Clostridiales	NA	NA	NA	Bacteria;Firmicutes;Clostridia;Clostridiales	264	0.109489	-0.0567214	-0.245136	-0.212524	-0.23124	0.122668	-0.225628	-0.0602022	-0.227844	-0.189182	-0.29056	-0.158983	0.0911614
OTU002897	Firmicutes	Clostridia	Clostridiales	NA	NA	NA	Bacteria;Firmicutes;Clostridia;Clostridiales	1406	-0.114774	0.00277276	-0.17109	-0.181141	-0.0578224	-0.25163	-0.184003	-0.159283	-0.194114	-0.196926	-0.226655	-0.024729	-0.177737
OTU005619	Firmicutes	Clostridia	Clostridiales	NA	NA	NA	Bacteria;Firmicutes;Clostridia;Clostridiales	317	0.051334	0.107367	-0.0607114	-0.153921	-0.12034	-0.121666	-0.00731637	-0.0876914	-0.136072	-0.0206761	-0.109216	0.00695898	-0.121587
OTU005465	Firmicutes	Clostridia	Clostridiales	NA	NA	NA	Bacteria;Firmicutes;Clostridia;Clostridiales	702	-0.483162	0.37238	0.509237	0.322565	0.426172	0.229456	0.443466	0.127172	0.464473	0.394748	0.443317	0.128924	0.0401288
OTU001904	Firmicutes	Clostridia	Clostridiales	Lachnospiraceae	Coprococcus	NA	Bacteria;Firmicutes;Clostridia;Clostridiales;Lachnospiraceae;Coprococcus	335	0.169627	-0.258967	-0.257266	-0.225951	-0.181249	-0.263874	-0.0963782	0.350852	-0.229161	-0.120018	-0.213506	0.376973	-0.193598
OTU003340	NA	NA	NA	NA	NA	NA	Bacteria	440	0.129823	-0.0367745	0.00809796	-0.0473719	0.0772279	-0.172092	-0.119055	0.163645	0.0409105	-0.153461	-0.00830643	0.161997	-0.247512
OTU011846	Firmicutes	Clostridia	Clostridiales	NA	NA	NA	Bacteria;Firmicutes;Clostridia;Clostridiales	177	0.481199	-0.523774	-0.225463	-0.225138	-0.116294	-0.217649	-0.236488	0.199167	-0.210843	-0.257301	-0.189526	0.176732	-0.29974
OTU001685	Firmicutes	Clostridia	Clostridiales	Lachnospiraceae	Coprococcus	NA	Bacteria;Firmicutes;Clostridia;Clostridiales;Lachnospiraceae;Coprococcus	579	0.149573	-0.181154	-0.249338	-0.322822	-0.117845	-0.194441	-0.319022	-0.105223	-0.248393	-0.315331	-0.32204	-0.0674706	-0.220186
OTU000496	Firmicutes	Clostridia	Clostridiales	Lachnospiraceae	Coprococcus	NA	Bacteria;Firmicutes;Clostridia;Clostridiales;Lachnospiraceae;Coprococcus	284	0.180425	0.100373	-0.13624	-0.210601	-0.179724	-0.103831	-0.043707	0.090555	-0.210951	-0.101201	-0.207271	0.0939218	0.017558
OTU018522	Firmicutes	Clostridia	Clostridiales	Lachnospiraceae	Coprococcus	NA	Bacteria;Firmicutes;Clostridia;Clostridiales;Lachnospiraceae;Coprococcus	270	0.11495	0.131445	0.120506	0.00295621	-0.101659	-0.0687313	-0.0459139	-0.385765	0.032709	-0.0811379	-0.0113654	-0.434185	0.111179
OTU004954	NA	NA	NA	NA	NA	NA	Bacteria	496	0.186536	-0.174403	-0.0652166	-0.233374	-0.187009	-0.469018	-0.189056	-0.00418383	-0.151512	-0.283904	-0.213653	0.0114504	-0.21686
OTU001963	NA	NA	NA	NA	NA	NA	Bacteria	653	-0.0213675	0.0779454	-0.193136	-0.307286	-0.255801	-0.217317	-0.280715	-0.160892	-0.244713	-0.283237	-0.262846	-0.141658	0.0745152
OTU001472	NA	NA	NA	NA	NA	NA	Bacteria	751	-0.177656	0.143259	0.0534074	-0.0453628	0.101504	0.10294	-0.0709637	0.095248	0.0512118	-0.0339636	0.0119615	0.117845	0.243396
OTU002216	NA	NA	NA	NA	NA	NA	Bacteria	1624	-0.105006	0.0203336	-0.37913	-0.404537	-0.283456	-0.308819	-0.275063	0.184704	-0.361856	-0.322186	-0.370193	0.203633	-0.212552
OTU031163	Firmicutes	NA	NA	NA	NA	NA	Bacteria;Firmicutes	106	-0.302262	0.28572	0.0546032	0.208632	0.0215455	0.18557	0.119308	-0.0296404	0.103358	0.142366	0.103214	-0.0431412	0.341239
OTU000226	Firmicutes	NA	NA	NA	NA	NA	Bacteria;Firmicutes	17664	-0.421245	0.41653	0.263311	0.303558	0.199236	0.14869	0.271295	-0.0669311	0.258206	0.255506	0.262233	-0.0293085	0.503283
OTU007085	Firmicutes	Clostridia	Clostridiales	NA	NA	NA	Bacteria;Firmicutes;Clostridia;Clostridiales	748	-0.449939	0.44549	0.366399	0.374399	0.357619	0.0915018	0.483558	-0.0473022	0.350816	0.418469	0.366819	-0.027782	0.35639
OTU016149	Firmicutes	NA	NA	NA	NA	NA	Bacteria;Firmicutes	130	-0.150291	0.152155	0.419003	0.41612	0.309287	0.19119	0.349914	0.0190704	0.417225	0.352441	0.411852	-0.0538161	0.471189
OTU017681	Firmicutes	NA	NA	NA	NA	NA	Bacteria;Firmicutes	171	0.046341	-0.0315939	0.168421	0.343303	0.215316	0.34498	0.166368	0.0562919	0.242793	0.240435	0.282609	0.0561702	0.44474
OTU010034	Firmicutes	NA	NA	NA	NA	NA	Bacteria;Firmicutes	213	-0.0541892	-0.0444375	0.103668	0.130685	0.124887	0.149978	0.297714	0.0382993	0.0977428	0.308004	0.180666	0.0782168	0.0215624
OTU038695	Firmicutes	Clostridia	Clostridiales	NA	NA	NA	Bacteria;Firmicutes;Clostridia;Clostridiales	283	-0.153706	0.391231	0.227989	0.166113	0.128293	0.0344184	0.0579529	-0.115875	0.179637	0.032505	0.178742	0.0967697	0.171237
OTU019341	Firmicutes	Clostridia	Clostridiales	NA	NA	NA	Bacteria;Firmicutes;Clostridia;Clostridiales	681	-0.0512821	0.211962	0.151528	0.122107	0.14927	-0.0228755	0.244919	0.0299259	0.12297	0.237745	0.143538	0.173103	0.0995572
OTU025155	Firmicutes	Clostridia	Clostridiales	NA	NA	NA	Bacteria;Firmicutes;Clostridia;Clostridiales	139	-0.266784	0.323505	0.449224	0.464997	0.404978	0.291157	0.52821	-0.15188	0.416332	0.540688	0.448277	-0.118841	0.245204
OTU006639	Firmicutes	Clostridia	Clostridiales	NA	NA	NA	Bacteria;Firmicutes;Clostridia;Clostridiales	449	-0.130037	0.109062	0.140039	0.15877	0.17661	-0.137253	0.197819	0.0437626	0.133703	0.13305	0.130963	0.179209	0.044587
OTU003375	Firmicutes	Clostridia	Clostridiales	NA	NA	NA	Bacteria;Firmicutes;Clostridia;Clostridiales	1462	-0.273851	0.145438	0.0422355	0.050031	0.141121	0.102955	0.137552	-0.0994464	0.030057	0.146782	0.0288347	-0.0998473	0.134545
OTU016144	Firmicutes	Clostridia	Clostridiales	NA	NA	NA	Bacteria;Firmicutes;Clostridia;Clostridiales	524	-0.180125	0.147749	-0.0403722	0.000621503	0.0289156	-0.354624	0.184659	-0.0109423	-0.0363445	0.0726121	-0.0279144	0.119389	-0.212584
OTU002700	Firmicutes	Clostridia	Clostridiales	NA	NA	NA	Bacteria;Firmicutes;Clostridia;Clostridiales	4222	-0.289988	0.264337	0.115819	0.0260992	0.102761	-0.0800641	0.163279	-0.198219	0.0413988	0.116224	0.0386448	-0.0219814	-0.0189342
OTU005734	Firmicutes	Clostridia	Clostridiales	NA	NA	NA	Bacteria;Firmicutes;Clostridia;Clostridiales	276	-0.0964831	0.0859869	-0.111357	-0.198617	-0.189106	-0.133253	-0.146964	-0.121268	-0.200846	-0.172353	-0.228686	-0.112272	-0.185629
OTU012029	Firmicutes	Clostridia	Clostridiales	NA	NA	NA	Bacteria;Firmicutes;Clostridia;Clostridiales	137	0.124611	0.0425677	0.0195011	0.106674	-0.072531	-0.0957781	0.0223498	-0.110814	-0.0086667	-0.0140246	-0.00642077	-0.117919	0.278746
OTU003146	Firmicutes	Clostridia	Clostridiales	NA	NA	NA	Bacteria;Firmicutes;Clostridia;Clostridiales	1379	-0.102016	0.103271	-0.0124279	-0.00932682	-0.0345889	-0.0457789	0.0596962	0.0447553	-0.0414241	0.0433378	-0.0368271	0.0219948	0.123453
OTU008027	Firmicutes	Clostridia	Clostridiales	NA	NA	NA	Bacteria;Firmicutes;Clostridia;Clostridiales	159	-0.17509	-0.126317	-0.240796	-0.148622	-0.15032	-0.0118423	-0.121589	-0.102948	-0.23527	-0.072588	-0.208315	-0.0679604	-0.0670326
OTU007407	Firmicutes	Clostridia	Clostridiales	NA	NA	NA	Bacteria;Firmicutes;Clostridia;Clostridiales	763	-0.0970696	0.180846	0.126066	0.174305	0.183209	-0.125815	0.371146	0.163144	0.143516	0.281679	0.230642	0.30835	-0.114216
OTU038051	Firmicutes	Clostridia	Clostridiales	NA	NA	NA	Bacteria;Firmicutes;Clostridia;Clostridiales	183	-0.275451	0.165077	0.325599	0.42476	0.373588	0.286381	0.435868	-0.130844	0.370395	0.45016	0.422211	-0.0541202	0.273436
OTU035130	Firmicutes	NA	NA	NA	NA	NA	Bacteria;Firmicutes	662	-0.379276	0.199699	0.36339	0.344535	0.300042	0.221862	0.285588	-0.358901	0.307827	0.323358	0.309858	-0.248393	0.196143
OTU047974	Firmicutes	Clostridia	Clostridiales	NA	NA	NA	Bacteria;Firmicutes;Clostridia;Clostridiales	125	0.0702562	-0.0552268	-0.169732	-0.29338	-0.277721	0.050625	-0.280276	-0.262539	-0.228254	-0.249396	-0.244127	-0.205846	-0.0770468
OTU000790	Firmicutes	Clostridia	Clostridiales	NA	NA	NA	Bacteria;Firmicutes;Clostridia;Clostridiales	2731	0.3262	-0.336635	-0.255783	-0.140653	-0.187424	-0.137463	-0.203782	0.262494	-0.185505	-0.219385	-0.156659	0.26999	-0.151399
OTU000779	Firmicutes	Clostridia	Clostridiales	NA	NA	NA	Bacteria;Firmicutes;Clostridia;Clostridiales	768	-0.0973673	-0.128556	-0.178155	-0.053605	-0.11001	-0.114728	-0.0321261	0.246597	-0.0562904	-0.062197	-0.0473774	0.119125	-0.141829
OTU001458	Firmicutes	Clostridia	Clostridiales	NA	NA	NA	Bacteria;Firmicutes;Clostridia;Clostridiales	372	0.249771	-0.387701	-0.458233	-0.298888	-0.394518	-0.257742	-0.339323	0.161138	-0.363177	-0.375575	-0.366459	-0.0293533	-0.293164
OTU016047	Firmicutes	Clostridia	Clostridiales	NA	NA	NA	Bacteria;Firmicutes;Clostridia;Clostridiales	205	-0.248178	0.299134	0.328061	0.30516	0.309285	0.372901	0.317353	0.25703	0.32868	0.369207	0.353416	0.209957	0.323276
OTU000097	Firmicutes	Clostridia	Clostridiales	NA	NA	NA	Bacteria;Firmicutes;Clostridia;Clostridiales	305	-0.130211	0.143223	-0.0221828	-0.0511493	-0.0627959	0.0118423	-0.0422636	0.0203231	-0.0660408	-0.0322613	-0.00254042	0.0960929	0.00790479
OTU011877	Firmicutes	Clostridia	Clostridiales	NA	NA	NA	Bacteria;Firmicutes;Clostridia;Clostridiales	121	0.069974	-0.180913	-0.251727	-0.0147977	-0.171048	0.0778197	-0.0295806	0.115867	-0.150865	-0.0260923	-0.0784939	0.0896379	-0.118115
OTU001918	Firmicutes	Clostridia	Clostridiales	Ruminococcaceae	NA	NA	Bacteria;Firmicutes;Clostridia;Clostridiales;Ruminococcaceae	1212	0.436508	-0.619866	-0.51948	-0.517012	-0.38056	-0.217317	-0.43897	0.056634	-0.499545	-0.41099	-0.477846	0.122119	-0.369217
OTU002639	Firmicutes	Clostridia	Clostridiales	Ruminococcaceae	NA	NA	Bacteria;Firmicutes;Clostridia;Clostridiales;Ruminococcaceae	567	0.435897	-0.487698	-0.436264	-0.442132	-0.333108	-0.114377	-0.376798	0.0315348	-0.432694	-0.357708	-0.40117	0.0918944	-0.247671
OTU003672	Firmicutes	Clostridia	Clostridiales	Ruminococcaceae	NA	NA	Bacteria;Firmicutes;Clostridia;Clostridiales;Ruminococcaceae	548	0.31746	-0.483693	-0.534695	-0.54715	-0.426126	-0.25163	-0.380566	0.160248	-0.538184	-0.387309	-0.508517	0.175851	-0.428462
OTU032831	Firmicutes	Clostridia	Clostridiales	Ruminococcaceae	NA	NA	Bacteria;Firmicutes;Clostridia;Clostridiales;Ruminococcaceae	227	0.249695	-0.412525	-0.169537	-0.231475	-0.155869	-0.308819	-0.214775	-0.0740103	-0.182155	-0.224658	-0.232176	-0.0683865	-0.182013
OTU004772	Firmicutes	Clostridia	Clostridiales	FAM_Blautia	Blautia	NA	Bacteria;Firmicutes;Clostridia;Clostridiales;FAM_Blautia;Blautia	690	0.227245	-0.227197	-0.489659	-0.554946	-0.47827	-0.366231	-0.528468	0.269498	-0.541888	-0.535955	-0.547496	0.347029	-0.21207
B_S_021700	Firmicutes	Clostridia	Clostridiales	NA	NA	NA	Bacteria;Firmicutes;Clostridia;Clostridiales	1845	0.483516	-0.309625	-0.38534	-0.291441	-0.351963	-0.0571886	-0.437714	-0.2526	-0.351736	-0.431867	-0.386141	-0.268661	-0.0595511
OTU015247	Firmicutes	Clostridia	Clostridiales	NA	NA	NA	Bacteria;Firmicutes;Clostridia;Clostridiales	598	0.251288	-0.118022	-0.259412	-0.161444	-0.302562	-0.104878	-0.282163	0.0160644	-0.236512	-0.311429	-0.25936	-0.013064	-0.000933426
OTU010870	Firmicutes	Clostridia	Clostridiales	NA	NA	NA	Bacteria;Firmicutes;Clostridia;Clostridiales	92	-0.0555958	0.151889	0.017551	0.0663458	-0.0159535	0.191556	0.000328673	-0.0567545	0.00690126	0.0680032	0.0218306	-0.154669	0.191957
OTU009006	Firmicutes	Clostridia	Clostridiales	NA	NA	NA	Bacteria;Firmicutes;Clostridia;Clostridiales	258	0.435361	-0.50404	-0.0472926	0.0723941	0.0218712	0.0115368	-0.0639769	0.00941253	0.00587694	-0.0166574	0.00928081	-0.161361	-0.0335757
OTU001884	Firmicutes	Clostridia	Clostridiales	NA	NA	NA	Bacteria;Firmicutes;Clostridia;Clostridiales	1296	0.289377	-0.407904	-0.0527863	-0.00155352	-0.0716495	-0.114377	-0.0401918	-0.216882	-0.0683847	-0.0383259	-0.0567404	-0.288811	-0.127653
OTU000076	Firmicutes	Clostridia	Clostridiales	NA	NA	NA	Bacteria;Firmicutes;Clostridia;Clostridiales	1258	0.15873	-0.329034	-0.0558914	0.0161566	-0.0675643	-0.137253	0.0665677	-0.175694	-0.0521318	0.0414418	-0.0312839	-0.20058	-0.147809
OTU012429	Firmicutes	Clostridia	Clostridiales	NA	NA	NA	Bacteria;Firmicutes;Clostridia;Clostridiales	425	-0.0168792	0.196068	0.260202	0.0418586	0.180562	-0.178239	0.102915	0.109349	0.186989	0.0153502	0.138915	0.203348	-0.0494326
OTU009558	Firmicutes	Clostridia	Clostridiales	NA	NA	NA	Bacteria;Firmicutes;Clostridia;Clostridiales	548	-0.043372	0.10882	-0.0111851	-0.158245	-0.0323878	-0.320452	-0.0188514	0.165176	-0.0595279	-0.112554	-0.0438856	0.255995	-0.0864782
OTU042015	Firmicutes	Clostridia	Clostridiales	NA	NA	NA	Bacteria;Firmicutes;Clostridia;Clostridiales	102	-0.00201147	0.145494	0.247239	0.453843	0.306823	0.401973	0.359337	-0.187657	0.305133	0.390463	0.314612	-0.156919	0.461509
OTU008065	Firmicutes	Clostridia	Clostridiales	NA	NA	NA	Bacteria;Firmicutes;Clostridia;Clostridiales	92	0.14259	-0.0660831	-0.0371866	-0.137733	-0.0481205	-0.122668	-0.331894	-0.170445	-0.0325231	-0.290363	-0.102153	-0.253209	0.00382114
OTU005582	Firmicutes	Clostridia	Clostridiales	Lachnospiraceae	Acetatifactor	Acetatifactor muris	Bacteria;Firmicutes;Clostridia;Clostridiales;Lachnospiraceae;Acetatifactor;Acetatifactor muris	225	-0.0294446	-0.121559	-0.109133	-0.0229563	-0.0728801	-0.393194	0.109876	0.28761	-0.0283216	0.0164671	-0.00550783	0.174972	-0.253528
OTU046363	Firmicutes	Clostridia	Clostridiales	Lachnospiraceae	Acetatifactor	Acetatifactor muris	Bacteria;Firmicutes;Clostridia;Clostridiales;Lachnospiraceae;Acetatifactor;Acetatifactor muris	167	0.203326	-0.427092	-0.21078	-0.0813992	-0.172657	-0.109184	-0.0785988	0.174406	-0.118394	-0.0489131	-0.0731947	0.0521344	-0.100414
OTU014576	Firmicutes	Clostridia	Clostridiales	NA	NA	NA	Bacteria;Firmicutes;Clostridia;Clostridiales	101	0.184734	-0.293484	-0.374249	-0.297246	-0.330416	-0.40786	-0.193867	0.0154087	-0.352112	-0.234604	-0.324981	0.0485233	-0.38955
OTU008623	Firmicutes	Clostridia	Clostridiales	NA	NA	NA	Bacteria;Firmicutes;Clostridia;Clostridiales	328	0.324061	-0.398323	-0.127175	0.00379867	-0.0890075	-0.0932252	-0.00383895	-0.0262276	-0.0831072	0.0203175	-0.0171865	-0.0279942	-0.231801
OTU012455	Firmicutes	Clostridia	Clostridiales	Lachnospiraceae	Acetatifactor	Acetatifactor muris	Bacteria;Firmicutes;Clostridia;Clostridiales;Lachnospiraceae;Acetatifactor;Acetatifactor muris	204	0.171646	-0.168841	-0.0109126	-0.184267	-0.0949114	-0.263795	-0.199325	-0.173875	-0.0858818	-0.174185	-0.0798318	-0.12473	-0.086533
OTU016870	Firmicutes	Clostridia	Clostridiales	Lachnospiraceae	Acetatifactor	Acetatifactor muris	Bacteria;Firmicutes;Clostridia;Clostridiales;Lachnospiraceae;Acetatifactor;Acetatifactor muris	79	0.259013	-0.228088	-0.146558	0.009557	-0.0469974	-0.194105	0.0173184	0.126282	-0.0728581	0.00363543	-0.0455434	0.128879	-0.279215
OTU037330	Firmicutes	Clostridia	Clostridiales	NA	NA	NA	Bacteria;Firmicutes;Clostridia;Clostridiales	177	0.265262	-0.422497	0.0135144	0.301861	0.0204002	0.160312	0.118133	-0.310014	0.107906	0.186185	0.169237	-0.315525	0.216497
OTU009902	Firmicutes	Clostridia	Clostridiales	NA	NA	NA	Bacteria;Firmicutes;Clostridia;Clostridiales	232	0.35439	-0.361582	-0.0732941	0.171233	0.00461623	0.266507	0.127559	-0.0713919	0.01398	0.192872	0.0927482	-0.0842809	0.242865
OTU017781	Firmicutes	Clostridia	Clostridiales	NA	NA	NA	Bacteria;Firmicutes;Clostridia;Clostridiales	64	0.212453	-0.355596	0.0392233	0.209323	0.0860087	0.0708241	0.104994	-0.0585805	0.0949435	0.109206	0.112051	-0.134221	0.0582435
OTU008418	Firmicutes	Clostridia	Clostridiales	NA	NA	NA	Bacteria;Firmicutes;Clostridia;Clostridiales	556	-0.177424	-0.0049016	0.239103	0.14665	0.0889951	-0.133447	0.0632787	-0.235499	0.196132	0.0231346	0.113208	-0.342274	0.0741766
OTU006989	Firmicutes	Clostridia	Clostridiales	NA	NA	NA	Bacteria;Firmicutes;Clostridia;Clostridiales	159	-0.0732696	-0.17812	0.0240078	-0.0763715	-0.0366273	-0.422371	-0.0804424	-0.194952	-0.0198174	-0.142392	-0.0895459	-0.183554	-0.176914
OTU025914	Firmicutes	Clostridia	Clostridiales	NA	NA	NA	Bacteria;Firmicutes;Clostridia;Clostridiales	143	0.458604	-0.514049	-0.19456	-0.0083413	-0.098055	0.179602	-0.138375	0.328598	-0.0841906	-0.05098	-0.0388393	0.213563	0.0244412
OTU004280	Firmicutes	Clostridia	Clostridiales	NA	NA	NA	Bacteria;Firmicutes;Clostridia;Clostridiales	72	0.205744	-0.267874	-0.0282538	0.130887	0.0497757	0.256974	0.148501	0.0587405	0.0370324	0.223495	0.0954377	-0.0596748	0.180795
OTU000771	Firmicutes	Clostridia	Clostridiales	NA	NA	NA	Bacteria;Firmicutes;Clostridia;Clostridiales	846	0.248206	-0.431692	-0.104347	0.0310752	-0.129963	-0.251668	-0.0668919	-0.324247	-0.0752959	-0.0617047	-0.0440189	-0.272366	-0.177153
OTU000569	Firmicutes	Clostridia	Clostridiales	Lachnospiraceae	Acetatifactor	Acetatifactor muris	Bacteria;Firmicutes;Clostridia;Clostridiales;Lachnospiraceae;Acetatifactor;Acetatifactor muris	372	-0.275568	0.157296	0.185319	0.0551633	0.198901	-0.0344184	0.00629923	-0.143633	0.167641	-0.0171901	0.0836796	-0.123718	-0.0744374
OTU029428	Firmicutes	Clostridia	Clostridiales	NA	NA	NA	Bacteria;Firmicutes;Clostridia;Clostridiales	159	0.0472993	-0.208184	0.0332974	0.16739	0.0569174	-0.0880284	0.0431772	-0.242372	0.0770978	0.0629905	0.108426	-0.220555	-0.135539
OTU000493	Firmicutes	Clostridia	Clostridiales	NA	NA	NA	Bacteria;Firmicutes;Clostridia;Clostridiales	273	0.141014	-0.120787	-0.217995	-0.199719	-0.206138	-0.0869043	-0.231897	0.0288502	-0.183449	-0.211022	-0.179748	-0.018248	-0.152835
OTU007012	Firmicutes	Clostridia	Clostridiales	NA	NA	NA	Bacteria;Firmicutes;Clostridia;Clostridiales	151	0.0444996	-0.212174	-0.0196673	-0.149629	-0.0769325	-0.149491	-0.221614	0.232932	-0.04193	-0.210674	-0.119026	0.0380607	-0.0336203
OTU020404	Firmicutes	Clostridia	Clostridiales	NA	NA	NA	Bacteria;Firmicutes;Clostridia;Clostridiales	371	0.399023	-0.462968	-0.0959616	-0.0481665	-0.157622	-0.114395	-0.0301485	-0.167675	-0.13679	-0.00031164	-0.0748474	-0.203206	-0.0647526
OTU004125	Firmicutes	Clostridia	Clostridiales	NA	NA	NA	Bacteria;Firmicutes;Clostridia;Clostridiales	422	0.326618	-0.403899	-0.0108678	0.0450521	-0.00314252	-0.14869	-0.102364	-0.00321784	0.00306658	-0.110615	-0.0226962	-0.0763242	-0.215605
OTU026778	Firmicutes	Clostridia	Clostridiales	NA	NA	NA	Bacteria;Firmicutes;Clostridia;Clostridiales	205	0.279812	-0.330689	-0.261086	0.00383937	-0.158506	0.0385461	-0.0405644	-0.288642	-0.156225	0.00175015	-0.0627064	-0.236299	0.0308757
OTU011579	Firmicutes	Clostridia	Clostridiales	NA	NA	NA	Bacteria;Firmicutes;Clostridia;Clostridiales	86	-0.00945753	0.136021	-0.224045	-0.33304	-0.308945	-0.327114	-0.295599	-0.1066	-0.313537	-0.307258	-0.287819	0.00218284	-0.0564072
OTU139086	NA	NA	NA	NA	NA	NA	Bacteria	212	0.172382	-0.226254	-0.163046	-0.177001	-0.193422	-0.212472	-0.208432	-0.372604	-0.182671	-0.190627	-0.15839	-0.256722	-0.136532
OTU007082	Firmicutes	Clostridia	Clostridiales	Lachnospiraceae	Acetatifactor	Acetatifactor muris	Bacteria;Firmicutes;Clostridia;Clostridiales;Lachnospiraceae;Acetatifactor;Acetatifactor muris	406	0.252291	-0.278062	-0.323126	-0.107258	-0.356894	-0.0114447	-0.155838	-0.295256	-0.318198	-0.127207	-0.2182	-0.170154	-0.125592
OTU009713	Firmicutes	Clostridia	Clostridiales	Lachnospiraceae	Acetatifactor	Acetatifactor muris	Bacteria;Firmicutes;Clostridia;Clostridiales;Lachnospiraceae;Acetatifactor;Acetatifactor muris	255	0.187199	-0.279988	-0.183533	0.0137894	-0.110941	-0.196125	0.0019003	-0.0847128	-0.0992894	-0.0553151	-0.0445479	-0.0117017	-0.345614
OTU004588	Firmicutes	Clostridia	Clostridiales	Lachnospiraceae	Acetatifactor	Acetatifactor muris	Bacteria;Firmicutes;Clostridia;Clostridiales;Lachnospiraceae;Acetatifactor;Acetatifactor muris	185	0.23775	-0.182576	-0.134783	0.0569125	-0.130442	0.0469485	-0.0937654	-0.110619	-0.0618356	-0.0705046	-0.00928463	-0.072213	0.0976192
OTU004338	Firmicutes	Clostridia	Clostridiales	NA	NA	NA	Bacteria;Firmicutes;Clostridia;Clostridiales	934	0.391085	-0.368834	-0.136178	-0.0301429	-0.167679	-0.0800763	-0.111486	0.042321	-0.130963	-0.0727679	-0.0337427	0.0763359	-0.0186316
OTU001773	Firmicutes	Clostridia	Clostridiales	NA	NA	NA	Bacteria;Firmicutes;Clostridia;Clostridiales	1026	0.279609	-0.326262	0.00652067	0.138885	0.0109988	0.171566	0.0659397	-0.0662875	0.0272925	0.134608	0.0923182	-0.0995268	0.0845931
OTU003018	Firmicutes	Clostridia	Clostridiales	NA	NA	NA	Bacteria;Firmicutes;Clostridia;Clostridiales	624	0.029304	-0.0939658	0.148112	0.274041	0.106846	-0.183004	0.313371	-0.14062	0.151796	0.257375	0.215614	-0.0824302	0.00152695
OTU001028	Firmicutes	Clostridia	Clostridiales	NA	NA	NA	Bacteria;Firmicutes;Clostridia;Clostridiales	230	0.309125	-0.434121	-0.287514	-0.325303	-0.274499	-0.299956	-0.268576	-0.0269393	-0.298177	-0.249861	-0.282446	0.0455752	-0.329289
OTU023255	Firmicutes	Clostridia	Clostridiales	NA	NA	NA	Bacteria;Firmicutes;Clostridia;Clostridiales	285	0.21035	-0.124023	0.164284	0.315102	0.268727	0.0915158	0.107404	0.2845	0.24107	0.1111	0.216413	0.194046	0.0963653
OTU004987	Firmicutes	Clostridia	Clostridiales	NA	NA	NA	Bacteria;Firmicutes;Clostridia;Clostridiales	731	0.123932	-0.261256	0.00931524	-0.106572	-0.0810771	-0.217317	-0.219171	-0.163144	-0.0613315	-0.195368	-0.0552069	-0.10777	-0.04306
OTU021332	Firmicutes	Clostridia	Clostridiales	NA	NA	NA	Bacteria;Firmicutes;Clostridia;Clostridiales	380	0.333905	-0.415166	-0.46822	-0.332705	-0.390345	-0.0879316	-0.339336	-0.00106021	-0.429409	-0.296355	-0.386022	-0.0150884	-0.0281735
OTU039903	Firmicutes	Clostridia	Clostridiales	NA	NA	NA	Bacteria;Firmicutes;Clostridia;Clostridiales	91	0.126949	-0.0671845	-0.155407	-0.122738	-0.209708	-0.0613339	-0.112627	-0.166227	-0.168645	-0.131629	-0.184752	-0.149525	-0.00327526
OTU116006	Firmicutes	Clostridia	Clostridiales	NA	NA	NA	Bacteria;Firmicutes;Clostridia;Clostridiales	88	-0.192186	0.114619	0	0.168944	0	0	0.125805	0	0.0965358	0.115924	0.0965507	-0.0698963	0.148575
B_S_031056	Firmicutes	Clostridia	Clostridiales	NA	NA	NA	Bacteria;Firmicutes;Clostridia;Clostridiales	3838	-0.158449	0.112468	-0.01677	-0.155376	-0.149136	-0.165872	-0.123106	-0.273719	-0.0857239	-0.141485	-0.150615	-0.28855	0.102932
OTU000444	Firmicutes	Clostridia	Clostridiales	NA	NA	NA	Bacteria;Firmicutes;Clostridia;Clostridiales	439	-0.195204	-0.103791	-0.248365	-0.256983	-0.155951	-0.219198	-0.140622	0.0938007	-0.191155	-0.159974	-0.205415	0.0283305	-0.152477
OTU007522	Firmicutes	Clostridia	Clostridiales	NA	NA	NA	Bacteria;Firmicutes;Clostridia;Clostridiales	860	0.156899	0.0397429	0.080111	-0.00963183	-0.0179124	0.0571886	-0.0998515	-0.387428	0.0101197	-0.0797676	-0.0226962	-0.446649	0.223546
OTU003027	Firmicutes	Clostridia	Clostridiales	NA	NA	NA	Bacteria;Firmicutes;Clostridia;Clostridiales	193	0.193973	0.035115	0.144383	0.236926	0.109356	0.138441	0.258441	0.338202	0.158987	0.273747	0.234805	0.268216	0.159562
OTU003291	Firmicutes	Clostridia	Clostridiales	NA	NA	NA	Bacteria;Firmicutes;Clostridia;Clostridiales	853	0.0647229	-0.126334	0.141924	0.378185	0.21451	0.503337	0.235221	-0.0112642	0.216227	0.331741	0.264573	-0.0341985	0.364997
B_S_031047	Firmicutes	Clostridia	Clostridiales	NA	NA	NA	Bacteria;Firmicutes;Clostridia;Clostridiales	4348	0.373016	-0.30716	-0.191273	-0.143235	-0.153669	0.10294	-0.312115	0.0785153	-0.183075	-0.217491	-0.163474	0.0161807	0.172545
OTU020783	Firmicutes	Clostridia	Clostridiales	NA	NA	NA	Bacteria;Firmicutes;Clostridia;Clostridiales	287	0.261709	-0.22312	0.0463531	-0.0927647	0.0437423	-0.103831	-0.180529	0.141513	0.00804213	-0.127916	-0.0318641	0.0277146	0.0344998
OTU007328	Firmicutes	Clostridia	Clostridiales	NA	NA	NA	Bacteria;Firmicutes;Clostridia;Clostridiales	57	-0.0584748	-0.0817716	-0.0042999	0.116529	0.0311876	0.0527964	0.101459	-0.0776095	0.0552056	0.107513	0.0973325	-0.0137401	-0.0165637
OTU000395	Firmicutes	Clostridia	Clostridiales	NA	NA	NA	Bacteria;Firmicutes;Clostridia;Clostridiales	277	0.370711	-0.299762	-0.345144	-0.144033	-0.329456	-0.139838	-0.164435	-0.248178	-0.285564	-0.126032	-0.212487	-0.219599	-0.0283139
OTU002036	Firmicutes	Clostridia	Clostridiales	NA	NA	NA	Bacteria;Firmicutes;Clostridia;Clostridiales	343	0.363314	-0.2977	-0.108366	-0.0805423	-0.0605419	-0.242272	-0.204599	-0.189549	-0.0986708	-0.229432	-0.158702	-0.200161	-0.234414
OTU001237	Firmicutes	Clostridia	Clostridiales	NA	NA	NA	Bacteria;Firmicutes;Clostridia;Clostridiales	376	0.364974	-0.244442	-0.127076	-0.0891339	-0.0958257	-0.172092	-0.08126	0.0426057	-0.0630576	-0.0812624	-0.091986	-0.0045935	-0.0771943
OTU007711	Firmicutes	Clostridia	Clostridiales	NA	NA	NA	Bacteria;Firmicutes;Clostridia;Clostridiales	847	0.266829	-0.246968	-0.136023	0.0110317	-0.036616	-0.085796	-0.0175866	-0.0204364	-0.0729957	0.0038955	-0.0363501	0.0048855	0.0607819
OTU005501	Firmicutes	Clostridia	Clostridiales	NA	NA	NA	Bacteria;Firmicutes;Clostridia;Clostridiales	537	0.260232	-0.13749	-0.185486	-0.020519	-0.142758	-0.297563	0.125048	-0.123319	-0.139001	0.0452085	-0.0853161	-0.046128	-0.104202
OTU035003	Firmicutes	Clostridia	Clostridiales	NA	NA	NA	Bacteria;Firmicutes;Clostridia;Clostridiales	67	0.194585	-0.0920688	0.076217	0.29254	0.0773006	0.251417	0.176826	-0.183736	0.121334	0.243148	0.190857	-0.176879	0.175175
OTU008639	Firmicutes	Clostridia	Clostridiales	NA	NA	NA	Bacteria;Firmicutes;Clostridia;Clostridiales	4649	-0.0470085	0.163593	0.0900473	0.284916	-0.00754206	0.0457509	0.276319	-0.16604	0.11653	0.244912	0.199665	-0.196917	0.0690182
OTU001094	Firmicutes	Clostridia	Clostridiales	NA	NA	NA	Bacteria;Firmicutes;Clostridia;Clostridiales	3888	-0.002442	0.273271	0.216113	0.290198	0.0895619	0.228755	0.136275	-0.32114	0.184301	0.158289	0.197825	-0.363609	0.362804
OTU002599	Firmicutes	Clostridia	Clostridiales	NA	NA	NA	Bacteria;Firmicutes;Clostridia;Clostridiales	354	-0.132499	-0.0657861	0.0406827	0.157706	-0.0124149	-0.21163	0.210097	-0.305259	0.0720755	0.13307	0.090185	-0.304733	-0.172877
OTU031074	Firmicutes	Clostridia	Clostridiales	NA	NA	NA	Bacteria;Firmicutes;Clostridia;Clostridiales	440	0.0789961	0.00803476	0.15355	0.31976	0.155717	-0.126201	0.381733	-0.0961857	0.203937	0.29692	0.246424	-0.124331	-0.100781
OTU014653	Firmicutes	Clostridia	Clostridiales	NA	NA	NA	Bacteria;Firmicutes;Clostridia;Clostridiales	195	0.0453274	0.311088	0.288175	0.277153	0.214988	0.15771	0.379006	0.124917	0.266713	0.348671	0.295056	0.100383	0.309015
OTU008202	Firmicutes	Clostridia	Clostridiales	NA	NA	NA	Bacteria;Firmicutes;Clostridia;Clostridiales	2265	0.0769231	0.226134	0.181026	0.183315	0.0219977	0.0800641	0.213519	-0.0875252	0.124503	0.181658	0.175128	-0.0769348	0.102611
OTU014991	Firmicutes	Clostridia	Clostridiales	NA	NA	NA	Bacteria;Firmicutes;Clostridia;Clostridiales	522	-0.0152625	0.136173	-0.00434711	0.096629	-0.0867337	0.171566	0.180863	0.0231684	-0.0291325	0.198173	0.0828103	0.0372462	-0.0122156
OTU005260	Firmicutes	Clostridia	Clostridiales	NA	NA	NA	Bacteria;Firmicutes;Clostridia;Clostridiales	3586	-0.225885	0.308393	0.20183	0.279944	0.172839	0.160128	0.462834	0.0218813	0.183995	0.445577	0.300264	0.00549534	0.187204
OTU022873	Firmicutes	Clostridia	Clostridiales	NA	NA	NA	Bacteria;Firmicutes;Clostridia;Clostridiales	471	-0.067807	0.197295	0.305416	0.311827	0.249983	0.263228	0.236271	-0.137808	0.278615	0.293076	0.326533	-0.103559	0.0763942
OTU023108	Firmicutes	Clostridia	Clostridiales	NA	NA	NA	Bacteria;Firmicutes;Clostridia;Clostridiales	155	0.258526	-0.259332	-0.0787651	-0.0257355	-0.179603	-0.142107	-0.213919	-0.374144	-0.119381	-0.196471	-0.116224	-0.289859	-0.2441
OTU009010	Firmicutes	Clostridia	Clostridiales	NA	NA	NA	Bacteria;Firmicutes;Clostridia;Clostridiales	3508	-0.0989011	0.264645	0.156496	0.301072	0.0628505	0.125815	0.39501	-0.0263863	0.162835	0.360512	0.281862	-0.0299191	0.16033
OTU015632	Firmicutes	Clostridia	Clostridiales	NA	NA	NA	Bacteria;Firmicutes;Clostridia;Clostridiales	337	-0.110364	0.0340954	0.0702821	0.233851	0.0410727	-0.166101	0.388696	-0.115536	0.0755532	0.310509	0.146676	-0.152882	-0.20416
OTU056860	Firmicutes	Clostridia	Clostridiales	NA	NA	NA	Bacteria;Firmicutes;Clostridia;Clostridiales	88	0	0.035945	-0.0223953	0.0744787	-0.0743292	0.0606577	0.165857	-0.0665542	0	0.163264	0.0666885	-0.244157	0.0327154
OTU007168	Firmicutes	Clostridia	Clostridiales	NA	NA	NA	Bacteria;Firmicutes;Clostridia;Clostridiales	2918	-0.0201465	0.098279	0.060549	0.0941434	0.0864194	-0.0114377	0.171443	0.0614607	0.0570383	0.134919	0.0671684	0.00427416	0.0461139
OTU008743	Firmicutes	Clostridia	Clostridiales	NA	NA	NA	Bacteria;Firmicutes;Clostridia;Clostridiales	764	0.113553	0.058228	-0.0176989	0.0764332	-0.136386	0.0571886	0.112411	-0.201437	-0.0597982	0.11155	0.0196291	-0.223172	0.0513055
OTU001108	Firmicutes	Clostridia	Clostridiales	NA	NA	NA	Bacteria;Firmicutes;Clostridia;Clostridiales	3917	-0.0720391	0.203952	0.190341	0.220289	0.0867337	0.14869	0.291391	-0.0675746	0.144742	0.284484	0.230642	-0.130667	0.134982
OTU000608	Firmicutes	Clostridia	Clostridiales	NA	NA	NA	Bacteria;Firmicutes;Clostridia;Clostridiales	7325	0.0421245	0.150345	0.039745	0.208172	-0.0358248	0.0686264	0.238639	-0.137402	0.0527451	0.212506	0.125136	-0.152954	0.0760422
OTU002252	Firmicutes	Clostridia	Clostridiales	NA	NA	NA	Bacteria;Firmicutes;Clostridia;Clostridiales	3136	-0.34127	0.378328	0.210524	0.351717	0.160269	0.14869	0.366122	-0.206585	0.244406	0.353346	0.319893	-0.237521	0.169492
OTU014968	Firmicutes	Clostridia	Clostridiales	NA	NA	NA	Bacteria;Firmicutes;Clostridia;Clostridiales	210	0.155794	-0.00932256	-0.139059	-0.0727075	-0.187331	-0.253809	0.0475076	-0.118143	-0.139191	-0.0232575	-0.114773	-0.226028	-0.194678
OTU008752	Firmicutes	Clostridia	Clostridiales	NA	NA	NA	Bacteria;Firmicutes;Clostridia;Clostridiales	126	-0.105548	0.0885555	0.0734436	0.0813992	0.0433309	0.194105	0.265104	-0.10205	0.0406574	0.283233	0.117762	-0.131793	0.00809788
OTU003887	Firmicutes	Clostridia	Clostridiales	NA	NA	NA	Bacteria;Firmicutes;Clostridia;Clostridiales	3757	-0.0396825	0.0209498	-0.0319823	0.141681	0.0399101	-0.0457509	0.241779	0.0292823	0.033119	0.198484	0.0791299	0.000915891	-0.153917
OTU001275	Firmicutes	NA	NA	NA	NA	NA	Bacteria;Firmicutes	1041	0.114164	-0.0369702	-0.0723483	-0.018953	-0.269	0.114377	-0.123087	-0.438591	-0.133396	-0.110615	-0.146605	-0.482369	0.121545
OTU001590	Firmicutes	NA	NA	NA	NA	NA	Bacteria;Firmicutes	548	0.2558	-0.292064	-0.122961	-0.000621408	-0.247945	0.0228755	-0.0627997	-0.136436	-0.156089	-0.0364563	-0.102133	-0.0537323	-0.0519163
OTU007415	Firmicutes	NA	NA	NA	NA	NA	Bacteria;Firmicutes	2259	0.19475	-0.110602	-0.141902	-0.099736	-0.275914	0.0343132	-0.175211	-0.214952	-0.167128	-0.150811	-0.145992	-0.144711	0.0171018
OTU011024	Firmicutes	NA	NA	NA	NA	NA	Bacteria;Firmicutes	551	0.14591	-0.047445	0.103089	0.165605	-0.00188551	0.183004	0.0445878	-0.0463369	0.0916906	0.0691735	0.0993724	0.0393833	0.204001
OTU011379	Firmicutes	NA	NA	NA	NA	NA	Bacteria;Firmicutes	356	0.00732601	-0.114607	-0.23226	-0.0540625	-0.164354	0.0457509	-0.120575	-0.241016	-0.184301	-0.0822604	-0.165007	-0.129751	-0.235761
OTU000824	Firmicutes	Clostridia	Clostridiales	Clostridiaceae	Clostridium	Clostridium leptum	Bacteria;Firmicutes;Clostridia;Clostridiales;Clostridiaceae;Clostridium;Clostridium leptum	498	0.401493	-0.1734	-0.125592	-0.25573	-0.251043	-0.149978	-0.323051	0.115222	-0.170431	-0.300776	-0.213149	0.08222	-0.0693077
OTU002750	Firmicutes	Clostridia	Clostridiales	Clostridiaceae	Clostridium	Clostridium leptum	Bacteria;Firmicutes;Clostridia;Clostridiales;Clostridiaceae;Clostridium;Clostridium leptum	232	-0.12779	0.124039	0.257494	0.167726	0.0741196	0.0744589	0.160699	-0.282153	0.206696	0.146516	0.198742	-0.377007	0.382169
B_S_013138	Firmicutes	Clostridia	Clostridiales	Clostridiaceae	Clostridium	Clostridium leptum	Bacteria;Firmicutes;Clostridia;Clostridiales;Clostridiaceae;Clostridium;Clostridium leptum	2556	-0.251526	0.1029	0.161464	0.21159	0.0650502	0.331694	0.220427	-0.180843	0.165288	0.286042	0.244751	-0.162418	0.341121
OTU000495	Firmicutes	Clostridia	Clostridiales	Clostridiaceae	Clostridium	Clostridium leptum	Bacteria;Firmicutes;Clostridia;Clostridiales;Clostridiaceae;Clostridium;Clostridium leptum	1020	-0.260258	0.198706	0.0495221	0.0800958	0.0255325	0.137674	0.219843	-0.042283	0.0621348	0.213783	0.103369	0.0110244	-0.0281821
OTU003671	Firmicutes	Clostridia	Clostridiales	Clostridiaceae	Clostridium	Clostridium leptum	Bacteria;Firmicutes;Clostridia;Clostridiales;Clostridiaceae;Clostridium;Clostridium leptum	424	-0.0400261	-0.111249	-0.285635	-0.167666	-0.204131	-0.242272	-0.0931148	0.300876	-0.218065	-0.0895727	-0.177882	0.389852	-0.188209
OTU003478	Firmicutes	Clostridia	Clostridiales	Ruminococcaceae	Ruminococcus	Ruminococcus bromii	Bacteria;Firmicutes;Clostridia;Clostridiales;Ruminococcaceae;Ruminococcus;Ruminococcus bromii	248	0.121736	-0.268934	0.0889227	0.24255	0.0749959	0.351815	0.0486247	0.103415	0.122623	0.153349	0.169161	0.0343245	0.293791
OTU034368	Firmicutes	Clostridia	Clostridiales	Clostridiaceae	Clostridium	Clostridium leptum	Bacteria;Firmicutes;Clostridia;Clostridiales;Clostridiaceae;Clostridium;Clostridium leptum	75	-0.0836627	-0.0859081	-0.0641978	-0.181978	-0.0831342	-0.149927	-0.351351	0.372525	-0.0316095	-0.325266	-0.0910056	0.283769	-0.18578
B_S_029900	Firmicutes	Clostridia	Clostridiales	Clostridiaceae	Clostridium	Clostridium leptum	Bacteria;Firmicutes;Clostridia;Clostridiales;Clostridiaceae;Clostridium;Clostridium leptum	70	0.221405	-0.158708	0.252517	0.186947	0.168792	-0.0157122	0.152696	-0.155156	0.192095	0.145961	0.165581	-0.0884916	0.10446
OTU057857	Firmicutes	Clostridia	Clostridiales	Clostridiaceae	Clostridium	Clostridium leptum	Bacteria;Firmicutes;Clostridia;Clostridiales;Clostridiaceae;Clostridium;Clostridium leptum	396	0.251512	-0.159988	0.190987	0.145213	0.121849	0.171588	0.0529036	-0.170815	0.132352	0.0974452	0.134142	-0.138106	0.180791
OTU108649	Firmicutes	Clostridia	Clostridiales	Clostridiaceae	Clostridium	NA	Bacteria;Firmicutes;Clostridia;Clostridiales;Clostridiaceae;Clostridium	73	0.0873571	0.202787	0.293244	0.355671	0.332753	0.327327	0.233638	0.101298	0.333487	0.258599	0.351093	0.174741	0.209753
B_S_016616	Firmicutes	Clostridia	Clostridiales	Clostridiaceae	Clostridium	Clostridium leptum	Bacteria;Firmicutes;Clostridia;Clostridiales;Clostridiaceae;Clostridium;Clostridium leptum	287	0.0649115	-0.00679865	0.114306	0.0741744	0.0838475	0.344184	0.0938585	-0.203346	0.0784375	0.188779	0.0846025	-0.27806	0.151325
OTU018583	Firmicutes	Clostridia	Clostridiales	Clostridiaceae	Clostridium	NA	Bacteria;Firmicutes;Clostridia;Clostridiales;Clostridiaceae;Clostridium	302	-0.0275568	0.0466634	0.209613	0.268025	0.284325	-0.057364	0.0831498	0.0135564	0.255306	0.0918891	0.21689	0.0636965	-0.0799513
B_S_038889	Firmicutes	Clostridia	Clostridiales	Clostridiaceae	Clostridium	NA	Bacteria;Firmicutes;Clostridia;Clostridiales;Clostridiaceae;Clostridium	3732	-0.327839	0.136173	0.40987	0.407644	0.44121	0.171566	0.307091	-0.269011	0.4606	0.32873	0.397183	-0.364525	0.142312
OTU006244	Firmicutes	Clostridia	Clostridiales	Clostridiaceae	Clostridium	NA	Bacteria;Firmicutes;Clostridia;Clostridiales;Clostridiaceae;Clostridium	200	-0.033501	0.169698	0.312167	0.268936	0.176674	0.118423	0.147597	-0.405129	0.254003	0.150338	0.228003	-0.364458	0.260226
OTU000464	Firmicutes	Clostridia	Clostridiales	Clostridiaceae	Clostridium	Clostridium leptum	Bacteria;Firmicutes;Clostridia;Clostridiales;Clostridiaceae;Clostridium;Clostridium leptum	266	0.44689	-0.455505	-0.201253	-0.0517927	-0.0439246	-0.0236845	-0.236026	0.110611	-0.119381	-0.209053	-0.161952	0.0834491	-0.320934
OTU058210	Firmicutes	Clostridia	Clostridiales	Clostridiaceae	Clostridium	Clostridium leptum	Bacteria;Firmicutes;Clostridia;Clostridiales;Clostridiaceae;Clostridium;Clostridium leptum	180	-0.159941	0.136591	-0.0296409	-0.0280119	-0.0343314	0.0363946	0.0286419	-0.0412977	-0.0387059	0.0584974	-0.0266754	0.0518106	0.0858375
OTU001073	Firmicutes	Clostridia	Clostridiales	Clostridiaceae	Clostridium	Clostridium leptum	Bacteria;Firmicutes;Clostridia;Clostridiales;Clostridiaceae;Clostridium;Clostridium leptum	586	-0.421925	0.29914	0.267856	0.373365	0.191967	0	0.316851	-0.266286	0.311904	0.26004	0.317798	-0.107794	-0.0392098
OTU001609	Firmicutes	Clostridia	Clostridiales	Clostridiaceae	Clostridium	Clostridium leptum	Bacteria;Firmicutes;Clostridia;Clostridiales;Clostridiaceae;Clostridium;Clostridium leptum	139	-0.0105677	0.0615064	0.0168413	-0.0964503	-0.128014	-0.158389	-0.102908	-0.130711	-0.0626371	-0.116862	-0.0704333	-0.175803	0.0771798
OTU000813	Firmicutes	Clostridia	Clostridiales	Clostridiaceae	Clostridium	Clostridium leptum	Bacteria;Firmicutes;Clostridia;Clostridiales;Clostridiaceae;Clostridium;Clostridium leptum	828	-0.102274	0.0118631	-0.0254655	0.131759	0.109691	0.0686368	0.0662638	0.154158	0.0860306	0.0881941	0.0923323	0.143817	-0.0132865
OTU006429	Firmicutes	Clostridia	Clostridiales	Clostridiaceae	Clostridium	Clostridium leptum	Bacteria;Firmicutes;Clostridia;Clostridiales;Clostridiaceae;Clostridium;Clostridium leptum	924	-0.208193	0.177265	0.134656	-0.00793508	0.211343	-0.171828	0.0506311	0.236712	0.113944	0.0265259	0.0975278	0.38939	-0.242851
OTU081149	Firmicutes	Clostridia	Clostridiales	Clostridiaceae	Clostridium	Clostridium leptum	Bacteria;Firmicutes;Clostridia;Clostridiales;Clostridiaceae;Clostridium;Clostridium leptum	153	-0.0233176	-0.0948288	-0.293177	-0.192492	-0.216577	-0.282671	-0.0462081	-0.06597	-0.261638	-0.057055	-0.20035	0.0905411	-0.0526603
OTU001399	Firmicutes	Clostridia	Clostridiales	NA	NA	NA	Bacteria;Firmicutes;Clostridia;Clostridiales	1648	0.153846	-0.337661	-0.376646	-0.219979	-0.318023	-0.160128	-0.0879196	-0.192749	-0.306964	-0.100021	-0.220214	-0.130056	-0.134982
OTU007950	Firmicutes	Clostridia	Clostridiales	NA	NA	NA	Bacteria;Firmicutes;Clostridia;Clostridiales	307	0.308491	-0.26419	-0.133289	-0.00652878	-0.190553	0	0.0980274	-0.248569	-0.158946	0.0991469	-0.0466476	-0.227891	-0.0696715
OTU000178	Firmicutes	Clostridia	Clostridiales	Clostridiaceae	Clostridium	Clostridium leptum	Bacteria;Firmicutes;Clostridia;Clostridiales;Clostridiaceae;Clostridium;Clostridium leptum	1662	0.150183	-0.265569	-0.0763849	-0.0481592	-0.0625362	-0.171566	-0.0923156	-0.00643568	-0.0441587	-0.133362	-0.0573538	-0.0805984	0.0546648
OTU000635	Firmicutes	Clostridia	Clostridiales	Clostridiaceae	Clostridium	Clostridium leptum	Bacteria;Firmicutes;Clostridia;Clostridiales;Clostridiaceae;Clostridium;Clostridium leptum	1350	0.362637	-0.392192	-0.427569	-0.302315	-0.301997	-0.160128	-0.285111	-0.110694	-0.344377	-0.280433	-0.351484	-0.144405	-0.165216
OTU132985	Firmicutes	Clostridia	Clostridiales	NA	NA	NA	Bacteria;Firmicutes;Clostridia;Clostridiales	155	0.239855	-0.119772	-0.0238868	-0.0960344	-0.0397158	0.282819	-0.106974	-0.0689582	-0.0669804	-0.0453722	-0.0547723	-0.121204	0.162354
OTU033604	Firmicutes	Clostridia	Clostridiales	NA	NA	NA	Bacteria;Firmicutes;Clostridia;Clostridiales	566	-0.00540432	-0.122272	-0.178895	-0.0332345	-0.0192411	-0.050625	-0.0681002	-0.0282478	-0.105418	-0.0733248	-0.0667446	0.0720686	-0.0934925
OTU000039	Firmicutes	Clostridia	Clostridiales	NA	NA	NA	Bacteria;Firmicutes;Clostridia;Clostridiales	1748	0.14591	-0.202104	-0.322307	-0.13671	-0.210235	0.0114377	-0.102364	0.0872034	-0.2165	-0.0648112	-0.163474	-0.00824302	0.14506
OTU420672	Firmicutes	Clostridia	Clostridiales	NA	NA	NA	Bacteria;Firmicutes;Clostridia;Clostridiales	26	NA	NA	NA	NA	NA	NA	NA	NA	NA	NA	NA	NA	NA
OTU057782	Firmicutes	Clostridia	Clostridiales	NA	NA	NA	Bacteria;Firmicutes;Clostridia;Clostridiales	44	0.0468758	-0.0602835	0.266103	0.352463	0.328467	0.0849889	0.216987	0.154222	0.345974	0.218411	0.319059	-0.0181483	0.10325
OTU008889	Firmicutes	Clostridia	Clostridiales	NA	NA	NA	Bacteria;Firmicutes;Clostridia;Clostridiales	817	0.301024	-0.123298	0.000955907	0.073492	0.11577	0.0234742	-0.0847433	0.375941	0.0660838	-0.0756206	0.0261229	0.23387	0.100126
OTU107916	Firmicutes	Clostridia	Clostridiales	NA	NA	NA	Bacteria;Firmicutes;Clostridia;Clostridiales	27	0.185548	-0.00522723	0.0146597	0.00595929	0.186848	-0.151875	-0.177431	0.349656	0.0855105	-0.198598	-0.0104076	0.316651	-0.119175
OTU004464	Firmicutes	Clostridia	Clostridiales	NA	NA	NA	Bacteria;Firmicutes;Clostridia;Clostridiales	1209	0.108125	-0.10358	-0.215313	-0.362813	-0.203131	-0.171671	-0.385826	0.0264024	-0.283218	-0.416542	-0.356302	0.0113029	-0.129259
OTU006078	Firmicutes	Clostridia	Clostridiales	NA	NA	NA	Bacteria;Firmicutes;Clostridia;Clostridiales	1017	0.206991	-0.0879716	-0.0972038	-0.123213	-0.0641173	0.0972355	-0.203188	0.135331	-0.128816	-0.191503	-0.153376	0.154809	0.0296274
OTU031693	Firmicutes	Clostridia	Clostridiales	Clostridiaceae	Clostridium	NA	Bacteria;Firmicutes;Clostridia;Clostridiales;Clostridiaceae;Clostridium	139	0.021148	-0.213443	-0.242961	-0.0978158	-0.249733	0.151491	-0.025593	-0.339319	-0.206206	0.0107937	-0.139992	-0.407782	0.0420042
OTU008197	Firmicutes	Clostridia	Clostridiales	Clostridiaceae	Clostridium	NA	Bacteria;Firmicutes;Clostridia;Clostridiales;Clostridiaceae;Clostridium	587	0.101042	-0.0132883	0.0383096	0.0642013	-0.0498041	0.172092	0.0352757	-0.162676	0.0141495	0.104704	0.0756808	-0.190783	0.329301
OTU007856	Firmicutes	Clostridia	Clostridiales	NA	NA	NA	Bacteria;Firmicutes;Clostridia;Clostridiales	394	0.0893596	0.0212403	0.1706	0.206958	0.264985	0.0727892	0.119896	0.329358	0.235163	0.1203	0.191282	0.264234	0.0391937
OTU000110	Firmicutes	Clostridia	Clostridiales	NA	NA	NA	Bacteria;Firmicutes;Clostridia;Clostridiales	1101	-0.19536	-0.138946	-0.100605	-0.288023	-0.0537372	-0.480384	-0.253083	0.121313	-0.141982	-0.307853	-0.205492	0.187452	-0.528936
OTU005326	Firmicutes	Clostridia	Clostridiales	NA	NA	NA	Bacteria;Firmicutes;Clostridia;Clostridiales	622	-0.00183262	0.0181881	-0.0549935	-0.00155447	-0.137727	-0.137337	-0.0879733	-0.108507	-0.0696538	-0.101641	-0.0168791	0.0537651	-0.206264
OTU003252	Firmicutes	Clostridia	Clostridiales	NA	NA	NA	Bacteria;Firmicutes;Clostridia;Clostridiales	424	0.312929	-0.441553	-0.371424	-0.390926	-0.361917	-0.514776	-0.408574	-0.130342	-0.400249	-0.440815	-0.396783	0.0616794	-0.440898
OTU004247	Firmicutes	Clostridia	Clostridiales	NA	NA	NA	Bacteria;Firmicutes;Clostridia;Clostridiales	235	0.00583099	0.0147128	0.195425	0.159469	0.223215	0.00574966	-0.000631379	-0.0710119	0.202867	0.0258448	0.162196	0.0297733	-0.106848
OTU002784	Firmicutes	Clostridia	Clostridiales	NA	NA	NA	Bacteria;Firmicutes;Clostridia;Clostridiales	535	0.255643	-0.410875	-0.402712	-0.219289	-0.317524	-0.120743	-0.228243	-0.0271754	-0.318637	-0.203626	-0.299877	-0.123237	-0.0386864
OTU001755	Firmicutes	Clostridia	Clostridiales	NA	NA	NA	Bacteria;Firmicutes;Clostridia;Clostridiales	3330	-0.0384615	0.0711675	-0.18972	-0.224018	-0.151155	-0.14869	-0.180235	0.0743321	-0.168048	-0.16234	-0.147832	0.193864	0.0464193
OTU001123	Firmicutes	Clostridia	Clostridiales	NA	NA	NA	Bacteria;Firmicutes;Clostridia;Clostridiales	719	-0.11912	-0.0897074	-0.00497116	-0.0973098	-0.0534555	-0.251784	-0.00502705	-0.138774	-0.0576869	-0.0480145	-0.0632198	-0.0809531	-0.289381
OTU002657	Firmicutes	Clostridia	Clostridiales	NA	NA	NA	Bacteria;Firmicutes;Clostridia;Clostridiales	148	-0.149671	0.0602583	-0.43918	-0.492192	-0.35084	-0.203373	-0.371536	-0.0998682	-0.457693	-0.37574	-0.460407	-0.00509946	-0.35049
OTU031193	Firmicutes	Clostridia	Clostridiales	NA	NA	NA	Bacteria;Firmicutes;Clostridia;Clostridiales	141	0.260303	-0.269517	-0.122515	-0.236258	-0.136086	-0.158451	-0.335107	-0.227348	-0.17465	-0.299445	-0.230542	-0.241859	-0.0996562
OTU019703	Firmicutes	Clostridia	Clostridiales	NA	NA	NA	Bacteria;Firmicutes;Clostridia;Clostridiales	142	0.0632094	-0.0242426	0.20061	0.195268	0.311051	0.0355268	0.194412	0.189238	0.245748	0.201311	0.245151	0.114742	0.0515392
OTU000942	Firmicutes	Clostridia	Clostridiales	NA	NA	NA	Bacteria;Firmicutes;Clostridia;Clostridiales	5756	0.169109	-0.244003	-0.256479	-0.330279	-0.325565	-0.423196	-0.425782	-0.202402	-0.303898	-0.447135	-0.32296	-0.0686918	-0.337151
OTU003946	Firmicutes	Clostridia	Clostridiales	NA	NA	NA	Bacteria;Firmicutes;Clostridia;Clostridiales	275	-0.0530396	0.0778796	0.0385148	0.0255301	-0.119898	0.401071	0.0772381	-0.36562	-0.072704	0.170742	0.0284119	-0.28649	0.184925
OTU014402	Firmicutes	Clostridia	Clostridiales	NA	NA	NA	Bacteria;Firmicutes;Clostridia;Clostridiales	170	0.188158	-0.206505	0.167307	0.0944206	0.0165938	0.221862	-0.0500795	0.00346765	0.120454	0.0270304	0.131049	-0.0524751	0.18446
OTU002090	Firmicutes	Clostridia	Clostridiales	NA	NA	NA	Bacteria;Firmicutes;Clostridia;Clostridiales	1981	0.285714	-0.40852	-0.144697	-0.251981	-0.129158	-0.194441	-0.364238	0.0347527	-0.184915	-0.339012	-0.229415	0.173103	-0.277294
OTU007887	Firmicutes	Clostridia	Clostridiales	NA	NA	NA	Bacteria;Firmicutes;Clostridia;Clostridiales	469	0.0393833	-0.264993	0.0518627	-0.050031	0.0579884	-0.251668	0.0461648	0.191169	0.0329707	0.00560952	0.0337427	0.217863	-0.343006
OTU008371	Firmicutes	Clostridia	Clostridiales	NA	NA	NA	Bacteria;Firmicutes;Clostridia;Clostridiales	417	-0.067361	0.0834379	-0.0367523	-0.111885	-0.0942496	0.149146	0.103307	-0.0480928	-0.0907414	0.107204	-0.0363022	-0.0851328	0.00612653
OTU027144	Firmicutes	Clostridia	Clostridiales	Ruminococcaceae	Ruminococcus	Ruminococcus bromii	Bacteria;Firmicutes;Clostridia;Clostridiales;Ruminococcaceae;Ruminococcus;Ruminococcus bromii	204	0.0273026	-0.161685	-0.416091	-0.436277	-0.470044	-0.400584	-0.213176	-0.147895	-0.424977	-0.295656	-0.399758	-0.122881	-0.374349
OTU004067	Firmicutes	Clostridia	Clostridiales	Ruminococcaceae	Ruminococcus	Ruminococcus bromii	Bacteria;Firmicutes;Clostridia;Clostridiales;Ruminococcaceae;Ruminococcus;Ruminococcus bromii	76	0.193037	-0.359795	-0.510971	-0.349229	-0.378965	-0.14519	-0.0637741	-0.0363911	-0.428551	-0.0909728	-0.340133	-0.0591883	-0.2622
OTU002490	Firmicutes	Clostridia	Clostridiales	Ruminococcaceae	Ruminococcus	Ruminococcus bromii	Bacteria;Firmicutes;Clostridia;Clostridiales;Ruminococcaceae;Ruminococcus;Ruminococcus bromii	1321	0.0995198	-0.233218	-0.57387	-0.527066	-0.534686	-0.279675	-0.214341	-0.145563	-0.57394	-0.284445	-0.540905	-0.137483	-0.402306
OTU227288	Firmicutes	Clostridia	Clostridiales	Ruminococcaceae	Ruminococcus	NA	Bacteria;Firmicutes;Clostridia;Clostridiales;Ruminococcaceae;Ruminococcus	41	-0.276969	0.13977	-0.0512253	0.11533	-0.0129608	-0.104828	0.129503	0.212342	0.0379426	0.102808	0.113845	0.327377	0.050381
OTU003333	Firmicutes	Clostridia	Clostridiales	Ruminococcaceae	Ruminococcus	Ruminococcus bromii	Bacteria;Firmicutes;Clostridia;Clostridiales;Ruminococcaceae;Ruminococcus;Ruminococcus bromii	1208	0.41073	-0.481976	-0.602903	-0.531203	-0.546779	-0.253809	-0.540953	-0.103538	-0.595736	-0.539322	-0.583144	0.0129335	-0.365329
OTU091147	Firmicutes	Clostridia	Clostridiales	Ruminococcaceae	Ruminococcus	NA	Bacteria;Firmicutes;Clostridia;Clostridiales;Ruminococcaceae;Ruminococcus	467	0.0176117	0.0541723	-0.153131	0.0904857	-0.0751147	0.282819	-0.0146657	-0.178142	-0.0577127	0.0398077	-0.0198023	-0.175725	0.251712
B_S_007245	Firmicutes	Clostridia	Clostridiales	Ruminococcaceae	Ruminococcus	NA	Bacteria;Firmicutes;Clostridia;Clostridiales;Ruminococcaceae;Ruminococcus	982	0.309102	-0.370852	-0.472882	-0.214206	-0.337713	-0.0686683	-0.182859	-0.26982	-0.382636	-0.200788	-0.34955	-0.242248	-0.110313
OTU155182	Firmicutes	Clostridia	Clostridiales	Ruminococcaceae	Ruminococcus	NA	Bacteria;Firmicutes;Clostridia;Clostridiales;Ruminococcaceae;Ruminococcus	311	-0.27459	0.160018	-0.168388	-0.191549	-0.172146	-0.220027	-0.0540757	0.111423	-0.201414	-0.154419	-0.24696	0.0917304	-0.373748
OTU009988	Firmicutes	Clostridia	Clostridiales	NA	NA	NA	Bacteria;Firmicutes;Clostridia;Clostridiales	758	-0.208963	0.187524	0.148371	0.178386	0.0881556	0.119723	0.0972872	0.183231	0.173816	0.115785	0.136762	0.00974672	0.318863
OTU007682	Firmicutes	Clostridia	Clostridiales	NA	NA	NA	Bacteria;Firmicutes;Clostridia;Clostridiales	2312	-0.193519	0.156438	0.105734	0.0882194	0.0284833	0.103097	-0.0333348	0.111024	0.0958235	-0.0240293	0.0227309	-0.0856139	0.233981
OTU012389	Firmicutes	Clostridia	Clostridiales	NA	NA	NA	Bacteria;Firmicutes;Clostridia;Clostridiales	188	-0.300822	0.185033	0.174463	0.220114	0.0447502	0.0817785	0.100653	-0.0809086	0.182714	0.110464	0.143635	-0.200457	0.287313
OTU007599	Firmicutes	Clostridia	Clostridiales	NA	NA	NA	Bacteria;Firmicutes;Clostridia;Clostridiales	1623	-0.204391	0.143566	-0.0561924	0.00406091	-0.0851471	-0.0574966	0.0135746	0.071659	-0.0110991	-0.0219289	-0.0481036	-0.0715172	0.102703
OTU001020	Firmicutes	Clostridia	Clostridiales	NA	NA	NA	Bacteria;Firmicutes;Clostridia;Clostridiales	539	0.152219	-0.188169	0.175913	0.1754	0.289405	0.281733	0.131011	0.235358	0.236935	0.143634	0.204903	0.164674	0.0411427
OTU001212	Firmicutes	Clostridia	Clostridiales	NA	NA	NA	Bacteria;Firmicutes;Clostridia;Clostridiales	1797	0.19106	-0.193761	0.180958	0.118118	0.198271	0.263874	0.0919687	0.13976	0.170717	0.125644	0.155361	0.0826829	0.0729057
OTU105529	Firmicutes	Clostridia	Clostridiales	NA	NA	NA	Bacteria;Firmicutes;Clostridia;Clostridiales	166	-0.027472	-0.0990901	-0.0192409	-0.0103141	0.0417277	-0.253125	-0.0898738	-0.0258741	0.03529	-0.125733	0.0203628	0.0833293	-0.305484
OTU008627	Firmicutes	Clostridia	Clostridiales	NA	NA	NA	Bacteria;Firmicutes;Clostridia;Clostridiales	1248	0.213216	-0.256814	-0.112537	-0.155603	-0.162212	-0.314041	-0.253812	-0.127579	-0.136064	-0.264187	-0.185264	-0.105619	-0.179103
OTU003777	Firmicutes	Clostridia	Clostridiales	Ruminococcaceae	Ruminococcus	Ruminococcus bromii	Bacteria;Firmicutes;Clostridia;Clostridiales;Ruminococcaceae;Ruminococcus;Ruminococcus bromii	668	-0.0928528	-0.0104813	0.0621395	0.0867394	0.00660333	-0.103002	0.115622	-0.205746	0.0647443	0.0954055	0.082554	-0.161906	0.0727273
OTU005633	Firmicutes	Clostridia	Clostridiales	Ruminococcaceae	Ruminococcus	Ruminococcus bromii	Bacteria;Firmicutes;Clostridia;Clostridiales;Ruminococcaceae;Ruminococcus;Ruminococcus bromii	1792	-0.0885226	0.107213	-0.00310508	0.00652479	-0.0135129	-0.228755	0.0891756	-0.0704707	0.0199327	0.00311592	0.0205492	0.00763242	0.0119102
OTU016722	Firmicutes	Clostridia	Clostridiales	NA	NA	NA	Bacteria;Firmicutes;Clostridia;Clostridiales	49	0.164938	-0.0240533	0.278876	0.292839	0.380378	0.269823	0.191887	0.296413	0.336392	0.22262	0.289414	0.252589	-0.0202408
OTU000971	Firmicutes	Clostridia	Clostridiales	NA	NA	NA	Bacteria;Firmicutes;Clostridia;Clostridiales	1326	0.330677	-0.0910504	0.0626393	0.0733343	0.145174	0.138441	0.160892	0.213242	0.0433038	0.170031	0.0587785	0.281149	0.0394284
OTU001565	Firmicutes	Clostridia	Clostridiales	NA	NA	NA	Bacteria;Firmicutes;Clostridia;Clostridiales	3215	0.360851	-0.151336	0.102102	0.107808	0.174335	0.092294	0.119719	0.265498	0.129602	0.120059	0.120341	0.268832	0.0249508
OTU001377	Firmicutes	Clostridia	Clostridiales	NA	NA	NA	Bacteria;Firmicutes;Clostridia;Clostridiales	537	0.323632	-0.0644342	0.171997	0.212639	0.219948	0.177634	0.141095	0.0436446	0.167642	0.165178	0.160999	0.107156	0.121418
OTU001422	Firmicutes	Clostridia	Clostridiales	NA	NA	NA	Bacteria;Firmicutes;Clostridia;Clostridiales	3033	0.323288	-0.155687	0.0316328	0.0297725	0.102065	0.0115368	0.0709446	0.199286	0.0439224	0.0660009	0.0414543	0.23619	-0.0206383
OTU033495	NA	NA	NA	NA	NA	NA	Bacteria	378	-0.17677	-0.0528258	-0.331502	-0.317137	-0.273992	-0.148013	-0.261072	-0.205083	-0.308542	-0.248487	-0.298171	-0.129882	-0.246011
OTU139454	Firmicutes	Clostridia	Clostridiales	NA	NA	NA	Bacteria;Firmicutes;Clostridia;Clostridiales	500	-0.0276756	-0.0837977	-0.313941	-0.358102	-0.271104	-0.235683	-0.199281	-0.0879659	-0.35091	-0.217016	-0.32737	0.0905885	-0.184169
OTU048891	Firmicutes	Clostridia	Clostridiales	NA	NA	NA	Bacteria;Firmicutes;Clostridia;Clostridiales	356	0.217259	-0.3334	-0.415884	-0.388002	-0.387858	-0.351531	-0.274278	-0.106185	-0.419656	-0.305442	-0.382512	0.0424708	-0.268735
OTU008534	Firmicutes	Clostridia	Clostridiales	NA	NA	NA	Bacteria;Firmicutes;Clostridia;Clostridiales	640	0.312449	-0.453062	-0.472312	-0.440194	-0.349964	-0.439658	-0.49452	0.211689	-0.410885	-0.519818	-0.45137	0.16899	-0.240817
OTU084956	Firmicutes	Clostridia	Clostridiales	NA	NA	NA	Bacteria;Firmicutes;Clostridia;Clostridiales	181	-0.0349765	-0.243129	-0.209462	-0.0282717	-0.117732	-0.308369	0.0991182	-0.00831403	-0.118159	0.0372783	-0.0778662	0.0154331	-0.373596
OTU037130	Firmicutes	Clostridia	Clostridiales	NA	NA	NA	Bacteria;Firmicutes;Clostridia;Clostridiales	216	0.109629	0.00343387	-0.39454	-0.288204	-0.381785	0.0141648	-0.391198	-0.25345	-0.36914	-0.348068	-0.390468	-0.12855	-0.0465191
OTU014288	Firmicutes	Clostridia	Clostridiales	NA	NA	NA	Bacteria;Firmicutes;Clostridia;Clostridiales	308	0.0908825	0.105236	0.122547	0.0190032	0.0547596	0.105593	0.0521788	-0.116229	0.0884704	0.0553748	0.0860065	0.0140925	0.154712
OTU075754	Firmicutes	Clostridia	Clostridiales	NA	NA	NA	Bacteria;Firmicutes;Clostridia;Clostridiales	51	0.165907	-0.290542	-0.163742	-0.0859435	-0.0330416	-0.277524	-0.0233644	0.0203001	-0.0982175	-0.0735884	-0.0883101	0.0237046	-0.419898
OTU004510	Firmicutes	Clostridia	Clostridiales	NA	NA	NA	Bacteria;Firmicutes;Clostridia;Clostridiales	622	-0.171464	0.0580975	-0.132371	-0.254624	-0.0989778	-0.137674	-0.169449	-0.173973	-0.186097	-0.191279	-0.251962	-0.217426	-0.314904
OTU027750	Firmicutes	Clostridia	Clostridiales	NA	NA	NA	Bacteria;Firmicutes;Clostridia;Clostridiales	777	0.184399	-0.0955208	-0.27981	-0.164854	-0.333787	0.0915158	-0.249039	-0.397786	-0.27404	-0.258194	-0.29034	-0.402137	0.0203115
OTU009140	Firmicutes	Clostridia	Clostridiales	Ruminococcaceae	Ruminococcus	Ruminococcus bromii	Bacteria;Firmicutes;Clostridia;Clostridiales;Ruminococcaceae;Ruminococcus;Ruminococcus bromii	1078	-0.178986	0.311047	0.450512	0.481264	0.489275	0.400565	0.372001	0.368668	0.470393	0.394717	0.454201	0.302734	0.419862
OTU009116	Firmicutes	Clostridia	Clostridiales	Ruminococcaceae	Ruminococcus	Ruminococcus bromii	Bacteria;Firmicutes;Clostridia;Clostridiales;Ruminococcaceae;Ruminococcus;Ruminococcus bromii	4039	-0.163944	0.163002	0.461485	0.466438	0.490937	0.417541	0.287667	0.225283	0.469718	0.320833	0.403532	0.131298	0.374313
OTU038106	Firmicutes	Clostridia	Clostridiales	Ruminococcaceae	Ruminococcus	Ruminococcus bromii	Bacteria;Firmicutes;Clostridia;Clostridiales;Ruminococcaceae;Ruminococcus;Ruminococcus bromii	83	-0.391447	0.242361	0.420441	0.490351	0.317821	0.28349	0.422292	0.00572162	0.420185	0.429465	0.404385	-0.0773144	0.378134
OTU016374	Firmicutes	Clostridia	Clostridiales	NA	NA	NA	Bacteria;Firmicutes;Clostridia;Clostridiales	346	-0.0265479	0.311326	0.255906	0.252851	0.145765	0.165792	0.260734	-0.0429783	0.229555	0.267446	0.297865	-0.00316095	0.199833
OTU049418	Firmicutes	Clostridia	Clostridiales	NA	NA	NA	Bacteria;Firmicutes;Clostridia;Clostridiales	272	-0.456605	0.308583	0.0661579	-0.00750718	0.0310619	-0.251233	0.0351751	-0.177055	0.0282905	-0.0455141	-0.0373896	-0.0358768	-0.247189
OTU044975	Firmicutes	Clostridia	Clostridiales	Ruminococcaceae	Ruminococcus	Ruminococcus bromii	Bacteria;Firmicutes;Clostridia;Clostridiales;Ruminococcaceae;Ruminococcus;Ruminococcus bromii	88	-0.0465601	-0.155112	-0.317289	-0.0927477	-0.130131	-0.0749636	0.0557522	-0.0559842	-0.218343	0.0471562	-0.13596	0.0351073	-0.0616841
OTU008774	Firmicutes	Clostridia	Clostridiales	Ruminococcaceae	Ruminococcus	Ruminococcus bromii	Bacteria;Firmicutes;Clostridia;Clostridiales;Ruminococcaceae;Ruminococcus;Ruminococcus bromii	1688	-0.229292	0.00569068	-0.141474	-0.0551588	0.0577236	-0.146714	0.144354	0.22388	-0.0446852	0.0756206	-0.028326	0.233557	0.0119086
OTU045155	Firmicutes	Clostridia	Clostridiales	Ruminococcaceae	Ruminococcus	Ruminococcus bromii	Bacteria;Firmicutes;Clostridia;Clostridiales;Ruminococcaceae;Ruminococcus;Ruminococcus bromii	68	-0.138359	-0.157195	-0.395309	-0.194317	-0.275928	-0.240802	-0.0241096	0.171358	-0.30306	-0.0563392	-0.216884	0.245758	-0.09266
OTU151840	Firmicutes	Clostridia	Clostridiales	Ruminococcaceae	Ruminococcus	Ruminococcus bromii	Bacteria;Firmicutes;Clostridia;Clostridiales;Ruminococcaceae;Ruminococcus;Ruminococcus bromii	990	-0.204125	0.184289	-0.118042	-0.229118	-0.186539	0.0628649	-0.155324	0.0126751	-0.18793	-0.123307	-0.200883	0.0330006	-0.0234991
OTU037525	Firmicutes	Clostridia	Clostridiales	Ruminococcaceae	Ruminococcus	Ruminococcus bromii	Bacteria;Firmicutes;Clostridia;Clostridiales;Ruminococcaceae;Ruminococcus;Ruminococcus bromii	903	-0.207148	-0.0122734	0.00298585	0.0883516	0.0107923	0.204258	0.0439972	-0.218368	0.0172717	0.0603536	0.0383406	-0.265055	0.053279
OTU004278	Firmicutes	Clostridia	Clostridiales	NA	NA	NA	Bacteria;Firmicutes;Clostridia;Clostridiales	627	-0.0697311	0.0686868	0.198474	0.165158	0.134947	0.22611	-0.0248295	-0.154791	0.172437	0.0184794	0.116885	-0.282991	0.333051
OTU264141	Firmicutes	Clostridia	Clostridiales	Clostridiaceae	Clostridium	Clostridium leptum	Bacteria;Firmicutes;Clostridia;Clostridiales;Clostridiaceae;Clostridium;Clostridium leptum	59	0.151074	-0.0127064	0.256127	0.281917	0.246255	0.3669	0.259006	0.212342	0.278246	0.282723	0.290938	0.0251828	0.251905
B_S_044468	Firmicutes	Clostridia	Clostridiales	Clostridiaceae	Clostridium	Clostridium leptum	Bacteria;Firmicutes;Clostridia;Clostridiales;Clostridiaceae;Clostridium;Clostridium leptum	158	-0.42335	0.494073	0.344608	0.173279	0.332368	0.0695235	0.102747	0.199832	0.292958	0.0819152	0.252145	0.209543	0.24797
OTU276421	Firmicutes	Clostridia	Clostridiales	NA	NA	NA	Bacteria;Firmicutes;Clostridia;Clostridiales	75	NA	NA	NA	NA	NA	NA	NA	NA	NA	NA	NA	NA	NA
OTU008302	Firmicutes	Clostridia	Clostridiales	NA	NA	NA	Bacteria;Firmicutes;Clostridia;Clostridiales	152	-0.17585	0.0150226	-0.0408956	-0.024834	-0.130485	-0.0517469	-0.130695	-0.148009	-0.0294435	-0.0751849	-0.00909652	-0.0679874	0.0435989
OTU139297	Firmicutes	Clostridia	Clostridiales	NA	NA	NA	Bacteria;Firmicutes;Clostridia;Clostridiales	68	0.226611	-0.292247	-0.256127	-0.281917	-0.181451	-0.3669	-0.129503	0.0398142	-0.215008	-0.205617	-0.227691	0.0503657	-0.201524
OTU001017	Firmicutes	Clostridia	Clostridiales	Ruminococcaceae	Ruminococcus	NA	Bacteria;Firmicutes;Clostridia;Clostridiales;Ruminococcaceae;Ruminococcus	5019	0.237216	-0.189501	-0.0409933	0.0372902	0.0477737	-0.0571974	-0.0113057	0.0904351	-0.0122682	-0.00202566	0.0130369	0.118473	0.119579
OTU043869	Firmicutes	Clostridia	Clostridiales	Ruminococcaceae	Ruminococcus	NA	Bacteria;Firmicutes;Clostridia;Clostridiales;Ruminococcaceae;Ruminococcus	151	0.0426752	-0.097379	-0.140611	-0.0410769	-0.0385216	-0.185396	-0.104656	-0.0259162	-0.0983259	-0.11285	-0.102691	0.0304649	-0.00386728
OTU001625	Firmicutes	Clostridia	Clostridiales	Ruminococcaceae	Ruminococcus	NA	Bacteria;Firmicutes;Clostridia;Clostridiales;Ruminococcaceae;Ruminococcus	1362	0.161502	-0.0736435	-0.0881977	-0.00124301	0.0018858	-0.343184	-0.0125619	0.122618	-0.0460057	-0.0942711	-0.0473931	0.220763	-0.0197007
OTU000772	Firmicutes	Clostridia	Clostridiales	Ruminococcaceae	Ruminococcus	NA	Bacteria;Firmicutes;Clostridia;Clostridiales;Ruminococcaceae;Ruminococcus	2668	0.0409035	0.0708595	0.0425396	0.0901042	0.0502804	0.0343132	-0.0427038	-0.028317	0.0380255	-0.00685503	0.0389515	0.0238132	0.197282
OTU016415	Firmicutes	Clostridia	Clostridiales	Ruminococcaceae	Ruminococcus	NA	Bacteria;Firmicutes;Clostridia;Clostridiales;Ruminococcaceae;Ruminococcus	93	0.10961	-0.00745805	0.124026	0.180202	0.0919222	0.230735	0.18623	0.131451	0.138263	0.248918	0.181595	0.135802	0.30711
OTU000326	Firmicutes	Clostridia	Clostridiales	Ruminococcaceae	Ruminococcus	NA	Bacteria;Firmicutes;Clostridia;Clostridiales;Ruminococcaceae;Ruminococcus	2595	0.184094	-0.167315	-0.103104	-0.0323182	-0.0213724	-0.240229	-0.0590407	0.105561	-0.0671683	-0.0942711	-0.0630375	0.181069	-0.00381796
OTU030340	Firmicutes	Clostridia	Clostridiales	NA	NA	NA	Bacteria;Firmicutes;Clostridia;Clostridiales	688	0.238985	-0.263132	-0.216983	-0.211089	-0.1769	-0.46254	0.00812676	0.321679	-0.190482	-0.139112	-0.184558	0.315074	-0.420392
OTU048365	Firmicutes	Clostridia	Clostridiales	NA	NA	NA	Bacteria;Firmicutes;Clostridia;Clostridiales	632	0.0318689	-0.11173	-0.2201	-0.220239	-0.180016	-0.565639	-0.00258807	0.066748	-0.204733	-0.15281	-0.211505	0.15182	-0.47154
OTU268881	Firmicutes	Clostridia	Clostridiales	NA	NA	NA	Bacteria;Firmicutes;Clostridia;Clostridiales	72	NA	NA	NA	NA	NA	NA	NA	NA	NA	NA	NA	NA	NA
OTU007772	Firmicutes	Clostridia	Clostridiales	NA	NA	NA	Bacteria;Firmicutes;Clostridia;Clostridiales	121	0.0432062	-0.00363395	-0.107609	-0.181497	-0.165213	0.0192731	-0.264903	-0.138627	-0.156914	-0.201618	-0.172615	-0.143185	-0.0310473
OTU006592	Firmicutes	Clostridia	Clostridiales	NA	NA	NA	Bacteria;Firmicutes;Clostridia;Clostridiales	577	-0.0705069	0.110644	-0.00613406	-0.190119	-0.0797493	0.0289681	-0.0518508	-0.0577003	-0.0815499	-0.035828	-0.0946125	-0.10624	0.129477
OTU002620	Firmicutes	Clostridia	Clostridiales	NA	NA	NA	Bacteria;Firmicutes;Clostridia;Clostridiales	1626	-0.159489	0.190491	0.0153466	-0.174561	-0.0925562	0.0230735	-0.10515	-0.130802	-0.0723792	-0.100259	-0.114154	-0.148735	0.132455
OTU045271	Firmicutes	Clostridia	Clostridiales	NA	NA	NA	Bacteria;Firmicutes;Clostridia;Clostridiales	1196	-0.0226637	-0.031697	-0.0401799	-0.012523	-0.0616633	0.0485262	0.0792649	-0.203758	-0.0322007	0.0475911	-0.0357841	-0.298235	-0.0887528
OTU002866	NA	NA	NA	NA	NA	NA	Bacteria	1181	0.00549451	0.15127	0.121719	0.0730155	0	0.10294	0.0282599	-0.216561	0.100584	0.0831952	0.085264	-0.257976	0.177126
OTU002714	Firmicutes	NA	NA	NA	NA	NA	Bacteria;Firmicutes	3056	0.0683761	-0.080102	0.00124203	0.114028	-0.0842196	0.183004	-0.0113039	-0.266115	-0.000306658	0.0414418	0.0306705	-0.20577	0.20736
OTU015784	Firmicutes	Clostridia	Clostridiales	NA	NA	NA	Bacteria;Firmicutes;Clostridia;Clostridiales	1022	-0.349206	0.229215	0.165501	0.218425	0.202693	-0.171566	0.474766	-0.212377	0.165902	0.376404	0.235243	-0.0995268	-0.212246
OTU010325	Firmicutes	Clostridia	Clostridiales	NA	NA	NA	Bacteria;Firmicutes;Clostridia;Clostridiales	551	-0.156833	0.169089	0.0399613	-0.0161813	0.144305	0.0687313	0.0317624	0.0613936	0.0227274	0.0305828	-0.00307174	0.0606941	0.0700413
OTU000858	Firmicutes	Clostridia	Clostridiales	NA	NA	NA	Bacteria;Firmicutes;Clostridia;Clostridiales	332	0.309349	-0.223015	-0.309214	-0.446856	-0.329372	-0.258735	-0.299905	-0.277092	-0.397102	-0.286642	-0.402405	-0.178486	-0.104699
OTU000005	Firmicutes	Clostridia	Clostridiales	NA	NA	NA	Bacteria;Firmicutes;Clostridia;Clostridiales	1047	0.437185	-0.32816	-0.217389	-0.284338	-0.197066	-0.463299	-0.301485	0.0286431	-0.242297	-0.352776	-0.284972	0.0815267	-0.260843
OTU003949	Firmicutes	Clostridia	Clostridiales	NA	NA	NA	Bacteria;Firmicutes;Clostridia;Clostridiales	489	0.130727	-0.131324	-0.189836	-0.175344	-0.259731	-0.0572236	-0.26769	-0.0930524	-0.186255	-0.202971	-0.198866	-0.118833	-0.00213904
OTU053181	NA	NA	NA	NA	NA	NA	Bacteria	163	0.0198886	-0.160586	-0.178592	-0.26893	-0.190101	-0.334066	-0.210582	0.0368709	-0.178617	-0.255698	-0.241523	0.016462	-0.337403
OTU058951	Firmicutes	Clostridia	Clostridiales	NA	NA	NA	Bacteria;Firmicutes;Clostridia;Clostridiales	126	0.300238	-0.227693	-0.0810445	-0.0836566	-0.0772732	0.0942731	-0.0957586	-0.0592333	-0.129327	-0.0115571	-0.0851078	-0.115752	0.295761
OTU004586	Firmicutes	Clostridia	Clostridiales	NA	NA	NA	Bacteria;Firmicutes;Clostridia;Clostridiales	950	0.322088	-0.41228	-0.182917	-0.133623	-0.0608171	0.137274	-0.28484	-0.0239766	-0.140931	-0.201319	-0.140032	-0.0732824	0.00183262
OTU008719	Firmicutes	Clostridia	Clostridiales	NA	NA	NA	Bacteria;Firmicutes;Clostridia;Clostridiales	499	0.221726	-0.28371	-0.15052	0.0525659	-0.121136	-0.0231745	0.134558	-0.139198	-0.0793753	0.15878	0.0450536	-0.0986628	-0.0245959
OTU137963	Firmicutes	Clostridia	Clostridiales	NA	NA	NA	Bacteria;Firmicutes;Clostridia;Clostridiales	1024	0.176162	-0.144986	-0.223034	-0.171614	-0.286825	-0.424945	-0.189766	-0.0924536	-0.231662	-0.286713	-0.239294	-0.0207949	-0.122538
OTU000487	NA	NA	NA	NA	NA	NA	Bacteria	375	0.170573	-0.127408	-0.311004	-0.248835	-0.367055	-0.149978	-0.194464	0.141837	-0.303126	-0.207432	-0.288633	0.173986	-0.155557
OTU006107	Firmicutes	Clostridia	Clostridiales	Lachnospiraceae	Acetatifactor	Acetatifactor muris	Bacteria;Firmicutes;Clostridia;Clostridiales;Lachnospiraceae;Acetatifactor;Acetatifactor muris	150	0.0993421	0.108067	0.218335	0.324278	0.237223	0.480701	0.242276	-0.0894653	0.253631	0.329738	0.327045	-0.0625096	0.612287
OTU001649	Firmicutes	Clostridia	Clostridiales	Lachnospiraceae	Acetatifactor	Acetatifactor muris	Bacteria;Firmicutes;Clostridia;Clostridiales;Lachnospiraceae;Acetatifactor;Acetatifactor muris	722	0.0897436	-0.00308085	0.0676907	0.0814045	0.0691355	0.0571886	0.216031	-0.0836638	0.0269859	0.229332	0.0938517	-0.0635018	0.175599
OTU004769	Firmicutes	Clostridia	Clostridiales	Lachnospiraceae	Acetatifactor	NA	Bacteria;Firmicutes;Clostridia;Clostridiales;Lachnospiraceae;Acetatifactor	1388	0.143468	0.0782535	0.0447131	0.00124282	-0.114702	0.10294	-0.204099	-0.284135	-0.00153329	-0.128688	0.00184023	-0.179515	0.205833
OTU080190	Firmicutes	Clostridia	Clostridiales	NA	NA	NA	Bacteria;Firmicutes;Clostridia;Clostridiales	90	0.0423338	-0.143635	-0.078338	-0.0199407	-0.0238775	-0.177187	0.0838513	-0.0935264	-0.0524826	0.0335593	-0.059052	-0.0168911	-0.167611
OTU008694	Firmicutes	Clostridia	Clostridiales	Lachnospiraceae	Acetatifactor	Acetatifactor muris	Bacteria;Firmicutes;Clostridia;Clostridiales;Lachnospiraceae;Acetatifactor;Acetatifactor muris	347	-0.000306894	-0.0464616	0.193083	0.15369	0.192884	0.367978	0.248763	0.0781293	0.159858	0.320789	0.207524	-0.0122776	0.336817
OTU014720	Firmicutes	Clostridia	Clostridiales	Lachnospiraceae	NA	NA	Bacteria;Firmicutes;Clostridia;Clostridiales;Lachnospiraceae	519	-0.19151	0.0571784	0.100536	0.171427	0.0887525	-0.0807573	0.264776	0.152548	0.127128	0.206174	0.159011	0.077293	-0.0332677
OTU002773	Firmicutes	Clostridia	Clostridiales	Lachnospiraceae	NA	NA	Bacteria;Firmicutes;Clostridia;Clostridiales;Lachnospiraceae	495	-0.0901898	-0.0354692	0.130655	0.0918012	0.114301	0	-0.0268726	0.115073	0.123099	-0.0120635	0.0812452	0.0976687	-0.0494716
OTU005499	Firmicutes	Clostridia	Clostridiales	NA	NA	NA	Bacteria;Firmicutes;Clostridia;Clostridiales	280	-0.0297865	-0.164367	-0.142935	-0.115673	-0.155991	-0.266894	0.0199827	0.363829	-0.160353	-0.0208211	-0.12557	0.311835	-0.0832462
OTU008548	Firmicutes	Clostridia	Clostridiales	Lachnospiraceae	NA	NA	Bacteria;Firmicutes;Clostridia;Clostridiales;Lachnospiraceae	419	0.0348319	0.0941661	0.165138	0.113327	0.0960513	0.128185	0.0339107	-0.132121	0.116225	0.0415874	0.122805	-0.0880263	0.108277
B_S_008577	Firmicutes	Clostridia	Clostridiales	NA	NA	NA	Bacteria;Firmicutes;Clostridia;Clostridiales	719	0.225275	-0.148497	-0.184131	-0.198851	-0.184152	-0.14869	-0.202843	-0.186313	-0.188288	-0.219049	-0.208253	-0.172493	-0.0745152
OTU007981	Firmicutes	Clostridia	Clostridiales	NA	NA	NA	Bacteria;Firmicutes;Clostridia;Clostridiales	116	0.014928	-0.208735	-0.371086	-0.251662	-0.340022	0	-0.207943	-0.274734	-0.344614	-0.180953	-0.304982	-0.238884	-0.292473
OTU001407	Firmicutes	Clostridia	Clostridiales	NA	NA	NA	Bacteria;Firmicutes;Clostridia;Clostridiales	3263	0.021978	-0.260948	-0.461415	-0.345503	-0.48772	-0.125815	-0.170815	-0.287353	-0.466733	-0.163586	-0.387675	-0.283926	-0.351809
OTU031527	Firmicutes	Clostridia	Clostridiales	NA	NA	NA	Bacteria;Firmicutes;Clostridia;Clostridiales	103	0.153947	-0.310131	-0.259953	-0.192111	-0.218712	-0.092294	-0.0462407	-0.134372	-0.209405	-0.077944	-0.172004	-0.178297	-0.268298
OTU010003	Firmicutes	Clostridia	Clostridiales	NA	NA	NA	Bacteria;Firmicutes;Clostridia;Clostridiales	495	0.234432	-0.207033	-0.465762	-0.458289	-0.431154	-0.0686264	-0.292019	-0.0608172	-0.492799	-0.297882	-0.424173	-0.0708289	-0.124905
OTU014985	Firmicutes	Clostridia	Clostridiales	NA	NA	NA	Bacteria;Firmicutes;Clostridia;Clostridiales	207	0.34484	-0.495339	-0.569704	-0.495476	-0.561994	-0.415323	-0.457973	-0.277832	-0.579652	-0.48715	-0.563345	-0.271603	-0.55477
OTU002946	Firmicutes	Clostridia	Clostridiales	NA	NA	NA	Bacteria;Firmicutes;Clostridia;Clostridiales	669	0.325752	-0.264993	-0.139129	-0.144189	-0.106076	0.137274	-0.118396	0.063562	-0.154732	-0.0732354	-0.10997	0.071145	-0.0681124
OTU015867	Firmicutes	Clostridia	Clostridiales	NA	NA	NA	Bacteria;Firmicutes;Clostridia;Clostridiales	101	0.389671	-0.311881	-0.506153	-0.414807	-0.51661	-0.0352114	-0.384406	-0.179302	-0.512149	-0.362915	-0.473988	-0.224158	-0.165624
OTU014872	Firmicutes	Clostridia	Clostridiales	NA	NA	NA	Bacteria;Firmicutes;Clostridia;Clostridiales	404	0.135647	-0.422645	-0.454066	-0.304412	-0.348487	-0.0517469	-0.281279	-0.279842	-0.409126	-0.224458	-0.348751	-0.226062	-0.354472
OTU003383	Firmicutes	Clostridia	Clostridiales	NA	NA	NA	Bacteria;Firmicutes;Clostridia;Clostridiales	884	0.0683761	-0.328726	-0.478182	-0.382166	-0.37396	0.0343132	-0.214775	-0.140941	-0.473479	-0.16234	-0.389515	-0.14349	-0.335624
OTU007659	Firmicutes	Clostridia	Clostridiales	NA	NA	NA	Bacteria;Firmicutes;Clostridia;Clostridiales	461	0.269882	-0.41721	-0.423132	-0.298011	-0.389104	-0.160153	-0.292691	-0.0880213	-0.413284	-0.292007	-0.38574	-0.0516031	-0.41967
OTU001076	Firmicutes	Clostridia	Clostridiales	NA	NA	NA	Bacteria;Firmicutes;Clostridia;Clostridiales	2724	0.594017	-0.470445	-0.242507	-0.297655	-0.17441	0.10294	-0.273807	0.0260645	-0.258206	-0.218115	-0.241377	-0.00763242	-0.0668804
OTU024968	Firmicutes	Clostridia	Clostridiales	NA	NA	NA	Bacteria;Firmicutes;Clostridia;Clostridiales	115	0.153634	-0.0379803	0.100918	-0.0601456	0.0368197	0.0233063	-0.105571	0.129171	0.0802953	-0.0720636	0.0443724	0.0749623	0.212199
OTU015210	Firmicutes	Clostridia	Clostridiales	NA	NA	NA	Bacteria;Firmicutes;Clostridia;Clostridiales	1197	0.409098	-0.287179	0.012888	-0.110938	0.0587742	0.120114	-0.13504	0.160112	-0.00184023	-0.0872592	-0.00306752	0.129771	0.119426
OTU072163	Firmicutes	Clostridia	Clostridiales	NA	NA	NA	Bacteria;Firmicutes;Clostridia;Clostridiales	292	-0.167338	0.1483	0.163593	0.160032	0.28824	0.0963653	0.33545	0.237673	0.182578	0.310477	0.184501	0.194286	-0.0075474
OTU002796	Firmicutes	Clostridia	Clostridiales	NA	NA	NA	Bacteria;Firmicutes;Clostridia;Clostridiales	772	0.484127	-0.505259	-0.460483	-0.411062	-0.406643	-0.0800641	-0.372402	-0.219457	-0.447107	-0.327484	-0.392889	-0.226836	-0.210719
OTU000227	Firmicutes	Clostridia	Clostridiales	NA	NA	NA	Bacteria;Firmicutes;Clostridia;Clostridiales	5413	0.413919	-0.518506	-0.590586	-0.495573	-0.578224	-0.0800641	-0.42327	-0.340769	-0.589089	-0.382324	-0.512811	-0.327278	-0.29348
OTU000896	Firmicutes	NA	NA	NA	NA	NA	Bacteria;Firmicutes	149	-0.262182	0.371159	0.552196	0.476662	0.39552	0.258217	0.428872	-0.268954	0.495943	0.391852	0.498223	-0.227761	0.153715
OTU095327	Firmicutes	Clostridia	Clostridiales	NA	NA	NA	Bacteria;Firmicutes;Clostridia;Clostridiales	194	-0.197258	0.190453	-0.0361912	-0.0660105	0.0417277	0.0674999	-0.0569818	0.310014	-0.0237529	-0.0330996	-0.0233041	0.306742	-0.125032
OTU019614	Firmicutes	Clostridia	Clostridiales	NA	NA	NA	Bacteria;Firmicutes;Clostridia;Clostridiales	143	0.0877717	0.0323682	0.105049	-0.0156189	0.17298	0.201238	-0.0713458	0.164346	0.0460922	0.0200493	0.0615171	0.209641	0.0555733
OTU039141	Firmicutes	Clostridia	Clostridiales	NA	NA	NA	Bacteria;Firmicutes;Clostridia;Clostridiales	88	0.484516	-0.478185	-0.303413	-0.242514	-0.343771	-0.163557	-0.282129	-0.191343	-0.364332	-0.222785	-0.32455	-0.197729	-0.0602284
OTU001215	NA	NA	NA	NA	NA	NA	Bacteria	328	-0.128132	-0.190529	-0.0566277	0.0329218	-0.0531484	0.0582657	0.0371098	-0.242605	-0.0315558	0.0806351	0.0143741	-0.224576	-0.00280028
OTU028015	Firmicutes	Clostridia	Clostridiales	NA	NA	NA	Bacteria;Firmicutes;Clostridia;Clostridiales	105	-0.0123031	0.100319	0.121198	0.182901	0.11566	0.0485262	0.187172	0.0122869	0.167509	0.164586	0.164607	0.0977925	0.0845419
OTU000786	Firmicutes	Clostridia	Clostridiales	NA	NA	NA	Bacteria;Firmicutes;Clostridia;Clostridiales	207	0.011818	0.252679	0.0917432	0.0560304	0.0537887	0.128185	0.0243133	0.0980255	0.0537385	0.0790478	0.0653086	0.143393	0.249225
OTU000951	Firmicutes	Clostridia	Clostridiales	NA	NA	NA	Bacteria;Firmicutes;Clostridia;Clostridiales	944	0.379089	-0.358233	-0.2973	-0.172705	-0.3717	0.0343657	-0.202524	0.0496305	-0.288238	-0.142772	-0.201199	-0.0669623	-0.0111638
OTU041264	Firmicutes	Clostridia	Clostridiales	NA	NA	NA	Bacteria;Firmicutes;Clostridia;Clostridiales	210	-0.0615779	0.0734496	0.229674	0.146565	0.103415	-0.431166	0.161876	0.0901572	0.205269	0.0371429	0.182489	0.173564	-0.271938
OTU000436	Firmicutes	Clostridia	Clostridiales	NA	NA	NA	Bacteria;Firmicutes;Clostridia;Clostridiales	347	0.157744	-0.150071	-0.265821	-0.226474	-0.212631	-0.0977442	-0.208671	0.420895	-0.23786	-0.204409	-0.184706	0.452738	-0.0786009
OTU011837	Firmicutes	Clostridia	Clostridiales	NA	NA	NA	Bacteria;Firmicutes;Clostridia;Clostridiales	215	0.18065	-0.0828199	-0.0716358	-0.113443	-0.0854235	-0.252402	-0.107717	0.147183	-0.139957	-0.166901	-0.170128	0.0652277	-0.152857
OTU004362	Firmicutes	Clostridia	Clostridiales	NA	NA	NA	Bacteria;Firmicutes;Clostridia;Clostridiales	1209	0.334554	-0.083799	-0.185373	-0.146342	-0.146127	0.240192	-0.138159	0.108441	-0.176328	-0.0888038	-0.145685	-0.0396886	0.330127
OTU001578	Firmicutes	Clostridia	Clostridiales	NA	NA	NA	Bacteria;Firmicutes;Clostridia;Clostridiales	1749	0.112943	-0.0080102	-0.0298088	-0.160013	-0.0449381	-0.10294	-0.144439	-0.183095	-0.0947572	-0.176361	-0.168994	-0.261029	0.0910063
OTU003053	Firmicutes	Clostridia	Clostridiales	NA	NA	NA	Bacteria;Firmicutes;Clostridia;Clostridiales	1151	0.355922	-0.357378	-0.237539	-0.357621	-0.282199	-0.217317	-0.422642	-0.0817331	-0.32475	-0.43436	-0.409451	-0.187758	-0.0925332
OTU021778	Firmicutes	Clostridia	Clostridiales	NA	NA	NA	Bacteria;Firmicutes;Clostridia;Clostridiales	117	-0.145497	0.249032	0.42457	0.29005	0.327185	0.251233	0.213809	-0.0932986	0.395393	0.229281	0.345938	-0.117354	0.189836
OTU015986	Firmicutes	Clostridia	Clostridiales	NA	NA	NA	Bacteria;Firmicutes;Clostridia;Clostridiales	160	0.120724	0.208829	0.0319556	-0.0492192	0.0274305	0.215699	-0.0707203	-0.0178584	-0.0282547	-0.0290451	-0.0120638	0.0980413	0.122589
OTU006330	Firmicutes	Clostridia	Clostridiales	NA	NA	NA	Bacteria;Firmicutes;Clostridia;Clostridiales	237	0.0884931	0.0465713	0.150779	0.122887	0.0862223	0.177634	-0.0169054	-0.43678	0.118111	0.034197	0.140993	-0.381211	0.282359
OTU005157	Firmicutes	Clostridia	Clostridiales	NA	NA	NA	Bacteria;Firmicutes;Clostridia;Clostridiales	342	-0.0908118	0.11143	0.0332174	-0.0319722	0.158805	-0.0233063	0.106851	-0.0740928	0.0146844	0.114603	-0.0140617	-0.119753	0.0382705
OTU034711	Firmicutes	Clostridia	Clostridiales	NA	NA	NA	Bacteria;Firmicutes;Clostridia;Clostridiales	158	0.200791	-0.00972891	0.23311	0.278058	0.247156	0.347559	0.083067	-0.0207065	0.237528	0.137199	0.228245	0.0811289	0.302416
OTU042695	Firmicutes	Clostridia	Clostridiales	NA	NA	NA	Bacteria;Firmicutes;Clostridia;Clostridiales	88	-0.0861412	0.259084	0.12618	0.109521	0.0477268	0.287559	0.0521993	0.0927882	0.0956642	0.0938462	0.0777391	0.0725263	0.227203
OTU000983	Firmicutes	Clostridia	Clostridiales	NA	NA	NA	Bacteria;Firmicutes;Clostridia;Clostridiales	422	-0.0492629	0.0506526	-0.0497982	-0.162965	-0.0142638	-0.092294	-0.399697	0.35086	-0.0219612	-0.38972	-0.142615	0.29901	0.0154017
OTU005054	Firmicutes	Clostridia	Clostridiales	NA	NA	NA	Bacteria;Firmicutes;Clostridia;Clostridiales	400	0.131338	0.0154136	0.0360409	0.0397944	-0.0710644	-0.080113	-0.0980274	-0.146501	-0.0061369	-0.0991469	-0.0248583	-0.0192455	-0.0696715
OTU001428	Firmicutes	Clostridia	Clostridiales	Lachnospiraceae	Butyrivibrio	Butyrivibrio crossotus	Bacteria;Firmicutes;Clostridia;Clostridiales;Lachnospiraceae;Butyrivibrio;Butyrivibrio crossotus	746	0.173652	-0.0466128	0.0939589	0.0319662	0.0725869	-0.173051	0.133021	-0.0172022	0.0699047	0.0773154	0.065275	-0.00246352	-0.131839
OTU003930	Firmicutes	Clostridia	Clostridiales	NA	NA	NA	Bacteria;Firmicutes;Clostridia;Clostridiales	1052	0.370574	-0.209806	-0.215182	-0.0932113	-0.16184	-0.0228755	-0.113039	0.431512	-0.144129	-0.112796	-0.104586	0.397497	0.0653535
OTU004413	Firmicutes	Clostridia	Clostridiales	Clostridiaceae	Clostridium	NA	Bacteria;Firmicutes;Clostridia;Clostridiales;Clostridiaceae;Clostridium	383	-0.0454892	-0.109849	-0.295649	-0.300186	-0.374803	0.0114395	-0.226427	0.0962281	-0.284928	-0.1834	-0.25399	0.0644275	0.00671961
OTU034637	Firmicutes	Clostridia	Clostridiales	NA	NA	NA	Bacteria;Firmicutes;Clostridia;Clostridiales	46	-0.259858	0.100226	0.082232	-0.0217743	0.0574915	0.143437	0.0782921	0.146224	0.0547448	0.145041	0.0380105	0.0797259	0.129538
OTU006760	Firmicutes	Clostridia	Clostridiales	NA	NA	NA	Bacteria;Firmicutes;Clostridia;Clostridiales	97	0.0516278	-0.303508	-0.265995	-0.0330998	-0.198796	0.15074	-0.111733	-0.0579582	-0.161997	-0.0520161	-0.13339	-0.173013	-0.0784834
OTU001579	Firmicutes	Clostridia	Clostridiales	NA	NA	NA	Bacteria;Firmicutes;Clostridia;Clostridiales	1179	-0.302808	0.0197174	-0.209593	-0.176169	-0.251088	-0.25163	-0.0244919	-0.238442	-0.180315	-0.112485	-0.176969	-0.188673	-0.269049
OTU002372	Firmicutes	Clostridia	Clostridiales	NA	NA	NA	Bacteria;Firmicutes;Clostridia;Clostridiales	661	-0.37851	0.0668544	-0.150286	-0.104707	-0.213692	-0.274505	0.0722197	-0.155422	-0.11469	-0.023681	-0.0993724	-0.15906	-0.233318
OTU001381	Firmicutes	Clostridia	Clostridiales	NA	NA	NA	Bacteria;Firmicutes;Clostridia;Clostridiales	528	0.336193	-0.284925	-0.14078	-0.0445669	-0.0851083	-0.195038	-0.0749608	0.226908	-0.11012	-0.0990777	-0.11106	0.172409	-0.0827082
OTU002743	Firmicutes	Clostridia	Clostridiales	NA	NA	NA	Bacteria;Firmicutes;Clostridia;Clostridiales	3209	0.392552	-0.31209	-0.119546	0.0130496	-0.133557	-0.0571886	-0.109271	0.00482676	-0.0775844	-0.102825	-0.0656348	0.0128225	0.0916171
OTU001911	Firmicutes	Clostridia	Clostridiales	NA	NA	NA	Bacteria;Firmicutes;Clostridia;Clostridiales	182	0.184307	-0.218478	0.0490724	0.0563431	-0.00031836	-0.104285	0.0394448	0.0995901	0.0607353	0.0381955	0.0436554	-0.0337124	0.21765
OTU001008	Firmicutes	Clostridia	Clostridiales	NA	NA	NA	Bacteria;Firmicutes;Clostridia;Clostridiales	1240	0.399878	-0.264645	-0.0701748	0.0152245	-0.133872	-0.14869	-0.119319	0.109085	-0.0530518	-0.132427	-0.0549002	0.120592	-0.0140479
OTU000964	Firmicutes	Clostridia	Clostridiales	NA	NA	NA	Bacteria;Firmicutes;Clostridia;Clostridiales	1641	0.0506716	-0.169755	0.039124	0.193258	0.0333108	-0.160128	0.0653117	-0.0115842	0.0972105	0.0448693	0.0775963	-0.0778507	0.0397007
OTU000733	Firmicutes	Clostridia	Clostridiales	NA	NA	NA	Bacteria;Firmicutes;Clostridia;Clostridiales	165	-0.0206739	-0.325792	-0.150077	0.0100434	-0.14318	-0.117371	0.0315773	-0.217111	-0.126975	0.039489	-0.0564946	-0.2063	-0.299595
OTU001451	Firmicutes	Clostridia	Clostridiales	NA	NA	NA	Bacteria;Firmicutes;Clostridia;Clostridiales	3491	-0.509158	0.299766	0.22015	0.333075	0.280313	0.205879	0.369262	0.325324	0.288872	0.369549	0.317133	0.330942	0.13712
OTU097946	Firmicutes	Clostridia	Clostridiales	NA	NA	NA	Bacteria;Firmicutes;Clostridia;Clostridiales	75	-0.0185513	0.0367129	-0.090654	-0.026658	-0.110284	0.204446	-0.112253	-0.0720892	-0.08752	-0.0350887	-0.0383759	-0.0352892	0.149024
OTU005641	Firmicutes	Clostridia	Clostridiales	NA	NA	NA	Bacteria;Firmicutes;Clostridia;Clostridiales	1211	-0.499084	0.246605	0.147321	0.119365	0.105913	0.0114728	0.172599	0.119748	0.14857	0.160962	0.166129	0.107182	-0.149794
OTU032880	Firmicutes	Clostridia	Clostridiales	NA	NA	NA	Bacteria;Firmicutes;Clostridia;Clostridiales	130	-0.340608	0.322185	-0.199424	-0.212451	-0.301725	-0.148402	-0.0146666	-0.180572	-0.25922	-0.0628663	-0.238368	-0.037433	-0.16642
OTU006977	Firmicutes	Clostridia	Clostridiales	NA	NA	NA	Bacteria;Firmicutes;Clostridia;Clostridiales	3733	-0.376298	0.279912	0.0540614	0.0289131	-0.0122633	0.0686683	0.0402164	0.0460432	0.029764	0.0583034	0.0675163	0.0256606	0.010084
OTU052694	Firmicutes	Clostridia	Clostridiales	NA	NA	NA	Bacteria;Firmicutes;Clostridia;Clostridiales	136	-0.276913	0.22873	0.0354661	0.0368534	-0.0610884	-0.100493	0.14208	0.175995	0.00202075	0.116694	0.066695	0.240743	-0.121415
OTU015606	Firmicutes	Clostridia	Clostridiales	NA	NA	NA	Bacteria;Firmicutes;Clostridia;Clostridiales	698	-0.557903	0.221255	0.234584	0.262938	0.247556	-0.184588	0.308483	-0.00259656	0.266628	0.23446	0.237898	0.0264829	-0.220245
OTU003488	Firmicutes	Clostridia	Clostridiales	NA	NA	NA	Bacteria;Firmicutes;Clostridia;Clostridiales	845	-0.34844	0.0871463	0.109634	0.126533	0.0665106	-0.0458912	0.212914	0.0874709	0.103353	0.185341	0.12798	0.105957	-0.264666
OTU032785	Firmicutes	Clostridia	Clostridiales	NA	NA	NA	Bacteria;Firmicutes;Clostridia;Clostridiales	105	-0.234069	0.437308	0.258647	0.323111	0.126398	0.0371005	0.265222	0.156357	0.279313	0.210026	0.29408	0.286392	0.156316
OTU006604	Firmicutes	Clostridia	Clostridiales	NA	NA	NA	Bacteria;Firmicutes;Clostridia;Clostridiales	467	-0.261308	0.117666	-0.0309848	0.0234501	-0.0474357	0.243332	0.0264026	0.257043	-0.00652399	0.0847562	0.0368196	0.191913	-0.0213474
OTU016212	Firmicutes	Clostridia	Clostridiales	NA	NA	NA	Bacteria;Firmicutes;Clostridia;Clostridiales	576	-0.020526	-0.0382942	0.0177159	0.0699589	-0.0633939	0.0116531	0.188108	-0.115401	-0.0243698	0.184127	0.0637462	-0.0432355	-0.08992
OTU001420	NA	NA	NA	NA	NA	NA	Bacteria	605	-0.12644	-0.123743	-0.203385	-0.26146	-0.193042	-0.321981	-0.252867	-0.13151	-0.192077	-0.26722	-0.249152	-0.0303872	-0.513976
OTU014442	NA	NA	NA	NA	NA	NA	Bacteria	118	-0.252205	0.238917	0.189679	0.255746	0.214742	0.319741	0.115087	-0.0526401	0.228285	0.188406	0.245468	-0.0259198	-0.0765184
OTU018131	NA	NA	NA	NA	NA	NA	Bacteria	441	-0.0305921	0.201691	0.0826494	0.0753356	0.0966841	-0.0431398	0.212838	-0.0265275	0.0753458	0.164365	0.119151	-0.0458952	-0.0294543
OTU002601	NA	NA	NA	NA	NA	NA	Bacteria	1637	-0.0402992	0.067943	0.0712724	0.154599	0.110948	0.177312	0.168643	0.0527806	0.102899	0.183712	0.109357	-0.0378626	0.164936
OTU008850	NA	NA	NA	NA	NA	NA	Bacteria	110	0.0424643	-0.233729	-0.199404	-0.161333	-0.196217	-0.129511	-0.26412	0.0421618	-0.153775	-0.255039	-0.193488	0.00987693	-0.248975
OTU006669	NA	NA	NA	NA	NA	NA	Bacteria	809	0.199969	-0.129261	-0.00124222	0.0870105	0.0267155	0.125834	-0.0157023	0.170411	0.021776	0.0140238	-0.00429452	0.0873282	0.137447
OTU013125	NA	NA	NA	NA	NA	NA	Bacteria	3390	-0.312576	-0.0261872	0.0450236	0.0341775	0.0964755	-0.240192	-0.0182119	-0.116486	0.114383	-0.0610721	0.032204	-0.21035	-0.123378
OTU089317	Firmicutes	Bacilli	Bacillales	Staphylococcaceae	Jeotgalicoccus	NA	Bacteria;Firmicutes;Bacilli;Bacillales;Staphylococcaceae;Jeotgalicoccus	27	-0.0173366	0.222107	0.35754	0.14231	0.358685	0.0628649	0.155324	0.251438	0.30788	0.154134	0.287418	0.314344	-0.0707771
OTU084495	Firmicutes	Bacilli	Bacillales	Staphylococcaceae	Jeotgalicoccus	NA	Bacteria;Firmicutes;Bacilli;Bacillales;Staphylococcaceae;Jeotgalicoccus	150	-0.171832	0.32742	0.415884	0.218628	0.322791	0.11101	0.313896	0.112431	0.35021	0.311491	0.359194	0.157043	0.0227239
OTU033515	Firmicutes	Bacilli	Bacillales	Staphylococcaceae	Jeotgalicoccus	NA	Bacteria;Firmicutes;Bacilli;Bacillales;Staphylococcaceae;Jeotgalicoccus	1464	-0.0779949	0.271285	0.439773	0.320968	0.363054	0.188546	0.42962	-0.0906182	0.372816	0.431464	0.409528	-0.0629087	0.0813868
OTU087210	Firmicutes	Bacilli	Bacillales	Staphylococcaceae	Jeotgalicoccus	NA	Bacteria;Firmicutes;Bacilli;Bacillales;Staphylococcaceae;Jeotgalicoccus	157	-0.161957	0.32742	0.419903	0.218628	0.3355	0.11101	0.310849	0.132211	0.355666	0.308466	0.363163	0.178773	0.0286519
OTU088582	Firmicutes	Bacilli	Bacillales	Staphylococcaceae	Jeotgalicoccus	NA	Bacteria;Firmicutes;Bacilli;Bacillales;Staphylococcaceae;Jeotgalicoccus	21	-0.0913889	0.242123	0.366384	0.354988	0.456584	0.151074	0.373267	0.341437	0.419222	0.370407	0.437516	0.340073	0.0954645
B_S_016238	Firmicutes	Bacilli	Bacillales	Staphylococcaceae	Jeotgalicoccus	NA	Bacteria;Firmicutes;Bacilli;Bacillales;Staphylococcaceae;Jeotgalicoccus;Jeotgalicoccus marinus	38170	-0.20543	0.278152	0.458767	0.420132	0.385235	0.331584	0.444093	-0.140929	0.443235	0.476177	0.506179	-0.100202	0.220702
OTU058309	Firmicutes	Bacilli	Bacillales	Staphylococcaceae	Jeotgalicoccus	NA	Bacteria;Firmicutes;Bacilli;Bacillales;Staphylococcaceae;Jeotgalicoccus	1997	-0.128314	0.372858	0.567738	0.38243	0.435579	0.188546	0.42962	0.110952	0.484028	0.431464	0.485367	0.108203	0.252551
OTU085908	Firmicutes	Bacilli	Bacillales	Staphylococcaceae	Jeotgalicoccus	NA	Bacteria;Firmicutes;Bacilli;Bacillales;Staphylococcaceae;Jeotgalicoccus	28	-0.171832	0.32742	0.415884	0.218628	0.322791	0.11101	0.313896	0.112431	0.35021	0.311491	0.359194	0.157043	0.0227239
OTU069803	Firmicutes	Bacilli	Bacillales	Staphylococcaceae	Jeotgalicoccus	NA	Bacteria;Firmicutes;Bacilli;Bacillales;Staphylococcaceae;Jeotgalicoccus	73	-0.136459	0.339997	0.520192	0.321114	0.397804	0.151875	0.409991	0.0386924	0.43728	0.406849	0.446623	0.0522497	0.145533
OTU087832	Firmicutes	Bacilli	Bacillales	Bacillaceae	NA	NA	Bacteria;Firmicutes;Bacilli;Bacillales;Bacillaceae	44	-0.107516	0.164128	0.149698	0.302321	0.260807	0.151074	0.373267	0.245806	0.252478	0.370407	0.305856	0.192215	0.428246
OTU087803	Firmicutes	Bacilli	Bacillales	Bacillaceae	NA	NA	Bacteria;Firmicutes;Bacilli;Bacillales;Bacillaceae	34	-0.050358	0.266834	0.307352	0.166588	0.33698	0.104828	0.259006	0.291971	0.290893	0.257021	0.303588	0.327377	0.327477
OTU087789	Firmicutes	Bacilli	Bacillales	Bacillaceae	NA	NA	Bacteria;Firmicutes;Bacilli;Bacillales;Bacillaceae	53	0.050358	-0.266834	-0.307352	-0.166588	-0.33698	-0.104828	-0.259006	-0.291971	-0.290893	-0.257021	-0.303588	-0.327377	-0.327477
OTU190129	Firmicutes	Bacilli	Bacillales	Bacillaceae	Amphibacillus	NA	Bacteria;Firmicutes;Bacilli;Bacillales;Bacillaceae;Amphibacillus	17	0.050358	-0.266834	-0.307352	-0.166588	-0.33698	-0.104828	-0.259006	-0.291971	-0.290893	-0.257021	-0.303588	-0.327377	-0.327477
OTU088055	Firmicutes	Bacilli	Bacillales	Bacillaceae	Amphibacillus	NA	Bacteria;Firmicutes;Bacilli;Bacillales;Bacillaceae;Amphibacillus	21	0.0349428	0.220421	0.293244	-0.0622425	0.224833	0	0	0.174968	0.166744	0	0.13166	0.279585	0.0436985
OTU190171	Firmicutes	Bacilli	Bacillales	Bacillaceae	NA	NA	Bacteria;Firmicutes;Bacilli;Bacillales;Bacillaceae	17	0.050358	-0.266834	-0.307352	-0.166588	-0.33698	-0.104828	-0.259006	-0.291971	-0.290893	-0.257021	-0.303588	-0.327377	-0.327477
OTU022033	Firmicutes	Bacilli	Bacillales	Bacillaceae	NA	NA	Bacteria;Firmicutes;Bacilli;Bacillales;Bacillaceae	1432	-0.0173366	0.222107	0.35754	0.14231	0.358685	0.0628649	0.155324	0.251438	0.30788	0.154134	0.287418	0.314344	-0.0707771
OTU087795	Firmicutes	Bacilli	Bacillales	Bacillaceae	NA	NA	Bacteria;Firmicutes;Bacilli;Bacillales;Bacillaceae	28	-0.050358	0.266834	0.307352	0.166588	0.33698	0.104828	0.259006	0.291971	0.290893	0.257021	0.303588	0.327377	0.327477
OTU088253	Firmicutes	Bacilli	Bacillales	Bacillaceae	NA	NA	Bacteria;Firmicutes;Bacilli;Bacillales;Bacillaceae	16	-0.050358	0.266834	0.307352	0.166588	0.33698	0.104828	0.259006	0.291971	0.290893	0.257021	0.303588	0.327377	0.327477
OTU087799	Firmicutes	Bacilli	Bacillales	Bacillaceae	Oceanobacillus	NA	Bacteria;Firmicutes;Bacilli;Bacillales;Bacillaceae;Oceanobacillus	251	0.0475359	-0.123048	-0.127144	-0.265265	-0.203236	-0.188595	-0.232986	-0.0604276	-0.224449	-0.246614	-0.226731	-0.0274073	-0.435293
OTU087792	Firmicutes	Bacilli	Bacillales	Bacillaceae	Oceanobacillus	NA	Bacteria;Firmicutes;Bacilli;Bacillales;Bacillaceae;Oceanobacillus	105	0.106816	0.0389463	0.204227	0.169918	0.273764	0.188595	0.155324	0.466324	0.242708	0.18496	0.265503	0.423134	0.158339
OTU087793	Firmicutes	Bacilli	Bacillales	Bacillaceae	Oceanobacillus	NA	Bacteria;Firmicutes;Bacilli;Bacillales;Bacillaceae;Oceanobacillus	700	0.0523398	0.161467	0.273238	0.140224	0.337025	0.11101	0.188947	0.136375	0.242567	0.193548	0.256	0.221243	-0.0938595
OTU127495	Firmicutes	Bacilli	Bacillales	Bacillaceae	Bacillus	NA	Bacteria;Firmicutes;Bacilli;Bacillales;Bacillaceae;Bacillus	20	-0.075537	0.0762383	0.204901	0.320361	0.298098	0.104828	0.259006	0.185799	0.290893	0.257021	0.303588	0.151097	-0.176334
OTU084521	Firmicutes	Bacilli	Bacillales	NA	NA	NA	Bacteria;Firmicutes;Bacilli;Bacillales	22	-0.169857	0.360311	0.122555	0.17641	0.0757416	0.11101	0.313896	0.0520516	0.147822	0.311491	0.210357	-0.00691385	0.465346
OTU088033	Firmicutes	Bacilli	Bacillales	NA	NA	NA	Bacteria;Firmicutes;Bacilli;Bacillales	21	-0.090045	0.252297	0.371852	0.34678	0.45866	0.151074	0.373267	0.347103	0.419222	0.370407	0.437516	0.349482	0.122356
OTU085236	Firmicutes	Bacilli	Bacillales	NA	NA	NA	Bacteria;Firmicutes;Bacilli;Bacillales	48	-0.245509	0.365757	0.434623	0.391921	0.403017	0.188595	0.509117	0.181578	0.446089	0.505216	0.489987	0.17563	0.203099
OTU059267	Firmicutes	Bacilli	Bacillales	NA	NA	NA	Bacteria;Firmicutes;Bacilli;Bacillales	1687	0.0866554	0.281934	0.30171	0.187522	0.236445	0.29038	0.236254	0.00445605	0.253379	0.269323	0.279256	0.0091601	0.310834
OTU062296	Firmicutes	Bacilli	Bacillales	NA	NA	NA	Bacteria;Firmicutes;Bacilli;Bacillales	37	-0.0987543	0.208811	0.379218	0.52521	0.460041	0.222019	0.548556	0.194152	0.469757	0.544353	0.516465	0.106671	0.355184
OTU058750	Firmicutes	Bacilli	Bacillales	NA	NA	NA	Bacteria;Firmicutes;Bacilli;Bacillales	124	-0.0497729	0.259924	0.491511	0.441729	0.503772	0.188595	0.465972	0.181578	0.495248	0.462401	0.511058	0.147664	0.252056
OTU045718	Firmicutes	Bacilli	Bacillales	NA	NA	NA	Bacteria;Firmicutes;Bacilli;Bacillales	3945	-0.00226819	0.152235	0.333013	0.419031	0.333527	0.339956	0.463527	0.0478208	0.375976	0.494705	0.433389	-0.0158797	0.376691
OTU062617	Firmicutes	Bacilli	Bacillales	NA	NA	NA	Bacteria;Firmicutes;Bacilli;Bacillales	280	-0.0497729	0.259924	0.491511	0.441729	0.503772	0.188595	0.465972	0.181578	0.495248	0.462401	0.511058	0.147664	0.252056
OTU058049	Firmicutes	Bacilli	Bacillales	NA	NA	NA	Bacteria;Firmicutes;Bacilli;Bacillales	2050	0.0645571	0.168488	0.448403	0.314443	0.346372	0.311645	0.332851	0.0229629	0.397484	0.368303	0.385806	-0.0699146	0.334028
OTU085011	Firmicutes	Bacilli	Bacillales	NA	NA	NA	Bacteria;Firmicutes;Bacilli;Bacillales	42	-0.0444394	0.160969	0.283284	0.234209	0.256708	0.222019	0.30069	0.326884	0.29366	0.326612	0.338357	0.280505	0.227239
B_S_000773	Firmicutes	Bacilli	Bacillales	NA	NA	NA	Bacteria;Firmicutes;Bacilli;Bacillales;Bacillaceae;Psychrobacillus;Psychrobacillus insolitus	261	0.00270216	0.216362	0.153469	0.110934	0.104783	0.151875	0.159827	0.24616	0.154055	0.183427	0.194578	0.184	0.220778
OTU023194	Firmicutes	Bacilli	Bacillales	NA	NA	NA	Bacteria;Firmicutes;Bacilli;Bacillales	84	-0.255576	0.374223	0.434623	0.38509	0.390351	0.188595	0.512569	0.163891	0.439909	0.508641	0.485491	0.15885	0.218766
B_S_004520	Firmicutes	Bacilli	Bacillales	Planococcaceae	NA	NA	Bacteria;Firmicutes;Bacilli;Bacillales;Planococcaceae;Sporosarcina;Sporosarcina psychrophila	32	-0.050358	0.266834	0.307352	0.166588	0.33698	0.104828	0.259006	0.291971	0.290893	0.257021	0.303588	0.327377	0.327477
OTU087906	Firmicutes	Bacilli	Bacillales	Planococcaceae	NA	NA	Bacteria;Firmicutes;Bacilli;Bacillales;Planococcaceae	28	-0.050358	0.266834	0.307352	0.166588	0.33698	0.104828	0.259006	0.291971	0.290893	0.257021	0.303588	0.327377	0.327477
OTU087775	Firmicutes	Bacilli	Bacillales	NA	NA	NA	Bacteria;Firmicutes;Bacilli;Bacillales	79	0.232646	-0.0598305	0.0264529	-0.000853858	0.115436	0.188595	0.054651	0.245248	0.032024	0.0921948	0.0828819	0.255335	0.186314
OTU088176	Firmicutes	Bacilli	Bacillales	NA	NA	NA	Bacteria;Firmicutes;Bacilli;Bacillales	14	-0.050358	0.266834	0.307352	0.166588	0.33698	0.104828	0.259006	0.291971	0.290893	0.257021	0.303588	0.327377	0.327477
OTU046783	Firmicutes	Bacilli	Bacillales	NA	NA	NA	Bacteria;Firmicutes;Bacilli;Bacillales	846	0.04361	0.115116	0.236735	0.22408	0.243475	0.282819	0.251905	0.133496	0.255705	0.290639	0.289451	0.127914	0.215633
OTU270344	Firmicutes	Bacilli	Bacillales	Bacillaceae	NA	NA	Bacteria;Firmicutes;Bacilli;Bacillales;Bacillaceae	68	NA	NA	NA	NA	NA	NA	NA	NA	NA	NA	NA	NA	NA
OTU087929	Firmicutes	Bacilli	Bacillales	Planococcaceae	NA	NA	Bacteria;Firmicutes;Bacilli;Bacillales;Planococcaceae	59	-0.090045	0.252297	0.371852	0.34678	0.45866	0.151074	0.373267	0.347103	0.419222	0.370407	0.437516	0.349482	0.122356
OTU087851	Firmicutes	Bacilli	Bacillales	Planococcaceae	NA	NA	Bacteria;Firmicutes;Bacilli;Bacillales;Planococcaceae	30	-0.050358	0.266834	0.307352	0.166588	0.33698	0.104828	0.259006	0.291971	0.290893	0.257021	0.303588	0.327377	0.327477
OTU087798	Firmicutes	Bacilli	Bacillales	Planococcaceae	NA	NA	Bacteria;Firmicutes;Bacilli;Bacillales;Planococcaceae	776	-0.0414768	0.123094	0.180317	0.40107	0.374641	0.222019	0.456114	0.184263	0.309534	0.459172	0.385985	0.162969	0.156103
OTU087849	Firmicutes	Bacilli	Bacillales	NA	NA	NA	Bacteria;Firmicutes;Bacilli;Bacillales	17	-0.090045	0.252297	0.371852	0.34678	0.45866	0.151074	0.373267	0.347103	0.419222	0.370407	0.437516	0.349482	0.122356
OTU086480	Firmicutes	Bacilli	Bacillales	NA	NA	NA	Bacteria;Firmicutes;Bacilli;Bacillales	30	-0.0190144	0.144779	0.204227	0.0845319	0.115436	0.188595	0.198469	0.245248	0.165457	0.227775	0.209312	0.213385	0.354165
OTU087781	Firmicutes	Bacilli	Bacillales	Planococcaceae	NA	NA	Bacteria;Firmicutes;Bacilli;Bacillales;Planococcaceae	26	-0.090045	0.252297	0.371852	0.34678	0.45866	0.151074	0.373267	0.347103	0.419222	0.370407	0.437516	0.349482	0.122356
OTU083397	Firmicutes	Bacilli	Bacillales	Bacillaceae	NA	NA	Bacteria;Firmicutes;Bacilli;Bacillales;Bacillaceae	1911	0.102901	0.025682	0.174077	0.14971	0.257355	-0.0733423	0.178335	0.316876	0.207313	0.162697	0.216055	0.349582	-0.099032
OTU127543	Firmicutes	Bacilli	Bacillales	NA	NA	NA	Bacteria;Firmicutes;Bacilli;Bacillales	15	-0.075537	0.0762383	0.204901	0.320361	0.298098	0.104828	0.259006	0.185799	0.290893	0.257021	0.303588	0.151097	-0.176334
OTU127450	Firmicutes	Bacilli	Bacillales	Bacillaceae	Bacillus	NA	Bacteria;Firmicutes;Bacilli;Bacillales;Bacillaceae;Bacillus	164	-0.075537	0.0762383	0.204901	0.320361	0.298098	0.104828	0.259006	0.185799	0.290893	0.257021	0.303588	0.151097	-0.176334
OTU127555	Firmicutes	Bacilli	Bacillales	Bacillaceae	Bacillus	NA	Bacteria;Firmicutes;Bacilli;Bacillales;Bacillaceae;Bacillus	35	-0.075537	0.0762383	0.204901	0.320361	0.298098	0.104828	0.259006	0.185799	0.290893	0.257021	0.303588	0.151097	-0.176334
OTU127884	Firmicutes	Bacilli	Bacillales	Bacillaceae	Bacillus	NA	Bacteria;Firmicutes;Bacilli;Bacillales;Bacillaceae;Bacillus	14	-0.075537	0.0762383	0.204901	0.320361	0.298098	0.104828	0.259006	0.185799	0.290893	0.257021	0.303588	0.151097	-0.176334
OTU127490	Firmicutes	Bacilli	Bacillales	Bacillaceae	Bacillus	NA	Bacteria;Firmicutes;Bacilli;Bacillales;Bacillaceae;Bacillus	26	-0.075537	0.0762383	0.204901	0.320361	0.298098	0.104828	0.259006	0.185799	0.290893	0.257021	0.303588	0.151097	-0.176334
OTU127438	Firmicutes	Bacilli	Bacillales	Bacillaceae	Bacillus	NA	Bacteria;Firmicutes;Bacilli;Bacillales;Bacillaceae;Bacillus	2243	-0.0389747	0.162772	0.295294	0.354988	0.357658	0.151074	0.247462	0.341437	0.349014	0.254483	0.340966	0.305124	0.0779851
OTU127457	Firmicutes	Bacilli	Bacillales	Bacillaceae	Bacillus	NA	Bacteria;Firmicutes;Bacilli;Bacillales;Bacillaceae;Bacillus	357	-0.075537	0.0762383	0.204901	0.320361	0.298098	0.104828	0.259006	0.185799	0.290893	0.257021	0.303588	0.151097	-0.176334
OTU127672	Firmicutes	Bacilli	Bacillales	Bacillaceae	Bacillus	NA	Bacteria;Firmicutes;Bacilli;Bacillales;Bacillaceae;Bacillus	16	-0.075537	0.0762383	0.204901	0.320361	0.298098	0.104828	0.259006	0.185799	0.290893	0.257021	0.303588	0.151097	-0.176334
OTU067577	Firmicutes	Bacilli	Bacillales	Bacillaceae	Bacillus	NA	Bacteria;Firmicutes;Bacilli;Bacillales;Bacillaceae;Bacillus	2763	0.00447397	0.186265	0.430072	0.438883	0.407335	0.188595	0.349191	0.163891	0.42783	0.354793	0.418624	0.0962051	0.255413
OTU128294	Firmicutes	Bacilli	Bacillales	Bacillaceae	NA	NA	Bacteria;Firmicutes;Bacilli;Bacillales;Bacillaceae	16	-0.075537	0.0762383	0.204901	0.320361	0.298098	0.104828	0.259006	0.185799	0.290893	0.257021	0.303588	0.151097	-0.176334
OTU127439	Firmicutes	Bacilli	Bacillales	Bacillaceae	Bacillus	NA	Bacteria;Firmicutes;Bacilli;Bacillales;Bacillaceae;Bacillus	40	-0.075537	0.0762383	0.204901	0.320361	0.298098	0.104828	0.259006	0.185799	0.290893	0.257021	0.303588	0.151097	-0.176334
OTU127455	Firmicutes	Bacilli	Bacillales	Bacillaceae	Bacillus	NA	Bacteria;Firmicutes;Bacilli;Bacillales;Bacillaceae;Bacillus	39	-0.075537	0.0762383	0.204901	0.320361	0.298098	0.104828	0.259006	0.185799	0.290893	0.257021	0.303588	0.151097	-0.176334
OTU031135	Firmicutes	Bacilli	Bacillales	Bacillaceae	Bacillus	NA	Bacteria;Firmicutes;Bacilli;Bacillales;Bacillaceae;Bacillus	1153	-0.075537	0.0762383	0.204901	0.320361	0.298098	0.104828	0.259006	0.185799	0.290893	0.257021	0.303588	0.151097	-0.176334
OTU128278	Firmicutes	Bacilli	Bacillales	Bacillaceae	Bacillus	NA	Bacteria;Firmicutes;Bacilli;Bacillales;Bacillaceae;Bacillus	15	-0.075537	0.0762383	0.204901	0.320361	0.298098	0.104828	0.259006	0.185799	0.290893	0.257021	0.303588	0.151097	-0.176334
B_S_066729	Firmicutes	Bacilli	Bacillales	NA	NA	NA	Bacteria;Firmicutes;Bacilli;Bacillales;Bacillaceae	898	0.0525031	-0.207957	-0.233812	-0.172441	-0.28597	-0.137253	-0.0728477	0.151238	-0.246553	-0.058891	-0.208559	0.117234	-0.291953
B_S_002061	Firmicutes	Bacilli	Bacillales	Bacillaceae	Oceanobacillus	NA	Bacteria;Firmicutes;Bacilli;Bacillales;Bacillaceae;Oceanobacillus;Oceanobacillus profundus	425	0.0503647	0.0114622	0.132601	0.276426	0.256708	0.222019	0.26412	0.445562	0.24604	0.290321	0.296682	0.351619	0.268735
OTU088083	Firmicutes	Bacilli	Bacillales	Bacillaceae	NA	NA	Bacteria;Firmicutes;Bacilli;Bacillales;Bacillaceae	30	0.195006	-0.0163635	0.142016	0.0421734	0.206089	0.151875	0.0440104	0.24616	0.124646	0.0742443	0.144802	0.279941	-0.0853823
OTU087774	Firmicutes	Bacilli	Bacillales	Bacillaceae	NA	NA	Bacteria;Firmicutes;Bacilli;Bacillales;Bacillaceae	1863	0.0592526	0.13954	0.252645	0.140224	0.322791	0.11101	0.181836	0.112431	0.227686	0.186995	0.243101	0.195563	-0.131403
OTU087830	Firmicutes	Bacilli	Bacillales	Bacillaceae	NA	NA	Bacteria;Firmicutes;Bacilli;Bacillales;Bacillaceae	157	-0.0913889	0.242123	0.366384	0.354988	0.456584	0.151074	0.373267	0.341437	0.419222	0.370407	0.437516	0.340073	0.0954645
OTU087801	Firmicutes	Bacilli	Bacillales	Bacillaceae	NA	NA	Bacteria;Firmicutes;Bacilli;Bacillales;Bacillaceae	167	-0.0313178	0.204891	0.333363	0.306535	0.386897	0.188595	0.232986	0.154459	0.379232	0.246614	0.348947	0.173393	0.151345
OTU087839	Firmicutes	Bacilli	Bacillales	Bacillaceae	NA	NA	Bacteria;Firmicutes;Bacilli;Bacillales;Bacillaceae	135	-0.0173366	0.222107	0.35754	0.14231	0.358685	0.0628649	0.155324	0.251438	0.30788	0.154134	0.287418	0.314344	-0.0707771
OTU271041	Firmicutes	Bacilli	Bacillales	Bacillaceae	Bacillus	NA	Bacteria;Firmicutes;Bacilli;Bacillales;Bacillaceae;Bacillus	26	NA	NA	NA	NA	NA	NA	NA	NA	NA	NA	NA	NA	NA
OTU087814	Firmicutes	Bacilli	Bacillales	Bacillaceae	Bacillus	NA	Bacteria;Firmicutes;Bacilli;Bacillales;Bacillaceae;Bacillus	40	-0.050358	0.266834	0.307352	0.166588	0.33698	0.104828	0.259006	0.291971	0.290893	0.257021	0.303588	0.327377	0.327477
OTU087809	Firmicutes	Bacilli	Bacillales	Bacillaceae	Bacillus	NA	Bacteria;Firmicutes;Bacilli;Bacillales;Bacillaceae;Bacillus	49	0.0620763	0.189369	0.178628	0.23538	0.223099	0.188595	0.250244	0.321593	0.242427	0.262598	0.286294	0.371396	0.0632238
OTU127444	Firmicutes	Bacilli	Bacillales	Bacillaceae	Bacillus	NA	Bacteria;Firmicutes;Bacilli;Bacillales;Bacillaceae;Bacillus	906	-0.075537	0.0762383	0.204901	0.320361	0.298098	0.104828	0.259006	0.185799	0.290893	0.257021	0.303588	0.151097	-0.176334
OTU127636	Firmicutes	Bacilli	Bacillales	Staphylococcaceae	NA	NA	Bacteria;Firmicutes;Bacilli;Bacillales;Staphylococcaceae	14	-0.075537	0.0762383	0.204901	0.320361	0.298098	0.104828	0.259006	0.185799	0.290893	0.257021	0.303588	0.151097	-0.176334
B_S_030849	Firmicutes	Bacilli	Bacillales	Staphylococcaceae	NA	NA	Bacteria;Firmicutes;Bacilli;Bacillales;Staphylococcaceae	65	-0.150871	0.318861	0.394668	0.198948	0.470132	0.151875	0.206617	0.475465	0.393393	0.216986	0.362231	0.475428	0.0637551
OTU087827	Firmicutes	Bacilli	Lactobacillales	Enterococcaceae	Enterococcus	NA	Bacteria;Firmicutes;Bacilli;Lactobacillales;Enterococcaceae;Enterococcus	164	-0.050358	0.266834	0.307352	0.166588	0.33698	0.104828	0.259006	0.291971	0.290893	0.257021	0.303588	0.327377	0.327477
OTU127531	Firmicutes	Bacilli	Lactobacillales	NA	NA	NA	Bacteria;Firmicutes;Bacilli;Lactobacillales	49	-0.075537	0.0762383	0.204901	0.320361	0.298098	0.104828	0.259006	0.185799	0.290893	0.257021	0.303588	0.151097	-0.176334
OTU031953	Firmicutes	Bacilli	Lactobacillales	NA	NA	NA	Bacteria;Firmicutes;Bacilli;Lactobacillales	1104	0.061249	0.0493178	0.242115	0.151503	0.166447	0.050625	0.0440104	-0.00498491	0.181879	0.0494196	0.143218	-0.0180171	-0.0941684
B_S_009542	Firmicutes	Bacilli	Lactobacillales	NA	NA	NA	Bacteria;Firmicutes;Bacilli;Lactobacillales;Aerococcaceae;Aerococcus;Aerococcus viridans	1361	0.061249	0.0493178	0.242115	0.151503	0.166447	0.050625	0.0440104	-0.00498491	0.181879	0.0494196	0.143218	-0.0180171	-0.0941684
OTU084913	Firmicutes	Bacilli	Bacillales	Paenibacillaceae	Paenibacillus	NA	Bacteria;Firmicutes;Bacilli;Bacillales;Paenibacillaceae;Paenibacillus	66	-0.282437	0.313466	0.331	0.47093	0.352275	0.222019	0.591222	0.162922	0.417176	0.586691	0.490667	0.100745	0.341352
B_S_013272	Firmicutes	Bacilli	Bacillales	Alicyclobacillaceae	Alicyclobacillus	Alicyclobacillus pohliae	Bacteria;Firmicutes;Bacilli;Bacillales;Alicyclobacillaceae;Alicyclobacillus;Alicyclobacillus pohliae	275	0.149053	-0.29625	-0.205371	-0.106326	-0.11603	-0.137337	-0.109967	0.120099	-0.141456	-0.122842	-0.163574	0.0617077	-0.433002
OTU087861	Firmicutes	Bacilli	Bacillales	Planococcaceae	NA	NA	Bacteria;Firmicutes;Bacilli;Bacillales;Planococcaceae	392	-0.0313178	0.204891	0.333363	0.306535	0.386897	0.188595	0.232986	0.154459	0.379232	0.246614	0.348947	0.173393	0.151345
OTU087787	Firmicutes	Bacilli	Bacillales	Planococcaceae	NA	NA	Bacteria;Firmicutes;Bacilli;Bacillales;Planococcaceae	2055	0.190375	0.0207378	0.155264	0.0576206	0.263333	0.0942731	-0.036233	0.0786831	0.152918	-0.0196898	0.112073	0.166918	-0.122919
OTU127442	Firmicutes	Bacilli	Bacillales	Planococcaceae	NA	NA	Bacteria;Firmicutes;Bacilli;Bacillales;Planococcaceae	29	-0.075537	0.0762383	0.204901	0.320361	0.298098	0.104828	0.259006	0.185799	0.290893	0.257021	0.303588	0.151097	-0.176334
OTU087785	Firmicutes	Bacilli	Bacillales	Planococcaceae	NA	NA	Bacteria;Firmicutes;Bacilli;Bacillales;Planococcaceae	1871	0.0207384	0.197847	0.337529	0.140224	0.322791	0.11101	0.0761884	0.112431	0.298621	0.0887093	0.243101	0.182723	0.00345798
OTU033829	Firmicutes	Bacilli	Bacillales	Planococcaceae	NA	NA	Bacteria;Firmicutes;Bacilli;Bacillales;Planococcaceae	1741	-0.0553512	0.190449	0.257209	0.143838	0.369098	0.188546	0.140618	0.144547	0.278875	0.161799	0.253217	0.18621	-0.0671231
OTU087788	Firmicutes	Bacilli	Bacillales	Planococcaceae	NA	NA	Bacteria;Firmicutes;Bacilli;Bacillales;Planococcaceae	1225	0.0180144	0.116363	0.198365	0.11781	0.277258	0.050625	0.217735	0.193462	0.177129	0.21032	0.224669	0.249988	-0.177523
OTU127561	Firmicutes	Bacilli	Bacillales	Planococcaceae	NA	NA	Bacteria;Firmicutes;Bacilli;Bacillales;Planococcaceae	20	-0.075537	0.0762383	0.204901	0.320361	0.298098	0.104828	0.259006	0.185799	0.290893	0.257021	0.303588	0.151097	-0.176334
OTU088114	Firmicutes	Bacilli	Bacillales	Planococcaceae	NA	NA	Bacteria;Firmicutes;Bacilli;Bacillales;Planococcaceae	59	-0.090045	0.252297	0.371852	0.34678	0.45866	0.151074	0.373267	0.347103	0.419222	0.370407	0.437516	0.349482	0.122356
OTU087986	Firmicutes	Bacilli	Bacillales	Planococcaceae	NA	NA	Bacteria;Firmicutes;Bacilli;Bacillales;Planococcaceae	16	-0.050358	0.266834	0.307352	0.166588	0.33698	0.104828	0.259006	0.291971	0.290893	0.257021	0.303588	0.327377	0.327477
OTU089169	Firmicutes	Bacilli	Bacillales	Planococcaceae	NA	NA	Bacteria;Firmicutes;Bacilli;Bacillales;Planococcaceae	18	-0.0913889	0.242123	0.366384	0.354988	0.456584	0.151074	0.373267	0.341437	0.419222	0.370407	0.437516	0.340073	0.0954645
OTU087794	Firmicutes	Bacilli	Bacillales	Planococcaceae	NA	NA	Bacteria;Firmicutes;Bacilli;Bacillales;Planococcaceae	20	-0.090045	0.252297	0.371852	0.34678	0.45866	0.151074	0.373267	0.347103	0.419222	0.370407	0.437516	0.349482	0.122356
OTU089512	Firmicutes	Bacilli	Bacillales	Planococcaceae	NA	NA	Bacteria;Firmicutes;Bacilli;Bacillales;Planococcaceae	45	0.164832	-0.102272	0.0419177	-0.0330053	0.0118229	0.050625	-0.169092	0.202482	0.0101798	-0.140903	-0.0233041	0.184	-0.171891
OTU054755	Firmicutes	Bacilli	Bacillales	Planococcaceae	NA	NA	Bacteria;Firmicutes;Bacilli;Bacillales;Planococcaceae	2223	0.192879	-0.0407728	0.231655	0.207815	0.221401	0.0445206	0.169889	-0.243616	0.222615	0.164342	0.241552	-0.204396	-0.0622093
B_S_071174	Firmicutes	Bacilli	Bacillales	Planococcaceae	NA	NA	Bacteria;Firmicutes;Bacilli;Bacillales;Planococcaceae;Sporosarcina	653	-0.166054	0.173521	0.297732	0.411881	0.32636	0.0942731	0.447736	0.28379	0.369024	0.429752	0.411214	0.164401	0.272268
B_S_016177	Firmicutes	Bacilli	Lactobacillales	Aerococcaceae	Facklamia	NA	Bacteria;Firmicutes;Bacilli;Lactobacillales;Aerococcaceae;Facklamia;Facklamia tabacinasalis	435	0.130304	-0.11063	-0.0731009	-0.23908	-0.187691	-0.0628649	-0.371052	-0.303907	-0.163772	-0.353937	-0.250893	-0.23436	-0.263526
OTU190727	Firmicutes	Bacilli	NA	NA	NA	NA	Bacteria;Firmicutes;Bacilli	50	0.110204	-0.147173	-0.127141	-0.307109	-0.243512	-0.151074	-0.373267	-0.232347	-0.239652	-0.370407	-0.295729	-0.170708	-0.424884
OTU049086	Firmicutes	Bacilli	Lactobacillales	Lactobacillaceae	Lactobacillus	NA	Bacteria;Firmicutes;Bacilli;Lactobacillales;Lactobacillaceae;Lactobacillus	118	0.0257253	0.202351	0.184317	0.0145156	0.14451	0.0628649	0.054651	0.234046	0.118264	0.061368	0.104796	0.266242	0.462149
OTU221714	Firmicutes	Bacilli	Lactobacillales	Lactobacillaceae	Lactobacillus	NA	Bacteria;Firmicutes;Bacilli;Lactobacillales;Lactobacillaceae;Lactobacillus	16	0	-0.152477	-0.0512253	-0.0128144	0.129608	-0.104828	-0.0777018	0.212342	0.0379426	-0.0899574	-0.0632474	0.125914	-0.138548
OTU002564	Firmicutes	Clostridia	Clostridiales	NA	NA	NA	Bacteria;Firmicutes;Clostridia;Clostridiales	684	0.224054	-0.0770212	-0.223876	-0.137021	-0.302625	-0.308819	-0.156999	0.107798	-0.180008	-0.212818	-0.180036	0.0818196	0.0537487
OTU005293	Firmicutes	Clostridia	Clostridiales	NA	NA	NA	Bacteria;Firmicutes;Clostridia;Clostridiales	212	0.0979745	-0.154706	-0.123131	-0.0704509	-0.111601	0.0947382	0.06242	-0.29785	-0.111444	0.0990422	-0.0866919	-0.369199	0.114778
OTU007068	Firmicutes	Clostridia	Clostridiales	NA	NA	NA	Bacteria;Firmicutes;Clostridia;Clostridiales	860	0.445055	-0.0918092	-0.210214	-0.338046	-0.404757	-0.14869	-0.34477	0.020916	-0.342843	-0.349607	-0.342589	0.0775454	0.0345091
OTU010134	Firmicutes	Clostridia	Clostridiales	NA	NA	NA	Bacteria;Firmicutes;Clostridia;Clostridiales	870	0.267135	-0.253592	0.145029	0.0711621	0.0759035	0.0800763	0.101437	-0.125515	0.0677817	0.107983	0.0917188	-0.0700763	0.0439829
OTU002909	Firmicutes	Clostridia	Clostridiales	NA	NA	NA	Bacteria;Firmicutes;Clostridia;Clostridiales	295	0.00552409	0.226113	0.358695	0.271924	0.24928	0.252985	0.260128	-0.364118	0.290581	0.293534	0.310823	-0.425574	0.444433
OTU002868	Firmicutes	Clostridia	Clostridiales	NA	NA	NA	Bacteria;Firmicutes;Clostridia;Clostridiales	1556	0.245421	-0.203644	0.0624121	0.150692	0.0923902	0.0228755	0.193423	0.0321784	0.12757	0.160158	0.127896	-0.0412151	0.0687128
OTU294998	Lentisphaerae	Lentisphaeria	Victivallales	Victivallaceae	Victivallis	Victivallis vadensis	Bacteria;Lentisphaerae;Lentisphaeria;Victivallales;Victivallaceae;Victivallis;Victivallis vadensis	36	NA	NA	NA	NA	NA	NA	NA	NA	NA	NA	NA	NA	NA
B_S_017574	Lentisphaerae	Lentisphaeria	Victivallales	Victivallaceae	Victivallis	Victivallis vadensis	Bacteria;Lentisphaerae;Lentisphaeria;Victivallales;Victivallaceae;Victivallis;Victivallis vadensis	403	0.198608	-0.115278	-0.00777034	0.0190679	-0.127323	0.0885934	-0.193823	-0.650528	-0.0668733	-0.11622	-0.0893609	-0.551531	0.122458
B_S_085479	Proteobacteria	Deltaproteobacteria	Desulfobacterales	Desulfobacteraceae	NA	NA	Bacteria;Proteobacteria;Deltaproteobacteria;Desulfobacterales;Desulfobacteraceae	140	-0.174883	0.114978	0.0908269	0.111882	-0.0133129	-0.0807573	0.264142	0.170724	0.0726885	0.239803	0.157155	0.16598	-0.0409686
OTU130414	Proteobacteria	Alphaproteobacteria	Sphingomonadales	Sphingomonadaceae	Sphingomonas	NA	Bacteria;Proteobacteria;Alphaproteobacteria;Sphingomonadales;Sphingomonadaceae;Sphingomonas	78	-0.075537	0.0762383	0.204901	0.320361	0.298098	0.104828	0.259006	0.185799	0.290893	0.257021	0.303588	0.151097	-0.176334
OTU269017	Proteobacteria	Alphaproteobacteria	Sphingomonadales	Sphingomonadaceae	Sphingomonas	NA	Bacteria;Proteobacteria;Alphaproteobacteria;Sphingomonadales;Sphingomonadaceae;Sphingomonas	104	NA	NA	NA	NA	NA	NA	NA	NA	NA	NA	NA	NA	NA
OTU021323	Proteobacteria	Alphaproteobacteria	Sphingomonadales	Sphingomonadaceae	Sphingomonas	NA	Bacteria;Proteobacteria;Alphaproteobacteria;Sphingomonadales;Sphingomonadaceae;Sphingomonas	813	-0.280012	0.121119	0.157122	0.44526	0.190617	0.222603	0.506406	-0.183912	0.265785	0.510005	0.381628	-0.229748	0.196534
OTU049804	Proteobacteria	Alphaproteobacteria	Sphingomonadales	Sphingomonadaceae	NA	NA	Bacteria;Proteobacteria;Alphaproteobacteria;Sphingomonadales;Sphingomonadaceae	159	-0.0292734	0.121135	0.0403143	0.233329	0.0428868	0.253125	0.400726	0.0780969	0.103382	0.415814	0.219013	0.0707173	0.357074
OTU090420	Proteobacteria	Alphaproteobacteria	Rhizobiales	NA	NA	NA	Bacteria;Proteobacteria;Alphaproteobacteria;Rhizobiales	83	-0.090045	0.252297	0.371852	0.34678	0.45866	0.151074	0.373267	0.347103	0.419222	0.370407	0.437516	0.349482	0.122356
OTU325183	Proteobacteria	Alphaproteobacteria	Rhizobiales	Brucellaceae	Ochrobactrum	NA	Bacteria;Proteobacteria;Alphaproteobacteria;Rhizobiales;Brucellaceae;Ochrobactrum	17	NA	NA	NA	NA	NA	NA	NA	NA	NA	NA	NA	NA	NA
OTU088121	Proteobacteria	Alphaproteobacteria	Rhizobiales	NA	NA	NA	Bacteria;Proteobacteria;Alphaproteobacteria;Rhizobiales	208	-0.050358	0.266834	0.307352	0.166588	0.33698	0.104828	0.259006	0.291971	0.290893	0.257021	0.303588	0.327377	0.327477
OTU271112	Proteobacteria	Alphaproteobacteria	Rhizobiales	Phyllobacteriaceae	NA	NA	Bacteria;Proteobacteria;Alphaproteobacteria;Rhizobiales;Phyllobacteriaceae	41	NA	NA	NA	NA	NA	NA	NA	NA	NA	NA	NA	NA	NA
OTU084846	Proteobacteria	Gammaproteobacteria	Enterobacteriales	Enterobacteriaceae	NA	NA	Bacteria;Proteobacteria;Gammaproteobacteria;Enterobacteriales;Enterobacteriaceae	63	-0.122381	0.249434	0.0940719	0.126785	0.0740041	0.133562	0.296999	-0.0359057	0.109815	0.298969	0.151019	-0.15805	0.297772
OTU084426	Proteobacteria	Gammaproteobacteria	Enterobacteriales	Enterobacteriaceae	NA	NA	Bacteria;Proteobacteria;Gammaproteobacteria;Enterobacteriales;Enterobacteriaceae	1198	-0.201383	0.394742	0.120869	0.213549	0.131326	0.133447	0.391662	0.19386	0.179869	0.363212	0.252115	0.103297	0.212812
B_S_030792	Proteobacteria	Betaproteobacteria	Burkholderiales	Sutterellaceae	Parasutterella	NA	Bacteria;Proteobacteria;Betaproteobacteria;Burkholderiales;Sutterellaceae;Parasutterella;Parasutterella excrementihominis	200	0.28203	-0.20261	-0.216419	-0.362911	-0.0751227	-0.046147	-0.254007	0.251866	-0.246522	-0.235718	-0.253676	0.169367	-0.23349
OTU001936	NA	NA	NA	NA	NA	NA	Bacteria	511	0.249236	0.0197295	0.161252	-0.00124358	0.140557	0.125892	0.131332	-0.0759874	0.0739497	0.139055	0.085623	-0.0109974	0.207181
OTU001409	NA	NA	NA	NA	NA	NA	Bacteria	1456	0.117827	-0.295453	-0.174505	-0.122417	-0.207407	-0.14869	-0.189027	-0.111981	-0.145356	-0.186644	-0.1601	-0.136162	-0.0809284
OTU006275	NA	NA	NA	NA	NA	NA	Bacteria	388	0.0291549	0.103145	0.30578	0.321749	0.19478	0.465722	0.191308	-0.0889671	0.270387	0.256412	0.319766	-0.0285455	0.407128
OTU000477	NA	NA	NA	NA	NA	NA	Bacteria	2960	-0.215507	0.256018	0.506438	0.470717	0.442467	0.0457509	0.364866	0.0299259	0.520705	0.310969	0.460977	-0.0454892	0.351199
OTU001515	NA	NA	NA	NA	NA	NA	Bacteria	839	-0.47619	0.210422	0.312371	0.394284	0.288484	0.205879	0.444622	0.0212377	0.328124	0.465831	0.399636	0.0286979	0.352115
OTU000934	NA	NA	NA	NA	NA	NA	Bacteria	1517	-0.26862	0.256326	0.248717	0.215629	0.141414	0.0915018	0.244291	0.0608172	0.22846	0.255506	0.253338	0.0311403	0.100168
OTU003366	NA	NA	NA	NA	NA	NA	Bacteria	151	0.182043	-0.0666671	0.0880883	0.103264	0.0745091	-0.130265	0.0143046	0.188571	0.122874	0.0264543	0.116542	0.225376	-0.0325677
OTU000071	NA	NA	NA	NA	NA	NA	Bacteria	1185	0.223443	-0.205492	0.113335	0.166848	-0.029854	-0.0457509	-0.0182119	-0.31921	0.0938372	0.0124637	0.0733025	-0.355976	0.0968087
OTU005457	NA	NA	NA	NA	NA	NA	Bacteria	331	-0.255956	0.27128	0.167777	0.149229	0.134897	0.297563	0.0439867	-0.185461	0.14299	0.126584	0.144546	-0.156713	0.406112
OTU000258	NA	NA	NA	NA	NA	NA	Bacteria	5390	-0.13431	-0.0625412	0.150596	0.17648	0.0537372	0.240192	0.146951	-0.100075	0.135849	0.190695	0.179422	-0.0973897	0.14109
OTU000600	NA	NA	NA	NA	NA	NA	Bacteria	4136	-0.446276	0.483693	0.383788	0.349232	0.339393	0.285943	0.32907	-0.218169	0.372282	0.34244	0.362525	-0.196917	0.454726
OTU000731	NA	NA	NA	NA	NA	NA	Bacteria	596	0.0805984	-0.288719	-0.0791916	-0.159882	-0.117863	-0.177312	-0.257204	0.00917224	-0.0878708	-0.236846	-0.161965	-0.0687023	-0.0409285
OTU000302	Proteobacteria	Betaproteobacteria	NA	NA	NA	NA	Bacteria;Proteobacteria;Betaproteobacteria	1340	0.034188	0.0600765	0.212387	0.249806	0.133872	0.263068	0.332838	0.0891341	0.229993	0.343375	0.271127	0.0757136	0.494427
OTU012038	Proteobacteria	Betaproteobacteria	Burkholderiales	NA	NA	NA	Bacteria;Proteobacteria;Betaproteobacteria;Burkholderiales	239	0.0535432	-0.00462187	0.227536	0.288275	0.324931	0.105593	0.280461	0.0141108	0.258688	0.287661	0.288458	-0.00352311	0.201936
OTU128958	Proteobacteria	Betaproteobacteria	Burkholderiales	Comamonadaceae	NA	NA	Bacteria;Proteobacteria;Betaproteobacteria;Burkholderiales;Comamonadaceae	33	-0.075537	0.0762383	0.204901	0.320361	0.298098	0.104828	0.259006	0.185799	0.290893	0.257021	0.303588	0.151097	-0.176334
OTU058346	Proteobacteria	Betaproteobacteria	Burkholderiales	Alcaligenaceae	NA	NA	Bacteria;Proteobacteria;Betaproteobacteria;Burkholderiales;Alcaligenaceae	106	0.0451491	-0.158709	-0.0509598	-0.0980496	-0.0023877	0.0984916	-0.0734818	-0.399827	-0.059182	-0.0711826	-0.0846696	-0.410734	0.0488824
OTU070756	Proteobacteria	Betaproteobacteria	Burkholderiales	Alcaligenaceae	Achromobacter	NA	Bacteria;Proteobacteria;Betaproteobacteria;Burkholderiales;Alcaligenaceae;Achromobacter	142	-0.025179	-0.216009	-0.115257	-0.192216	-0.181451	-0.3669	-0.259006	0.0398142	-0.15177	-0.282723	-0.202392	0	-0.302286
OTU131950	Proteobacteria	Gammaproteobacteria	Pseudomonadales	Moraxellaceae	Acinetobacter	NA	Bacteria;Proteobacteria;Gammaproteobacteria;Pseudomonadales;Moraxellaceae;Acinetobacter	115	0.302148	-0.292247	-0.179289	-0.192216	-0.181451	0.104828	-0.259006	0.291971	-0.177066	-0.205617	-0.164443	0.214054	0.0755716
OTU008003	Proteobacteria	NA	NA	NA	NA	NA	Bacteria;Proteobacteria	426	-0.277286	-0.0944181	0.0880081	0.121049	0.169956	0.309291	0.127678	-0.103612	0.148496	0.195823	0.153587	-0.180401	0.0715706
OTU006588	NA	NA	NA	NA	NA	NA	Bacteria	71	0.0366348	-0.269491	-0.256202	-0.257081	-0.133816	-0.105593	-0.166682	0.0731535	-0.238516	-0.121896	-0.192187	0.0982949	-0.0454621
OTU003134	NA	NA	NA	NA	NA	NA	Bacteria	556	0.20953	-0.292243	-0.575723	-0.38582	-0.606878	-0.148781	-0.299738	-0.108829	-0.513965	-0.26938	-0.414612	-0.0901176	-0.24385
OTU000697	NA	NA	NA	NA	NA	NA	Bacteria	2603	0.30464	-0.379868	-0.537179	-0.478795	-0.439011	-0.125815	-0.298927	0.268046	-0.507825	-0.250832	-0.417425	0.305602	-0.243701
OTU053370	NA	NA	NA	NA	NA	NA	Bacteria	70	0.146539	-0.209051	-0.125414	0.0243815	-0.0108794	0.118792	0.0630494	-0.00482739	-0.0431736	0.0812643	-0.00283149	0.042982	0.0140968
OTU015957	NA	NA	NA	NA	NA	NA	Bacteria	61	0.343804	-0.259891	-0.348292	-0.225887	-0.246237	-0.184787	-0.318871	0.0634987	-0.301153	-0.266087	-0.260143	0.22407	-0.35841
OTU000969	NA	NA	NA	NA	NA	NA	Bacteria	2020	0.0561661	-0.181462	-0.0639646	0.0351096	-0.00345678	0.274505	0.117435	0.236189	-0.0134929	0.201289	0.0674751	0.212792	-0.0506948
OTU004967	NA	NA	NA	NA	NA	NA	Bacteria	368	0.269272	-0.497325	-0.186799	-0.161125	0.0221582	0.0743566	-0.116197	0.301558	-0.122988	-0.0515764	-0.101842	0.158168	-0.233965
OTU000424	NA	NA	NA	NA	NA	NA	Bacteria	967	0.321734	-0.542537	-0.517927	-0.421936	-0.441839	-0.205879	-0.34791	-0.0495547	-0.514265	-0.30723	-0.433987	0.0580064	-0.40678
OTU006600	NA	NA	NA	NA	NA	NA	Bacteria	915	0.280263	-0.451721	-0.375306	-0.209757	-0.167522	0.0686368	-0.131271	0.272432	-0.279254	-0.0758843	-0.212272	0.231145	-0.159591
OTU024905	NA	NA	NA	NA	NA	NA	Bacteria	91	0.0578324	-0.0612717	-0.16966	-0.139684	-0.250322	0.0359168	-0.199833	-0.0830267	-0.183927	-0.119536	-0.127452	-0.0904368	-0.0532238
OTU013651	NA	NA	NA	NA	NA	NA	Bacteria	484	0.243367	-0.471895	-0.260514	-0.0855914	-0.0486555	0.0689959	-0.0536672	0.125363	-0.121011	-0.0209891	-0.0920444	0.0101291	-0.0885795
OTU002769	NA	NA	NA	NA	NA	NA	Bacteria	587	0.13421	-0.392792	-0.446105	-0.197132	-0.174677	-0.0515485	-0.137427	0.27748	-0.303748	-0.0872233	-0.24405	0.299802	-0.301728
OTU000959	NA	NA	NA	NA	NA	NA	Bacteria	570	-0.0497168	-0.180271	-0.186371	-0.0746582	-0.115636	-0.034498	0.0757655	-0.033484	-0.105596	0.0922581	-0.0428616	-0.0478828	-0.213082
OTU034517	Proteobacteria	Deltaproteobacteria	Desulfovibrionales	Desulfovibrionaceae	NA	NA	Bacteria;Proteobacteria;Deltaproteobacteria;Desulfovibrionales;Desulfovibrionaceae	80	0.0187633	0.185887	0.24712	0.276929	0.17385	0.333029	0.00812676	0.12076	0.218261	0.083669	0.211349	0.144203	0.312206
OTU031319	Proteobacteria	Deltaproteobacteria	Desulfovibrionales	Desulfovibrionaceae	NA	NA	Bacteria;Proteobacteria;Deltaproteobacteria;Desulfovibrionales;Desulfovibrionaceae	1900	0.0479323	0.15512	0.0198177	-0.00535102	-0.12241	0.260713	-0.0909775	-0.196572	-0.0678806	-0.0579246	-0.0480054	-0.0457746	0.108593
B_S_002618	Proteobacteria	Deltaproteobacteria	Desulfovibrionales	Desulfovibrionaceae	Desulfovibrio	NA	Bacteria;Proteobacteria;Deltaproteobacteria;Desulfovibrionales;Desulfovibrionaceae;Desulfovibrio;Bilophila wadsworthia	358	-0.311007	0.0625954	0.130801	0.151247	0.186865	0.170372	0.0920473	0.122897	0.205919	0.0989537	0.171047	0.0660309	0.0758768
OTU054186	Proteobacteria	Deltaproteobacteria	Desulfovibrionales	Desulfovibrionaceae	Bilophila	NA	Bacteria;Proteobacteria;Deltaproteobacteria;Desulfovibrionales;Desulfovibrionaceae;Bilophila	34	-0.184551	0.347977	0.342465	0.207487	0.441592	0.188595	0.256572	0.525278	0.368557	0.269449	0.355128	0.493051	0.363677
OTU001343	Proteobacteria	Deltaproteobacteria	Desulfovibrionales	Desulfovibrionaceae	NA	NA	Bacteria;Proteobacteria;Deltaproteobacteria;Desulfovibrionales;Desulfovibrionaceae	1152	-0.11912	0.287927	0.207857	0.0854959	-0.00188667	0.0228894	0.0414731	-0.20639	0.0708812	0.0445849	0.0325306	-0.200397	0.197403
B_S_001550	Firmicutes	Bacilli	Bacillales	Alicyclobacillaceae	Kyrpidia	Kyrpidia tusciae	Bacteria;Firmicutes;Bacilli;Bacillales;Alicyclobacillaceae;Kyrpidia;Kyrpidia tusciae	169	0.126266	-0.0213443	0.0873143	-0.0354543	-0.142156	-0.128185	-0.0959737	-0.396364	-0.0312433	-0.149842	-0.104681	-0.419602	0.0164905
B_S_043642	Firmicutes	Bacilli	Bacillales	Alicyclobacillaceae	Kyrpidia	Kyrpidia tusciae	Bacteria;Firmicutes;Bacilli;Bacillales;Alicyclobacillaceae;Kyrpidia;Kyrpidia tusciae	176	0.0283262	0.0490988	-0.0795519	0.00188037	-0.166411	0.242272	0.152024	-0.0243427	-0.139809	0.20366	-0.00928081	0.0705183	0.194678
OTU050197	Actinobacteria	Actinobacteria	Actinomycetales	Propionibacteriaceae	Propionibacterium	NA	Bacteria;Actinobacteria;Actinobacteria;Actinomycetales;Propionibacteriaceae;Propionibacterium	77	NA	NA	NA	NA	NA	NA	NA	NA	NA	NA	NA	NA	NA
OTU190116	Actinobacteria	Actinobacteria	Actinomycetales	Corynebacteriaceae	Corynebacterium	NA	Bacteria;Actinobacteria;Actinobacteria;Actinomycetales;Corynebacteriaceae;Corynebacterium	30	0.107516	-0.164128	-0.149698	-0.302321	-0.260807	-0.151074	-0.373267	-0.245806	-0.252478	-0.370407	-0.305856	-0.192215	-0.428246
OTU086263	Actinobacteria	Actinobacteria	Actinomycetales	Corynebacteriaceae	Corynebacterium	NA	Bacteria;Actinobacteria;Actinobacteria;Actinomycetales;Corynebacteriaceae;Corynebacterium	185	-0.0747598	0.0665904	0.0579518	-0.0573008	-0.0816009	-0.050625	-0.0143613	-0.0282478	-0.0366473	-0.0190783	-0.0303179	-0.0211702	-0.125708
OTU190077	Actinobacteria	Actinobacteria	Actinomycetales	Corynebacteriaceae	Corynebacterium	NA	Bacteria;Actinobacteria;Actinobacteria;Actinomycetales;Corynebacteriaceae;Corynebacterium	32	0.110204	-0.147173	-0.127141	-0.307109	-0.243512	-0.151074	-0.373267	-0.232347	-0.239652	-0.370407	-0.295729	-0.170708	-0.424884
B_S_047848	Actinobacteria	Actinobacteria	Actinomycetales	Corynebacteriaceae	Corynebacterium	NA	Bacteria;Actinobacteria;Actinobacteria;Actinomycetales;Corynebacteriaceae;Corynebacterium;Corynebacterium maris	1940	0.045427	-0.0543208	-0.0150683	-0.225664	-0.178933	-0.11101	-0.371799	-0.170729	-0.110619	-0.362902	-0.217302	-0.137289	-0.187719
OTU008520	PHY_Coriobacteriia	Coriobacteriia	Coriobacteriales	Atopobacteriaceae	Olsenella	NA	Bacteria;PHY_Coriobacteriia;Coriobacteriia;Coriobacteriales;Atopobacteriaceae;Olsenella	42	-0.110731	0.138288	0.153313	0.115271	0.334504	0.188595	0.248518	0.385263	0.206751	0.262027	0.241341	0.348184	0.208135
B_S_038890	PHY_Coriobacteriia	Coriobacteriia	Eggerthellales	Eggerthellaceae	NA	NA	Bacteria;PHY_Coriobacteriia;Coriobacteriia;Eggerthellales;Eggerthellaceae	409	0.00275146	0.145021	0.317669	0.124939	0.25698	0.481119	0.131767	0.12037	0.234031	0.234832	0.239749	0.0510626	0.228934
B_S_001173	PHY_Coriobacteriia	Coriobacteriia	Eggerthellales	Eggerthellaceae	NA	NA	Bacteria;PHY_Coriobacteriia;Coriobacteriia;Eggerthellales;Eggerthellaceae;Asaccharobacter;Asaccharobacter celatus	160	0.22035	-0.336382	-0.424877	-0.224287	-0.300305	0	-0.0852361	0.168876	-0.34361	-0.0336766	-0.230034	0.0864039	-0.168562
B_S_021984	PHY_Coriobacteriia	Coriobacteriia	Eggerthellales	Eggerthellaceae	NA	NA	Bacteria;PHY_Coriobacteriia;Coriobacteriia;Eggerthellales;Eggerthellaceae;Enterorhabdus;Enterorhabdus caecimuris	6051	0.106838	-0.325337	-0.139729	-0.0155352	-0.00597079	0.0686264	0.128739	0.213665	-0.0567317	0.169506	0.023923	0.164555	-0.161551
OTU030695	PHY_Coriobacteriia	Coriobacteriia	Eggerthellales	Eggerthellaceae	NA	NA	Bacteria;PHY_Coriobacteriia;Coriobacteriia;Eggerthellales;Eggerthellaceae	22	0.0174714	0.132252	0.0710893	-0.106701	0.02698	0	0	0.0736709	0	0	0	0.122319	0.349588
OTU002459	NA	NA	NA	NA	NA	NA	Bacteria	860	-0.177656	-0.0317327	0.108367	0.0556161	0.118473	-0.0915018	0.116807	0.123887	0.119596	0.120275	0.121148	0.0964738	-0.0778745
OTU001849	NA	NA	NA	NA	NA	NA	Bacteria	264	-0.0526641	-0.0886914	-0.227366	-0.163308	-0.239879	-0.137674	-0.212914	0.129431	-0.175331	-0.19378	-0.191971	0.0829892	-0.274469
OTU002468	NA	NA	NA	NA	NA	NA	Bacteria	412	0.0552587	-0.157147	-0.0554341	-0.043816	0.0306443	-0.102955	0.161734	0.252156	-0.0253031	0.132291	0.0185585	0.296947	-0.281613
OTU000559	NA	NA	NA	NA	NA	NA	Bacteria	232	0.243372	-0.17728	-0.0278392	0.155809	0.0253097	0.237539	0.0865241	0.198039	0.0762686	0.145838	0.123509	0.0654144	-0.0129941
OTU001224	NA	NA	NA	NA	NA	NA	Bacteria	1831	0.023199	-0.133709	-0.0568229	-0.0891721	-0.0219977	0	0.0734756	0.254853	-0.0530518	0.103449	0.032204	0.291864	-0.169492
OTU001308	NA	NA	NA	NA	NA	NA	Bacteria	755	0.213097	-0.305513	-0.0201861	0.00403977	0.117234	0.0114395	0.081338	0.236547	-0.0153352	0.113904	0.0348163	0.269618	-0.23931
OTU001367	PHY_Coriobacteriia	Coriobacteriia	Eggerthellales	Eggerthellaceae	NA	NA	Bacteria;PHY_Coriobacteriia;Coriobacteriia;Eggerthellales;Eggerthellaceae	616	0.224802	-0.433432	-0.315047	-0.213584	-0.369472	-0.080113	-0.35315	-0.439825	-0.328631	-0.28684	-0.289399	-0.399267	-0.157372
OTU003348	PHY_Coriobacteriia	Coriobacteriia	Eggerthellales	Eggerthellaceae	NA	NA	Bacteria;PHY_Coriobacteriia;Coriobacteriia;Eggerthellales;Eggerthellaceae	131	0.118834	-0.00765555	0.159138	0.0730244	0.191316	0.142107	0.0507163	-0.154589	0.119699	0.0864603	0.131467	-0.0284486	-0.0322515
OTU004353	PHY_Coriobacteriia	Coriobacteriia	Eggerthellales	Eggerthellaceae	NA	NA	Bacteria;PHY_Coriobacteriia;Coriobacteriia;Eggerthellales;Eggerthellaceae	242	0.0440908	-0.0278126	-0.215842	-0.228445	-0.283064	-0.183565	-0.0182678	0.0319543	-0.24454	-0.0425065	-0.164283	0.0520596	-0.166948
OTU034047	PHY_Coriobacteriia	Coriobacteriia	Eggerthellales	Eggerthellaceae	NA	NA	Bacteria;PHY_Coriobacteriia;Coriobacteriia;Eggerthellales;Eggerthellaceae	123	0.0522983	-0.0994774	-0.0869601	0.0658584	0.028646	0.175863	0.206912	0.189778	-0.0437829	0.253236	0.0653476	0.257508	-0.123427
OTU018364	NA	NA	NA	NA	NA	NA	Bacteria	122	-0.0801985	0.0141892	0.108556	0.0564265	0.235191	0.347195	0.18833	0.226513	0.141235	0.250813	0.19792	0.208995	0.287696
OTU000840	NA	NA	NA	NA	NA	NA	Bacteria	1326	-0.126984	0.0455965	-0.169848	-0.172441	-0.0876764	-0.0915018	0.0226079	0.0376487	-0.124503	0.0311592	-0.106427	0.0375515	-0.0583295
OTU053016	PHY_Coriobacteriia	Coriobacteriia	Eggerthellales	Eggerthellaceae	NA	NA	Bacteria;PHY_Coriobacteriia;Coriobacteriia;Eggerthellales;Eggerthellaceae	99	-0.127561	0.289505	0.303293	0.254271	0.143326	0.0128487	0.173192	-0.150918	0.258366	0.113935	0.193115	-0.0601893	0.176849
OTU017431	PHY_Coriobacteriia	Coriobacteriia	Eggerthellales	Eggerthellaceae	NA	NA	Bacteria;PHY_Coriobacteriia;Coriobacteriia;Eggerthellales;Eggerthellaceae	90	-0.131744	0.0728833	0.255486	0.383292	0.425384	0.131991	0.243501	0.0512446	0.353174	0.257097	0.361723	0.069053	0.0211451
OTU002740	PHY_Coriobacteriia	Coriobacteriia	NA	NA	NA	NA	Bacteria;PHY_Coriobacteriia;Coriobacteriia	157	0.0083495	-0.0772477	0.0440394	-0.103401	0.0503009	-0.0347617	-0.0407172	0.291924	-0.0236106	-0.013258	-0.0455196	0.18016	-0.12004
B_S_008248	Firmicutes	Clostridia	Clostridiales	NA	NA	NA	Bacteria;Firmicutes;Clostridia;Clostridiales	2989	-0.387057	0.304696	0.399003	0.130496	0.334679	0.285943	0.0891756	-0.137402	0.274765	0.147072	0.222668	-0.102885	0.311498
B_S_029628	Firmicutes	Clostridia	Thermoanaerobacterales	Thermoanaerobacteraceae	Thermoanaerobacter	NA	Bacteria;Firmicutes;Clostridia;Thermoanaerobacterales;Thermoanaerobacteraceae;Thermoanaerobacter;Thermoanaerobacter uzonensis	135	-0.128315	0.211166	0.50474	0.466456	0.488702	0.15395	0.288693	0.299182	0.540709	0.239056	0.486808	0.348337	0.0632383
OTU017225	Firmicutes	Clostridia	Clostridiales	Syntrophomonadaceae	Syntrophomonas	Syntrophomonas zehnderi	Bacteria;Firmicutes;Clostridia;Clostridiales;Syntrophomonadaceae;Syntrophomonas;Syntrophomonas zehnderi	114	-0.212453	0.209085	0.267641	0.165842	0.207822	0.325791	0.0637739	-0.260225	0.2009	0.158985	0.189916	-0.204546	0.206878
OTU000140	Firmicutes	Clostridia	Clostridiales	Peptococcaceae	NA	NA	Bacteria;Firmicutes;Clostridia;Clostridiales;Peptococcaceae	1901	-0.138584	0.156199	0.15277	0.0649372	0.0436811	0.10294	0.0420758	-0.206585	0.0459986	0.099398	0.0595007	-0.162418	0.191174
OTU002779	Firmicutes	Clostridia	Clostridiales	Peptococcaceae	NA	NA	Bacteria;Firmicutes;Clostridia;Clostridiales;Peptococcaceae	792	0.111111	-0.0357378	0.160843	0.199783	0.190437	-0.0915018	0.285739	-0.258714	0.162835	0.248028	0.18617	-0.189895	0.0543594
B_S_008251	Firmicutes	Clostridia	Clostridiales	Peptococcaceae	NA	NA	Bacteria;Firmicutes;Clostridia;Clostridiales;Peptococcaceae;Peptococcus	5339	0.0372405	-0.0040051	-0.0412975	0.0546839	-0.104332	0.0915018	0.0351678	-0.390002	-0.0714512	0.0866227	0.00184023	-0.358724	0.213468
OTU005423	Firmicutes	Clostridia	Clostridiales	Peptococcaceae	NA	NA	Bacteria;Firmicutes;Clostridia;Clostridiales;Peptococcaceae	479	0.0580863	-0.192693	0.0749469	0.237274	0.23542	0.0400933	0.219821	-0.0941046	0.168613	0.22625	0.195516	-0.130103	-0.062242
OTU002932	Firmicutes	Clostridia	Clostridiales	Peptococcaceae	NA	NA	Bacteria;Firmicutes;Clostridia;Clostridiales;Peptococcaceae	1536	0.0622711	-0.266493	-0.060549	0.0158459	0.0461951	0.0915018	0.0659397	-0.16057	-0.0561183	0.113108	-0.0242297	-0.154175	-0.0424492
OTU000789	Firmicutes	Clostridia	Clostridiales	Peptococcaceae	NA	NA	Bacteria;Firmicutes;Clostridia;Clostridiales;Peptococcaceae	1644	0.291819	-0.184235	0.0077627	0.047227	-0.133872	0.0114377	-0.10048	-0.278021	-0.0153329	-0.0585794	0.0214693	-0.333384	0.256833
B_S_090622	Proteobacteria	Alphaproteobacteria	NA	NA	NA	NA	Bacteria;Proteobacteria;Alphaproteobacteria	2284	-0.0876202	-0.0442169	0.171582	0.119795	0.178994	-0.0915158	0.094842	-0.0745043	0.179422	0.0236846	0.113958	-0.0583206	-0.0655162
OTU021568	Proteobacteria	Deltaproteobacteria	Bdellovibrionales	Bdellovibrionaceae	Vampirovibrio	Vampirovibrio chlorellavorus	Bacteria;Proteobacteria;Deltaproteobacteria;Bdellovibrionales;Bdellovibrionaceae;Vampirovibrio;Vampirovibrio chlorellavorus	802	0.304992	-0.225706	-0.133383	-0.26476	-0.132478	-0.102955	-0.217634	-0.0318615	-0.201351	-0.246975	-0.251843	-0.0167939	-0.128283
OTU021589	Proteobacteria	Deltaproteobacteria	Bdellovibrionales	Bdellovibrionaceae	Vampirovibrio	Vampirovibrio chlorellavorus	Bacteria;Proteobacteria;Deltaproteobacteria;Bdellovibrionales;Bdellovibrionaceae;Vampirovibrio;Vampirovibrio chlorellavorus	2840	0.440781	-0.353989	-0.181647	-0.232407	-0.160897	-0.10294	-0.211635	-0.139332	-0.222327	-0.23868	-0.260086	-0.147764	-0.162162
B_S_041546	Proteobacteria	Deltaproteobacteria	Bdellovibrionales	Bdellovibrionaceae	Vampirovibrio	Vampirovibrio chlorellavorus	Bacteria;Proteobacteria;Deltaproteobacteria;Bdellovibrionales;Bdellovibrionaceae;Vampirovibrio;Vampirovibrio chlorellavorus	2809	0.426129	-0.362308	-0.19562	-0.250428	-0.180381	-0.0800641	-0.211635	-0.127105	-0.240726	-0.235875	-0.269594	-0.128225	-0.18812
OTU132973	NA	NA	NA	NA	NA	NA	Bacteria	511	0.0880644	-0.0607954	0.109289	0.115812	0.218313	0.171588	0.0963859	0.16933	0.124566	0.122616	0.0881301	0.0856117	0.00422903
OTU054117	NA	NA	NA	NA	NA	NA	Bacteria	245	0.12097	-0.060665	0.0969046	0.0673374	0.187584	0.254967	-0.0303315	0.145853	0.105577	0.0231531	0.0334253	0.0120988	0.105897
B_S_055004	NA	NA	NA	NA	NA	NA	Bacteria	5105	0.116556	-0.148028	0.17554	0.0965586	0.249986	0.242631	0.0339707	0.283964	0.168159	0.11402	0.134028	0.137298	0.137988
OTU001834	Proteobacteria	Deltaproteobacteria	Bdellovibrionales	Bdellovibrionaceae	Vampirovibrio	Vampirovibrio chlorellavorus	Bacteria;Proteobacteria;Deltaproteobacteria;Bdellovibrionales;Bdellovibrionaceae;Vampirovibrio;Vampirovibrio chlorellavorus	591	0.037563	-0.0379118	0.118388	0.308693	0.0757566	0.230735	0.0690443	-0.212918	0.188371	0.137659	0.206034	-0.234958	0.381963
OTU019245	NA	NA	NA	NA	NA	NA	Bacteria	245	0.242092	-0.185009	-0.212184	-0.213283	-0.190991	0.0355268	-0.189211	-0.304846	-0.261306	-0.164533	-0.219429	-0.210519	0.0208686
OTU132620	Proteobacteria	Deltaproteobacteria	Bdellovibrionales	Bdellovibrionaceae	Vampirovibrio	Vampirovibrio chlorellavorus	Bacteria;Proteobacteria;Deltaproteobacteria;Bdellovibrionales;Bdellovibrionaceae;Vampirovibrio;Vampirovibrio chlorellavorus	1215	-0.031579	-0.156539	-0.368242	-0.294144	-0.269395	-0.388258	-0.101512	0.0776753	-0.325838	-0.193242	-0.312832	0.174862	-0.379121
B_S_001354	Proteobacteria	Deltaproteobacteria	Bdellovibrionales	Bdellovibrionaceae	Vampirovibrio	Vampirovibrio chlorellavorus	Bacteria;Proteobacteria;Deltaproteobacteria;Bdellovibrionales;Bdellovibrionaceae;Vampirovibrio;Vampirovibrio chlorellavorus	122	-0.209173	0.141378	-0.167953	-0.242055	-0.121615	-0.199155	-0.111111	0.237492	-0.162943	-0.158214	-0.187602	0.34313	-0.128649
OTU132100	Proteobacteria	Deltaproteobacteria	Bdellovibrionales	Bdellovibrionaceae	Vampirovibrio	Vampirovibrio chlorellavorus	Bacteria;Proteobacteria;Deltaproteobacteria;Bdellovibrionales;Bdellovibrionaceae;Vampirovibrio;Vampirovibrio chlorellavorus	797	-0.0058278	0.113063	-0.137995	-0.140719	-0.225654	-0.121315	-0.0845936	0.108876	-0.178567	-0.125918	-0.15192	0.247719	-0.00550656
OTU019779	Proteobacteria	Deltaproteobacteria	Bdellovibrionales	Bdellovibrionaceae	Vampirovibrio	Vampirovibrio chlorellavorus	Bacteria;Proteobacteria;Deltaproteobacteria;Bdellovibrionales;Bdellovibrionaceae;Vampirovibrio;Vampirovibrio chlorellavorus	1385	-0.00197368	-0.0124501	-0.271873	-0.266018	-0.240271	-0.178722	-0.170541	0.0610306	-0.295435	-0.208017	-0.267221	0.23145	0.0108602
OTU139665	Proteobacteria	Deltaproteobacteria	Bdellovibrionales	Bdellovibrionaceae	Vampirovibrio	Vampirovibrio chlorellavorus	Bacteria;Proteobacteria;Deltaproteobacteria;Bdellovibrionales;Bdellovibrionaceae;Vampirovibrio;Vampirovibrio chlorellavorus	578	-0.269914	0.322021	0.147664	0.0334763	0.198092	0.141648	0.139991	0.0458283	0.0938042	0.112293	0.0322858	0.00151235	-0.0548396
OTU000574	Proteobacteria	Deltaproteobacteria	Bdellovibrionales	Bdellovibrionaceae	Vampirovibrio	Vampirovibrio chlorellavorus	Bacteria;Proteobacteria;Deltaproteobacteria;Bdellovibrionales;Bdellovibrionaceae;Vampirovibrio;Vampirovibrio chlorellavorus	2948	-0.295527	-0.0566962	-0.0885082	-0.147296	-0.097276	-0.183032	-0.121536	-0.155124	-0.0884842	-0.162053	-0.141719	-0.179847	-0.0708613
OTU001206	Proteobacteria	Deltaproteobacteria	Bdellovibrionales	Bdellovibrionaceae	Vampirovibrio	Vampirovibrio chlorellavorus	Bacteria;Proteobacteria;Deltaproteobacteria;Bdellovibrionales;Bdellovibrionaceae;Vampirovibrio;Vampirovibrio chlorellavorus	926	-0.247325	0.00077139	0.0421382	0.0676815	0.0229755	-0.0114552	0.0424546	-0.162588	0.0526722	-0.000624138	-0.00998316	-0.188045	0.104144
OTU000206	Proteobacteria	Deltaproteobacteria	Bdellovibrionales	Bdellovibrionaceae	Vampirovibrio	Vampirovibrio chlorellavorus	Bacteria;Proteobacteria;Deltaproteobacteria;Bdellovibrionales;Bdellovibrionaceae;Vampirovibrio;Vampirovibrio chlorellavorus	2180	-0.297314	0.0613088	0.0434711	-0.107504	-0.0166554	-0.137253	-0.0697077	-0.092352	-0.00306658	-0.109992	-0.0481527	-0.0683865	0.0723775
OTU008569	Proteobacteria	Deltaproteobacteria	Bdellovibrionales	Bdellovibrionaceae	Vampirovibrio	Vampirovibrio chlorellavorus	Bacteria;Proteobacteria;Deltaproteobacteria;Bdellovibrionales;Bdellovibrionaceae;Vampirovibrio;Vampirovibrio chlorellavorus	104	-0.474873	0.157126	0.145776	0.0718978	0.117866	-0.111503	0.0215886	0.00742966	0.179056	-0.0393291	0.0826175	-0.0714298	0.165937
OTU000730	Proteobacteria	Deltaproteobacteria	Bdellovibrionales	Bdellovibrionaceae	Vampirovibrio	Vampirovibrio chlorellavorus	Bacteria;Proteobacteria;Deltaproteobacteria;Bdellovibrionales;Bdellovibrionaceae;Vampirovibrio;Vampirovibrio chlorellavorus	1509	-0.347906	0.0978122	0.10138	-0.0578794	-0.00912726	-0.0229104	-0.113841	-0.185309	0.0554364	-0.111097	-0.021195	-0.206696	0.0860988
OTU000061	Proteobacteria	Deltaproteobacteria	Bdellovibrionales	Bdellovibrionaceae	Vampirovibrio	Vampirovibrio chlorellavorus	Bacteria;Proteobacteria;Deltaproteobacteria;Bdellovibrionales;Bdellovibrionaceae;Vampirovibrio;Vampirovibrio chlorellavorus	1820	-0.380574	0.0141806	0.0229916	-0.049743	-0.0232689	-0.0915577	-0.0672367	-0.369634	0.0165696	-0.0885463	-0.0472614	-0.336643	0.0244461
OTU002099	Proteobacteria	Deltaproteobacteria	Bdellovibrionales	Bdellovibrionaceae	Vampirovibrio	Vampirovibrio chlorellavorus	Bacteria;Proteobacteria;Deltaproteobacteria;Bdellovibrionales;Bdellovibrionaceae;Vampirovibrio;Vampirovibrio chlorellavorus	1080	-0.305437	0.0681283	0.123036	-0.0251824	0.0770389	-0.0572236	-0.0213649	0.0293002	0.0800866	-0.0508206	-0.00214825	0.0241332	0.0595875
OTU008413	NA	NA	NA	NA	NA	NA	Bacteria	88	-0.292374	0.167098	-0.0218578	-0.0627465	-0.0134179	-0.131991	-0.14784	0.0660981	0.00212329	-0.168641	-0.0881301	0.140925	0.0507484
OTU001662	NA	NA	NA	NA	NA	NA	Bacteria	940	0.398042	-0.15915	-0.167877	-0.275816	-0.308912	-0.0803096	-0.40441	-0.0109742	-0.252538	-0.358805	-0.215967	0.0385854	0.0364529
OTU004052	NA	NA	NA	NA	NA	NA	Bacteria	517	-0.0738016	0.185371	-0.269579	-0.227068	-0.180448	-0.282819	-0.0595256	0.296167	-0.221583	-0.113002	-0.203079	0.338868	-0.0893577
OTU009810	NA	NA	NA	NA	NA	NA	Bacteria	146	-0.436648	0.307742	-0.061026	0.00283289	-0.0729045	0.115872	0.0798439	-0.149304	-0.0422506	0.0860189	-0.0121179	-0.115055	0.198005
OTU008120	NA	NA	NA	NA	NA	NA	Bacteria	644	-0.411118	0.314438	0.0562363	-0.164152	-0.0823844	-0.160226	-0.187886	-0.234402	-0.0432651	-0.219495	-0.12644	-0.25569	0.0250573
OTU006646	NA	NA	NA	NA	NA	NA	Bacteria	1604	-0.230159	0.235377	-0.0493707	-0.303869	-0.0879907	-0.160128	-0.263131	-0.156387	-0.11745	-0.282614	-0.210093	-0.186842	0.151168
OTU003919	NA	NA	NA	NA	NA	NA	Bacteria	1978	-0.393773	0.270806	-0.07949	-0.227435	-0.181952	-0.308819	-0.232359	-0.159283	-0.106717	-0.29539	-0.180956	-0.147458	0.0174072
OTU010084	NA	NA	NA	NA	NA	NA	Bacteria	748	-0.276904	0.345416	0.0220494	-0.221721	-0.0961759	-0.257388	-0.12342	-0.0247811	-0.0286769	-0.20054	-0.116259	-0.0412214	0.0358888
OTU014464	NA	NA	NA	NA	NA	NA	Bacteria	804	-0.154878	0.208735	0.23442	0.121241	0.171291	-0.0466126	0.0140761	-0.121302	0.236512	-0.0231746	0.151553	-0.104823	0.200064
OTU007857	NA	NA	NA	NA	NA	NA	Bacteria	102	0.0360622	-0.0160824	0.0281523	0.0904857	-0.085907	0.14141	0.0560748	-0.044204	0.0126378	0.0569293	0.0311781	-0.0276798	0.0557961
OTU017428	NA	NA	NA	NA	NA	NA	Bacteria	549	-0.0970318	-0.0521053	-0.0474534	-0.0851536	-0.15016	-0.0233063	0.0198346	-0.123269	-0.10654	0.0320636	-0.025936	-0.0572326	-0.135036
OTU009327	NA	NA	NA	NA	NA	NA	Bacteria	120	-0.286119	0.0546164	0.0585259	-0.0895854	0.0323373	-0.128185	-0.0275125	-0.17179	0.0234325	-0.0857144	-0.0787453	-0.278387	-0.193841
OTU004366	NA	NA	NA	NA	NA	NA	Bacteria	1308	-0.294872	0.306236	-0.0198725	-0.0994253	0	0.14869	-0.0998515	0.0592082	-0.0530518	-0.109681	-0.0959986	0.115708	0.0366468
OTU001808	NA	NA	NA	NA	NA	NA	Bacteria	918	-0.344322	0.325337	0.0819741	-0.0180208	0.0175981	0.10294	0.104875	-0.0672528	0.044772	0.0607605	0.00950785	-0.122729	0.0061078
OTU004844	NA	NA	NA	NA	NA	NA	Bacteria	1751	-0.408425	0.415298	0.0670697	-0.14106	0.0116273	0.0228755	-0.0960835	0.052129	0.0174795	-0.136789	-0.074836	0.0595329	0.032066
OTU022001	NA	NA	NA	NA	NA	NA	Bacteria	87	-0.185352	0.0692977	-0.116822	-0.250715	-0.134397	-0.0576838	-0.227403	-0.100941	-0.11692	-0.262118	-0.205106	-0.112398	-0.101035
OTU004350	NA	NA	NA	NA	NA	NA	Bacteria	1236	-0.398657	0.228907	0.234123	0.191083	0.148327	-0.0571886	0.243663	-0.0707925	0.222327	0.177919	0.205492	-0.0543428	0.167965
OTU003360	NA	NA	NA	NA	NA	NA	Bacteria	1546	-0.155678	0.130012	0.149354	0.0975611	0.0989895	-0.0571886	0.109271	0.0563122	0.127263	0.0442461	0.110107	0.118455	-0.00549702
OTU014041	NA	NA	NA	NA	NA	NA	Bacteria	121	-0.187732	-0.0242426	-0.0250762	-0.0205884	-0.0367665	-0.189476	-0.0864778	0.0533064	0.0330204	-0.110979	-0.0117495	-0.0578454	0.0401563
OTU008745	NA	NA	NA	NA	NA	NA	Bacteria	604	-0.0934066	0.261872	0.224187	0.122728	0.187609	0.0343132	-0.133763	0.0978223	0.22478	-0.124325	0.131576	0.0967791	0.405558
OTU010643	NA	NA	NA	NA	NA	NA	Bacteria	121	-0.332518	0.431405	0.254463	0.322877	0.126086	0.137674	0.180788	-0.253698	0.248539	0.16315	0.266729	-0.115144	0.407721
OTU002644	NA	NA	NA	NA	NA	NA	Bacteria	1185	-0.105617	0.177149	0.0369504	-0.00621408	0.0141414	-0.194441	-0.224823	0.134184	0.0650114	-0.279498	-0.0383381	0.131583	0.166132
OTU004892	Proteobacteria	Deltaproteobacteria	Bdellovibrionales	Bdellovibrionaceae	Vampirovibrio	Vampirovibrio chlorellavorus	Bacteria;Proteobacteria;Deltaproteobacteria;Bdellovibrionales;Bdellovibrionaceae;Vampirovibrio;Vampirovibrio chlorellavorus	586	-0.144689	0.193169	-0.0111783	-0.111543	-0.0414813	-0.331694	-0.239267	-0.118738	-0.0162529	-0.303803	-0.111027	-0.107159	0.0842877
OTU001252	Proteobacteria	Deltaproteobacteria	Bdellovibrionales	Bdellovibrionaceae	Vampirovibrio	Vampirovibrio chlorellavorus	Bacteria;Proteobacteria;Deltaproteobacteria;Bdellovibrionales;Bdellovibrionaceae;Vampirovibrio;Vampirovibrio chlorellavorus	985	-0.209402	0.285594	0.0642751	-0.0279634	-0.0122558	-0.10294	-0.239895	-0.31567	0.0229993	-0.232759	-0.0398716	-0.223172	0.148114
OTU006728	Proteobacteria	Deltaproteobacteria	Bdellovibrionales	Bdellovibrionaceae	Vampirovibrio	Vampirovibrio chlorellavorus	Bacteria;Proteobacteria;Deltaproteobacteria;Bdellovibrionales;Bdellovibrionaceae;Vampirovibrio;Vampirovibrio chlorellavorus	569	-0.238132	0.192736	0.110092	0.043816	0.00880041	-0.125834	-0.033917	-0.135814	0.0854172	-0.0425388	0.0748474	-0.11084	0.135308
OTU002722	Proteobacteria	Deltaproteobacteria	Bdellovibrionales	Bdellovibrionaceae	Vampirovibrio	Vampirovibrio chlorellavorus	Bacteria;Proteobacteria;Deltaproteobacteria;Bdellovibrionales;Bdellovibrionaceae;Vampirovibrio;Vampirovibrio chlorellavorus	128	0.0435399	-0.0448859	-0.356533	-0.382083	-0.479936	-0.326288	-0.390933	-0.234081	-0.380856	-0.40381	-0.390914	-0.261279	-0.00715626
OTU006234	Proteobacteria	Deltaproteobacteria	Bdellovibrionales	Bdellovibrionaceae	Vampirovibrio	Vampirovibrio chlorellavorus	Bacteria;Proteobacteria;Deltaproteobacteria;Bdellovibrionales;Bdellovibrionaceae;Vampirovibrio;Vampirovibrio chlorellavorus	225	-0.316112	0.272609	0.0216133	-0.0168037	0.00645203	-0.131735	-0.189316	-0.00773463	0.0374695	-0.20815	-0.02826	-0.0189574	0.260896
OTU022674	Proteobacteria	Deltaproteobacteria	Bdellovibrionales	Bdellovibrionaceae	Vampirovibrio	Vampirovibrio chlorellavorus	Bacteria;Proteobacteria;Deltaproteobacteria;Bdellovibrionales;Bdellovibrionaceae;Vampirovibrio;Vampirovibrio chlorellavorus	139	-0.075764	0.147317	0.193931	0.0816817	0.041546	-0.173809	0.0737999	-0.203255	0.133897	0.0105748	0.112479	-0.179078	0.10287
OTU008326	Proteobacteria	Deltaproteobacteria	Bdellovibrionales	Bdellovibrionaceae	Vampirovibrio	Vampirovibrio chlorellavorus	Bacteria;Proteobacteria;Deltaproteobacteria;Bdellovibrionales;Bdellovibrionaceae;Vampirovibrio;Vampirovibrio chlorellavorus	125	-0.0977719	0.09223	0.0110507	0.0317094	-0.0787808	-0.173598	-0.141987	-0.165717	0.02921	-0.13568	0.0200649	-0.0516097	-0.0591375
OTU002557	Proteobacteria	Deltaproteobacteria	Bdellovibrionales	Bdellovibrionaceae	Vampirovibrio	Vampirovibrio chlorellavorus	Bacteria;Proteobacteria;Deltaproteobacteria;Bdellovibrionales;Bdellovibrionaceae;Vampirovibrio;Vampirovibrio chlorellavorus	1574	-0.167277	0.105057	-0.120477	-0.245767	-0.173782	-0.114377	-0.42641	-0.106189	-0.141982	-0.410056	-0.217454	-0.176462	0.152084
OTU008036	Proteobacteria	Deltaproteobacteria	Bdellovibrionales	Bdellovibrionaceae	Vampirovibrio	Vampirovibrio chlorellavorus	Bacteria;Proteobacteria;Deltaproteobacteria;Bdellovibrionales;Bdellovibrionaceae;Vampirovibrio;Vampirovibrio chlorellavorus	142	0.147508	-0.089264	-0.0317713	-0.0807374	-0.116361	-0.0811107	-0.355003	-0.110674	-0.0621333	-0.365699	-0.15225	-0.210006	0.0312476
OTU004857	Proteobacteria	Deltaproteobacteria	Bdellovibrionales	Bdellovibrionaceae	Vampirovibrio	Vampirovibrio chlorellavorus	Bacteria;Proteobacteria;Deltaproteobacteria;Bdellovibrionales;Bdellovibrionaceae;Vampirovibrio;Vampirovibrio chlorellavorus	809	-0.15812	0.182386	-0.0903578	-0.29579	-0.163411	-0.274505	-0.41699	-0.128714	-0.157009	-0.45399	-0.262233	-0.161807	0.0229043
OTU008531	Proteobacteria	Deltaproteobacteria	Bdellovibrionales	Bdellovibrionaceae	Vampirovibrio	Vampirovibrio chlorellavorus	Bacteria;Proteobacteria;Deltaproteobacteria;Bdellovibrionales;Bdellovibrionaceae;Vampirovibrio;Vampirovibrio chlorellavorus	445	-0.435897	0.508032	0.375093	0.249495	0.192008	0.0571886	0.0960835	-0.203367	0.32383	0.0953473	0.273581	-0.194779	0.435792
OTU008944	Proteobacteria	Deltaproteobacteria	Bdellovibrionales	Bdellovibrionaceae	Vampirovibrio	Vampirovibrio chlorellavorus	Bacteria;Proteobacteria;Deltaproteobacteria;Bdellovibrionales;Bdellovibrionaceae;Vampirovibrio;Vampirovibrio chlorellavorus	468	-0.108669	0.158047	0.0493707	-0.137953	0.00377103	-0.14869	-0.232987	0.0444062	0	-0.273578	-0.0772896	0.022592	0.178653
OTU005472	Proteobacteria	Deltaproteobacteria	Bdellovibrionales	Bdellovibrionaceae	Vampirovibrio	Vampirovibrio chlorellavorus	Bacteria;Proteobacteria;Deltaproteobacteria;Bdellovibrionales;Bdellovibrionaceae;Vampirovibrio;Vampirovibrio chlorellavorus	1599	-0.278388	0.232604	-0.181337	-0.334318	-0.237261	-0.308819	-0.424526	-0.0575993	-0.23214	-0.46957	-0.319586	-0.0747977	-0.0393953
OTU002555	Proteobacteria	Deltaproteobacteria	Bdellovibrionales	Bdellovibrionaceae	Vampirovibrio	Vampirovibrio chlorellavorus	Bacteria;Proteobacteria;Deltaproteobacteria;Bdellovibrionales;Bdellovibrionaceae;Vampirovibrio;Vampirovibrio chlorellavorus	1902	-0.122711	0.264953	0.12824	0.122728	0.0524801	-0.0114377	-0.139415	-0.0669311	0.134929	-0.15455	0.066555	-0.039078	0.378684
OTU008905	Proteobacteria	Deltaproteobacteria	Bdellovibrionales	Bdellovibrionaceae	Vampirovibrio	Vampirovibrio chlorellavorus	Bacteria;Proteobacteria;Deltaproteobacteria;Bdellovibrionales;Bdellovibrionaceae;Vampirovibrio;Vampirovibrio chlorellavorus	1155	-0.221001	0.278509	-0.0291877	-0.0845115	-0.0829626	-0.160128	-0.219171	-0.102971	-0.034959	-0.276694	-0.128203	-0.0509846	0.172545
OTU004755	NA	NA	NA	NA	NA	NA	Bacteria	1826	-0.101343	0.0332731	-0.0288772	-0.0528197	-0.0842196	0.0343132	-0.292647	-0.0727232	-0.0226927	-0.22497	-0.066555	-0.154175	0.260803
OTU001689	NA	NA	NA	NA	NA	NA	Bacteria	530	-0.0052172	-0.0912195	-0.124092	-0.0568527	-0.0505511	0.0574966	-0.286962	0.0632475	-0.0735317	-0.204722	-0.0823312	-0.0408231	0.218609
OTU001990	NA	NA	NA	NA	NA	NA	Bacteria	903	-0.106292	0.0110978	-0.133289	-0.118451	-0.181749	0.125892	-0.370745	-0.270142	-0.137773	-0.277175	-0.154981	-0.319536	0.162872
OTU010333	NA	NA	NA	NA	NA	NA	Bacteria	153	-0.0726718	0.0406252	-0.0798183	0.0329997	-0.040471	0.093897	-0.206219	0.0219588	-0.011486	-0.171865	-0.0418595	-0.0850578	0.0810098
OTU011605	Proteobacteria	Deltaproteobacteria	Bdellovibrionales	Bdellovibrionaceae	Vampirovibrio	Vampirovibrio chlorellavorus	Bacteria;Proteobacteria;Deltaproteobacteria;Bdellovibrionales;Bdellovibrionaceae;Vampirovibrio;Vampirovibrio chlorellavorus	345	-0.0247631	0.207812	0.035763	0.143298	-0.00786833	0.26347	0.00503166	-0.223015	0.0577398	0.0505552	0.0463833	-0.295368	0.371311
OTU014581	Proteobacteria	Deltaproteobacteria	Bdellovibrionales	Bdellovibrionaceae	Vampirovibrio	Vampirovibrio chlorellavorus	Bacteria;Proteobacteria;Deltaproteobacteria;Bdellovibrionales;Bdellovibrionaceae;Vampirovibrio;Vampirovibrio chlorellavorus	97	0.0773704	-0.0697109	-0.0157725	-0.0341156	-0.0288618	-0.0410799	-0.0463994	0.285629	-0.0626223	-0.0324545	-0.00314733	0.327386	-0.00658107
OTU008513	Proteobacteria	Deltaproteobacteria	Bdellovibrionales	Bdellovibrionaceae	Vampirovibrio	Vampirovibrio chlorellavorus	Bacteria;Proteobacteria;Deltaproteobacteria;Bdellovibrionales;Bdellovibrionaceae;Vampirovibrio;Vampirovibrio chlorellavorus	872	-0.12149	0.206417	-0.0664487	-0.151934	-0.0807629	-0.171566	-0.226079	0.30312	-0.0702246	-0.248339	-0.141698	0.317814	-0.110246
OTU008098	Proteobacteria	Deltaproteobacteria	Bdellovibrionales	Bdellovibrionaceae	Vampirovibrio	Vampirovibrio chlorellavorus	Bacteria;Proteobacteria;Deltaproteobacteria;Bdellovibrionales;Bdellovibrionaceae;Vampirovibrio;Vampirovibrio chlorellavorus	305	0.0836897	0.170475	0.104705	0.0550282	0.10188	0.103002	-0.0810611	0.129114	0.0724154	-0.0408435	0.0224031	0.0620131	0.205959
OTU011519	Proteobacteria	Deltaproteobacteria	Bdellovibrionales	Bdellovibrionaceae	Vampirovibrio	Vampirovibrio chlorellavorus	Bacteria;Proteobacteria;Deltaproteobacteria;Bdellovibrionales;Bdellovibrionaceae;Vampirovibrio;Vampirovibrio chlorellavorus	610	0.0421245	0.0622331	-0.218908	-0.201026	-0.20615	0.0114377	-0.354818	0.217526	-0.203314	-0.340882	-0.277568	0.0537323	0.188426
OTU007483	Proteobacteria	Deltaproteobacteria	Bdellovibrionales	Bdellovibrionaceae	Vampirovibrio	Vampirovibrio chlorellavorus	Bacteria;Proteobacteria;Deltaproteobacteria;Bdellovibrionales;Bdellovibrionaceae;Vampirovibrio;Vampirovibrio chlorellavorus	482	0.167608	0.0348005	-0.24316	-0.370952	-0.174939	-0.173809	-0.172412	0.335444	-0.268882	-0.195555	-0.27405	0.363568	-0.24534
OTU006055	Proteobacteria	Deltaproteobacteria	Bdellovibrionales	Bdellovibrionaceae	Vampirovibrio	Vampirovibrio chlorellavorus	Bacteria;Proteobacteria;Deltaproteobacteria;Bdellovibrionales;Bdellovibrionaceae;Vampirovibrio;Vampirovibrio chlorellavorus	2705	-0.0103785	0.222437	-0.185994	-0.239553	-0.195779	-0.0571886	-0.239267	0.150917	-0.220794	-0.246158	-0.222974	0.192948	-0.0393953
OTU002893	Proteobacteria	Deltaproteobacteria	Bdellovibrionales	Bdellovibrionaceae	Vampirovibrio	Vampirovibrio chlorellavorus	Bacteria;Proteobacteria;Deltaproteobacteria;Bdellovibrionales;Bdellovibrionaceae;Vampirovibrio;Vampirovibrio chlorellavorus	449	0.313845	-0.164234	-0.254034	-0.165786	-0.181351	-0.0228789	-0.374657	-0.0028965	-0.211626	-0.32878	-0.254757	-0.049771	-0.192425
OTU017506	Proteobacteria	Deltaproteobacteria	Bdellovibrionales	Bdellovibrionaceae	Vampirovibrio	Vampirovibrio chlorellavorus	Bacteria;Proteobacteria;Deltaproteobacteria;Bdellovibrionales;Bdellovibrionaceae;Vampirovibrio;Vampirovibrio chlorellavorus	123	0.14506	0.0253149	-0.0825549	-0.160336	-0.15493	0.101764	-0.178798	0.15056	-0.136741	-0.134539	-0.118945	0.127187	-0.0247738
OTU012509	Proteobacteria	Deltaproteobacteria	Bdellovibrionales	Bdellovibrionaceae	Vampirovibrio	Vampirovibrio chlorellavorus	Bacteria;Proteobacteria;Deltaproteobacteria;Bdellovibrionales;Bdellovibrionaceae;Vampirovibrio;Vampirovibrio chlorellavorus	68	-0.343252	0.297984	0.100365	0.00538699	0.0727766	-0.113319	-0.0746621	-0.0207223	0.0763346	-0.0640569	0.0296269	-0.0408336	0.0306345
OTU005867	Proteobacteria	Deltaproteobacteria	Bdellovibrionales	Bdellovibrionaceae	Vampirovibrio	Vampirovibrio chlorellavorus	Bacteria;Proteobacteria;Deltaproteobacteria;Bdellovibrionales;Bdellovibrionaceae;Vampirovibrio;Vampirovibrio chlorellavorus	184	-0.189824	0.399296	0.0301111	-0.0433619	-0.029023	-0.0293428	-0.187853	0.0582815	0.00503496	-0.166749	-0.0182545	0.163223	-0.0571926
OTU004318	Proteobacteria	Deltaproteobacteria	Bdellovibrionales	Bdellovibrionaceae	Vampirovibrio	Vampirovibrio chlorellavorus	Bacteria;Proteobacteria;Deltaproteobacteria;Bdellovibrionales;Bdellovibrionaceae;Vampirovibrio;Vampirovibrio chlorellavorus	921	0.0494581	0.0414437	-0.0793469	-0.0467681	-0.0279727	-0.0514776	-0.203816	0.223352	-0.0427853	-0.184647	-0.0565957	0.238168	-0.201894
OTU003476	Proteobacteria	Deltaproteobacteria	Bdellovibrionales	Bdellovibrionaceae	Vampirovibrio	Vampirovibrio chlorellavorus	Bacteria;Proteobacteria;Deltaproteobacteria;Bdellovibrionales;Bdellovibrionaceae;Vampirovibrio;Vampirovibrio chlorellavorus	711	-0.164936	0.225964	0.0562363	0.0158556	0.160367	-0.0343341	0.0245068	0.433064	0.0825413	0.00467674	0.0527855	0.454559	-0.249962
OTU002286	Proteobacteria	Deltaproteobacteria	Bdellovibrionales	Bdellovibrionaceae	Vampirovibrio	Vampirovibrio chlorellavorus	Bacteria;Proteobacteria;Deltaproteobacteria;Bdellovibrionales;Bdellovibrionaceae;Vampirovibrio;Vampirovibrio chlorellavorus	1771	-0.147131	0.163593	-0.169537	-0.214697	-0.163725	-0.0571886	-0.140043	0.16958	-0.220794	-0.162028	-0.217454	0.224699	-0.265689
OTU001315	Proteobacteria	Deltaproteobacteria	Bdellovibrionales	Bdellovibrionaceae	Vampirovibrio	Vampirovibrio chlorellavorus	Bacteria;Proteobacteria;Deltaproteobacteria;Bdellovibrionales;Bdellovibrionaceae;Vampirovibrio;Vampirovibrio chlorellavorus	6854	-0.0286935	0.206417	-0.133518	-0.265963	-0.149898	-0.205879	-0.337234	0.238442	-0.170195	-0.362693	-0.234629	0.291559	-0.0968087
OTU003970	Proteobacteria	Deltaproteobacteria	Bdellovibrionales	Bdellovibrionaceae	Vampirovibrio	Vampirovibrio chlorellavorus	Bacteria;Proteobacteria;Deltaproteobacteria;Bdellovibrionales;Bdellovibrionaceae;Vampirovibrio;Vampirovibrio chlorellavorus	107	-0.100658	0.142429	-0.0706034	-0.116352	-0.00761959	-0.0616283	-0.217575	0.277412	-0.0485782	-0.194082	-0.087917	0.327517	-0.160106
OTU008544	Proteobacteria	Deltaproteobacteria	Bdellovibrionales	Bdellovibrionaceae	Vampirovibrio	Vampirovibrio chlorellavorus	Bacteria;Proteobacteria;Deltaproteobacteria;Bdellovibrionales;Bdellovibrionaceae;Vampirovibrio;Vampirovibrio chlorellavorus	178	0.358974	-0.461262	-0.208866	-0.0549994	-0.126089	-0.223005	-0.0944098	0.214304	-0.0907866	-0.118946	-0.0783686	0.245461	-0.226107
OTU001280	Proteobacteria	Deltaproteobacteria	Bdellovibrionales	Bdellovibrionaceae	Vampirovibrio	Vampirovibrio chlorellavorus	Bacteria;Proteobacteria;Deltaproteobacteria;Bdellovibrionales;Bdellovibrionaceae;Vampirovibrio;Vampirovibrio chlorellavorus	2309	0.326618	-0.239382	-0.00124203	0.00683549	-0.0345678	-0.10294	-0.118063	0.181808	0.00153329	-0.140217	-0.0242297	0.208518	-0.0720721
OTU009782	Proteobacteria	Deltaproteobacteria	Bdellovibrionales	Bdellovibrionaceae	Vampirovibrio	Vampirovibrio chlorellavorus	Bacteria;Proteobacteria;Deltaproteobacteria;Bdellovibrionales;Bdellovibrionaceae;Vampirovibrio;Vampirovibrio chlorellavorus	174	-0.0253577	0.12937	-0.0298839	-0.149829	-0.0986917	-0.0289681	-0.390949	0.219229	-0.0543666	-0.342182	-0.139666	0.225162	0.00185629
OTU002485	Proteobacteria	Deltaproteobacteria	Bdellovibrionales	Bdellovibrionaceae	Vampirovibrio	Vampirovibrio chlorellavorus	Bacteria;Proteobacteria;Deltaproteobacteria;Bdellovibrionales;Bdellovibrionaceae;Vampirovibrio;Vampirovibrio chlorellavorus	1968	-0.0482295	0.256943	-0.0372609	-0.17213	-0.0160269	-0.171566	-0.146323	0.440522	-0.0604116	-0.17605	-0.0877176	0.506182	-0.135288
OTU014667	Proteobacteria	Deltaproteobacteria	Bdellovibrionales	Bdellovibrionaceae	Vampirovibrio	Vampirovibrio chlorellavorus	Bacteria;Proteobacteria;Deltaproteobacteria;Bdellovibrionales;Bdellovibrionaceae;Vampirovibrio;Vampirovibrio chlorellavorus	244	0.0140846	0.179237	-0.0613576	-0.098172	-0.0564237	-0.195038	-0.184567	0.408305	-0.0685944	-0.218471	-0.0944471	0.441282	-0.233727
OTU003384	Proteobacteria	Deltaproteobacteria	Bdellovibrionales	Bdellovibrionaceae	Vampirovibrio	Vampirovibrio chlorellavorus	Bacteria;Proteobacteria;Deltaproteobacteria;Bdellovibrionales;Bdellovibrionaceae;Vampirovibrio;Vampirovibrio chlorellavorus	4170	0.0799756	0.108138	-0.179784	-0.304801	-0.222805	-0.194441	-0.390614	0.202724	-0.223553	-0.410367	-0.29597	0.212487	-0.103833
OTU006044	Proteobacteria	Deltaproteobacteria	Bdellovibrionales	Bdellovibrionaceae	Vampirovibrio	Vampirovibrio chlorellavorus	Bacteria;Proteobacteria;Deltaproteobacteria;Bdellovibrionales;Bdellovibrionaceae;Vampirovibrio;Vampirovibrio chlorellavorus	414	0.0949473	0.0391327	0.076086	0.051274	0.0513881	0.165872	-0.125933	0.179583	0.0800499	-0.073547	0.0723934	0.21771	0.0959072
OTU004613	Proteobacteria	Deltaproteobacteria	Bdellovibrionales	Bdellovibrionaceae	Vampirovibrio	Vampirovibrio chlorellavorus	Bacteria;Proteobacteria;Deltaproteobacteria;Bdellovibrionales;Bdellovibrionaceae;Vampirovibrio;Vampirovibrio chlorellavorus	2901	-0.0561661	0.312706	0.119856	-0.00963183	0.0219977	0.0343132	-0.117435	0.10104	0.0647048	-0.124949	-0.0190157	0.0363303	0.343564
OTU002010	Proteobacteria	Deltaproteobacteria	Bdellovibrionales	Bdellovibrionaceae	Vampirovibrio	Vampirovibrio chlorellavorus	Bacteria;Proteobacteria;Deltaproteobacteria;Bdellovibrionales;Bdellovibrionaceae;Vampirovibrio;Vampirovibrio chlorellavorus	2633	0.0189255	0.151578	-0.099673	-0.190151	-0.158697	-0.10294	-0.303323	0.129035	-0.131863	-0.324056	-0.220214	0.118455	0.141701
OTU002631	Proteobacteria	Deltaproteobacteria	Bdellovibrionales	Bdellovibrionaceae	Vampirovibrio	Vampirovibrio chlorellavorus	Bacteria;Proteobacteria;Deltaproteobacteria;Bdellovibrionales;Bdellovibrionaceae;Vampirovibrio;Vampirovibrio chlorellavorus	489	-0.111128	0.0747219	0.15357	0.0208204	0.152279	-0.183032	-0.00157023	0.0495623	0.126362	-0.0612372	0.0269942	-0.0522137	-0.0610874
OTU006291	Proteobacteria	Deltaproteobacteria	Bdellovibrionales	Bdellovibrionaceae	Vampirovibrio	Vampirovibrio chlorellavorus	Bacteria;Proteobacteria;Deltaproteobacteria;Bdellovibrionales;Bdellovibrionaceae;Vampirovibrio;Vampirovibrio chlorellavorus	311	-0.43901	0.458668	0.122683	-0.0852632	0.0265949	-0.0973694	-0.0496877	0.00209479	0.0537472	-0.0783293	-0.0216558	0.000611528	0.0409849
OTU009215	Proteobacteria	Deltaproteobacteria	Bdellovibrionales	Bdellovibrionaceae	Vampirovibrio	Vampirovibrio chlorellavorus	Bacteria;Proteobacteria;Deltaproteobacteria;Bdellovibrionales;Bdellovibrionaceae;Vampirovibrio;Vampirovibrio chlorellavorus	377	0.306659	-0.0385341	-0.137639	-0.139281	-0.128608	-0.103002	-0.286542	0.176767	-0.137467	-0.294323	-0.185056	0.141744	-0.0739496
OTU003778	Proteobacteria	Deltaproteobacteria	Bdellovibrionales	Bdellovibrionaceae	Vampirovibrio	Vampirovibrio chlorellavorus	Bacteria;Proteobacteria;Deltaproteobacteria;Bdellovibrionales;Bdellovibrionaceae;Vampirovibrio;Vampirovibrio chlorellavorus	1443	-0.0482295	0.15928	-0.0282562	0.04412	-0.033625	0.10294	-0.116179	0.0176981	0.012573	-0.0956589	-0.0383381	-0.0619753	0.343869
OTU017786	Proteobacteria	Deltaproteobacteria	Bdellovibrionales	Bdellovibrionaceae	Vampirovibrio	Vampirovibrio chlorellavorus	Bacteria;Proteobacteria;Deltaproteobacteria;Bdellovibrionales;Bdellovibrionaceae;Vampirovibrio;Vampirovibrio chlorellavorus	213	0.193343	0.0232308	-0.0163894	0.099336	-0.0281191	0.0977442	-0.0710301	0.119216	0.0326808	-0.0357128	0.0363861	0.0484967	0.212161
OTU000249	Proteobacteria	Deltaproteobacteria	Bdellovibrionales	Bdellovibrionaceae	Vampirovibrio	Vampirovibrio chlorellavorus	Bacteria;Proteobacteria;Deltaproteobacteria;Bdellovibrionales;Bdellovibrionaceae;Vampirovibrio;Vampirovibrio chlorellavorus	12326	-0.00854701	0.186083	-0.0757639	-0.146652	-0.105275	0	-0.266899	0.10104	-0.10365	-0.270774	-0.172368	0.0906732	0.186288
OTU005362	Proteobacteria	Deltaproteobacteria	Bdellovibrionales	Bdellovibrionaceae	Vampirovibrio	Vampirovibrio chlorellavorus	Bacteria;Proteobacteria;Deltaproteobacteria;Bdellovibrionales;Bdellovibrionaceae;Vampirovibrio;Vampirovibrio chlorellavorus	135	0.208136	-0.00807955	-0.0635788	-0.166412	-0.0871676	-0.0230735	-0.465574	0.090555	-0.0819679	-0.426806	-0.209128	0.0769851	-0.0970308
OTU003782	Proteobacteria	Deltaproteobacteria	Bdellovibrionales	Bdellovibrionaceae	Vampirovibrio	Vampirovibrio chlorellavorus	Bacteria;Proteobacteria;Deltaproteobacteria;Bdellovibrionales;Bdellovibrionaceae;Vampirovibrio;Vampirovibrio chlorellavorus	144	-0.151146	0.247657	0.223031	0.0838873	0.154322	-0.0233063	0.098533	0.419313	0.179337	0.0634922	0.12343	0.281497	0.116367
OTU003824	Proteobacteria	Deltaproteobacteria	Bdellovibrionales	Bdellovibrionaceae	Vampirovibrio	Vampirovibrio chlorellavorus	Bacteria;Proteobacteria;Deltaproteobacteria;Bdellovibrionales;Bdellovibrionaceae;Vampirovibrio;Vampirovibrio chlorellavorus	387	-0.167913	0.302739	0.0510863	-0.0678992	0.110005	-0.0285987	-0.0153883	0.447026	0.0329707	-0.0434738	-0.00720867	0.405802	0.0598656
OTU002585	Proteobacteria	Deltaproteobacteria	Bdellovibrionales	Bdellovibrionaceae	Vampirovibrio	Vampirovibrio chlorellavorus	Bacteria;Proteobacteria;Deltaproteobacteria;Bdellovibrionales;Bdellovibrionaceae;Vampirovibrio;Vampirovibrio chlorellavorus	8521	-0.00549451	0.185159	-0.112404	-0.173994	-0.146127	-0.0571886	-0.289507	0.147377	-0.134623	-0.297882	-0.202119	0.120592	0.120935
OTU006379	Proteobacteria	Deltaproteobacteria	Bdellovibrionales	Bdellovibrionaceae	Vampirovibrio	Vampirovibrio chlorellavorus	Bacteria;Proteobacteria;Deltaproteobacteria;Bdellovibrionales;Bdellovibrionaceae;Vampirovibrio;Vampirovibrio chlorellavorus	79	0.109864	-0.11173	-0.0865896	0.00682911	-0.0250382	-0.329956	0.135442	0.170627	-0.0522363	0.00684863	-0.0299141	0.16566	-0.291147
OTU003294	Proteobacteria	Deltaproteobacteria	Bdellovibrionales	Bdellovibrionaceae	Vampirovibrio	Vampirovibrio chlorellavorus	Bacteria;Proteobacteria;Deltaproteobacteria;Bdellovibrionales;Bdellovibrionaceae;Vampirovibrio;Vampirovibrio chlorellavorus	529	0.0740179	-0.252993	-0.231889	-0.116809	-0.275667	-0.116531	-0.179791	-0.00983533	-0.182773	-0.192064	-0.157491	-0.0385698	0.0451156
OTU018629	Proteobacteria	Deltaproteobacteria	Bdellovibrionales	Bdellovibrionaceae	Vampirovibrio	Vampirovibrio chlorellavorus	Bacteria;Proteobacteria;Deltaproteobacteria;Bdellovibrionales;Bdellovibrionaceae;Vampirovibrio;Vampirovibrio chlorellavorus	172	-0.253088	0.401802	0.0369572	-0.0372939	-0.0792433	-0.0576838	-0.0519416	0.0600454	-0.025673	-0.0713439	-0.0374326	0.0270987	0.172191
OTU008012	Proteobacteria	Deltaproteobacteria	Bdellovibrionales	Bdellovibrionaceae	Vampirovibrio	Vampirovibrio chlorellavorus	Bacteria;Proteobacteria;Deltaproteobacteria;Bdellovibrionales;Bdellovibrionaceae;Vampirovibrio;Vampirovibrio chlorellavorus	1110	-0.197192	0.270806	0.0810426	0.0152245	0.106217	0.0114377	-0.0370518	0.206585	0.0919973	-0.0638764	0.00368046	0.156617	0.250725
OTU016213	Proteobacteria	Deltaproteobacteria	Bdellovibrionales	Bdellovibrionaceae	Vampirovibrio	Vampirovibrio chlorellavorus	Bacteria;Proteobacteria;Deltaproteobacteria;Bdellovibrionales;Bdellovibrionaceae;Vampirovibrio;Vampirovibrio chlorellavorus	874	0.0689866	0.10136	0.178232	0.108746	0.09459	0.240192	-0.0521238	0.136758	0.153022	-0.016826	0.0904779	0.0879255	0.329211
OTU017783	Proteobacteria	Deltaproteobacteria	Bdellovibrionales	Bdellovibrionaceae	Vampirovibrio	Vampirovibrio chlorellavorus	Bacteria;Proteobacteria;Deltaproteobacteria;Bdellovibrionales;Bdellovibrionaceae;Vampirovibrio;Vampirovibrio chlorellavorus	262	0.146695	-0.0283415	-0.184654	-0.248184	-0.178193	-0.0517469	-0.458065	0.310576	-0.179436	-0.419156	-0.283688	0.226215	0.00230276
OTU003012	Proteobacteria	Deltaproteobacteria	Bdellovibrionales	Bdellovibrionaceae	Vampirovibrio	Vampirovibrio chlorellavorus	Bacteria;Proteobacteria;Deltaproteobacteria;Bdellovibrionales;Bdellovibrionaceae;Vampirovibrio;Vampirovibrio chlorellavorus	3758	0.00671551	0.100436	-0.131034	-0.231475	-0.153041	-0.160128	-0.365494	0.132575	-0.156395	-0.37765	-0.24291	0.104717	-0.00397007
OTU010000	Proteobacteria	Deltaproteobacteria	Bdellovibrionales	Bdellovibrionaceae	Vampirovibrio	Vampirovibrio chlorellavorus	Bacteria;Proteobacteria;Deltaproteobacteria;Bdellovibrionales;Bdellovibrionaceae;Vampirovibrio;Vampirovibrio chlorellavorus	155	-0.0538888	0.464162	0.31364	0.164243	0.166434	0.183565	0.0428347	0.111679	0.228238	0.0353179	0.191663	0.135968	0.150713
OTU012293	Proteobacteria	Deltaproteobacteria	Bdellovibrionales	Bdellovibrionaceae	Vampirovibrio	Vampirovibrio chlorellavorus	Bacteria;Proteobacteria;Deltaproteobacteria;Bdellovibrionales;Bdellovibrionaceae;Vampirovibrio;Vampirovibrio chlorellavorus	779	-0.103785	0.237225	-0.109609	-0.0500234	-0.14927	0.10294	-0.148207	-0.0257427	-0.114997	-0.13897	-0.147832	-0.0671653	0.330738
OTU006864	Proteobacteria	Deltaproteobacteria	Bdellovibrionales	Bdellovibrionaceae	Vampirovibrio	Vampirovibrio chlorellavorus	Bacteria;Proteobacteria;Deltaproteobacteria;Bdellovibrionales;Bdellovibrionaceae;Vampirovibrio;Vampirovibrio chlorellavorus	1460	-0.0976801	0.050834	-0.194067	-0.155663	-0.252973	-0.0228755	-0.166419	-0.298937	-0.264952	-0.162963	-0.273581	-0.281178	-0.0137426
OTU013903	Proteobacteria	Deltaproteobacteria	Bdellovibrionales	Bdellovibrionaceae	Vampirovibrio	Vampirovibrio chlorellavorus	Bacteria;Proteobacteria;Deltaproteobacteria;Bdellovibrionales;Bdellovibrionaceae;Vampirovibrio;Vampirovibrio chlorellavorus	180	0.293871	-0.0737173	0.0962723	0.184813	0.0384791	0.10279	0.0850089	-0.197368	0.100763	0.0819072	0.153493	-0.151073	0.262272
OTU000174	Proteobacteria	Deltaproteobacteria	Bdellovibrionales	Bdellovibrionaceae	Vampirovibrio	Vampirovibrio chlorellavorus	Bacteria;Proteobacteria;Deltaproteobacteria;Bdellovibrionales;Bdellovibrionaceae;Vampirovibrio;Vampirovibrio chlorellavorus	409	0.261709	-0.110006	-0.226441	-0.28989	-0.337893	0.138441	-0.243239	0.0486855	-0.28797	-0.176317	-0.249963	0.0686707	0.0600667
OTU024988	Proteobacteria	Deltaproteobacteria	Bdellovibrionales	Bdellovibrionaceae	Vampirovibrio	Vampirovibrio chlorellavorus	Bacteria;Proteobacteria;Deltaproteobacteria;Bdellovibrionales;Bdellovibrionaceae;Vampirovibrio;Vampirovibrio chlorellavorus	129	-0.171453	0.261644	0.529846	0.437862	0.390792	0.0706679	0.37672	0.252313	0.495028	0.365957	0.468058	0.276768	0.358158
OTU005657	Proteobacteria	Deltaproteobacteria	Bdellovibrionales	Bdellovibrionaceae	Vampirovibrio	Vampirovibrio chlorellavorus	Bacteria;Proteobacteria;Deltaproteobacteria;Bdellovibrionales;Bdellovibrionaceae;Vampirovibrio;Vampirovibrio chlorellavorus	78	-0.0207211	0.211422	-0.143923	-0.132809	-0.146659	0.181973	0.0672752	0.0583629	-0.136934	0.0822929	-0.103123	-0.0106859	0.285369
OTU006454	NA	NA	NA	NA	NA	NA	Bacteria	565	0.132486	-0.230393	-0.232522	-0.216208	-0.250694	-0.081572	-0.240574	-0.213099	-0.229638	-0.228889	-0.214362	-0.230486	-0.12539
OTU009932	Proteobacteria	Deltaproteobacteria	Bdellovibrionales	Bdellovibrionaceae	Vampirovibrio	Vampirovibrio chlorellavorus	Bacteria;Proteobacteria;Deltaproteobacteria;Bdellovibrionales;Bdellovibrionaceae;Vampirovibrio;Vampirovibrio chlorellavorus	257	0.265461	-0.37566	-0.248785	-0.146988	-0.317821	-0.258839	-0.175955	-0.281746	-0.223228	-0.203316	-0.216653	-0.238688	-0.112716
OTU004459	NA	NA	NA	NA	NA	NA	Bacteria	970	-0.359515	0.366306	-0.189181	-0.122191	-0.270544	-0.0116531	-0.0390293	-0.161627	-0.228701	-0.0301588	-0.159366	-0.110111	0.197264
B_S_040767	NA	NA	NA	NA	NA	NA	Bacteria	856	-0.315283	0.420758	-0.141252	-0.00940183	-0.194622	0.0346103	0.0430735	-0.0879585	-0.153728	0.0452578	-0.0804337	-0.00893027	0.132763
OTU000610	NA	NA	NA	NA	NA	NA	Bacteria	4650	-0.308303	0.305312	0.333796	0.28243	0.22689	0.194441	0.446506	0.0888124	0.284272	0.458664	0.369886	0.112044	0.212246
OTU001049	NA	NA	NA	NA	NA	NA	Bacteria	347	-0.131258	0.0132476	-0.127308	-0.0313811	-0.108417	-0.114377	0.0973395	0.189209	-0.0956772	0.0464273	-0.0318973	0.169745	-0.239121
OTU005298	NA	NA	NA	NA	NA	NA	Bacteria	186	-0.221067	0.204475	0.0610733	0.147609	0.0786094	0.0115368	0.258441	0.0707563	0.0884634	0.254575	0.148802	0.0631277	-0.0237186
OTU001414	NA	NA	NA	NA	NA	NA	Bacteria	359	-0.238825	-0.0679865	0.0124584	0.0021816	0.0567389	-0.183565	-0.0365355	0.0826293	0.0221471	-0.0128145	0.0319951	0.178228	-0.404964
OTU000460	NA	NA	NA	NA	NA	NA	Bacteria	2034	0.01221	-0.207033	-0.0875632	-0.000310704	-0.114074	0.0571886	0.0508678	-0.239407	-0.109783	0.0778981	-0.0125749	-0.172798	-0.181096
OTU000180	NA	NA	NA	NA	NA	NA	Bacteria	3573	-0.366911	0.316095	0.438437	0.400498	0.331222	0.14869	0.461578	0.149951	0.408468	0.448381	0.440735	0.155091	0.0739044
OTU005416	NA	NA	NA	NA	NA	NA	Bacteria	204	-0.0828043	-0.0156301	0.289984	0.41402	0.20368	0.532902	0.364767	-0.293185	0.321314	0.451336	0.391543	-0.385004	0.391445
OTU001197	NA	NA	NA	NA	NA	NA	Bacteria	4351	-0.210623	0.0311165	0.194378	0.224018	0.157755	0.0114377	0.333466	-0.0695053	0.195034	0.314708	0.259472	-0.0122119	-0.270881
OTU002890	NA	NA	NA	NA	NA	NA	Bacteria	625	-0.239541	0.114668	0.00281877	0.0896308	-0.0630777	0.092294	0.172928	-0.111977	-0.0133004	0.220317	0.0887864	-0.0585086	-0.0098571
OTU009107	NA	NA	NA	NA	NA	NA	Bacteria	206	-0.166371	0.156368	-0.0319285	-0.169816	-0.109038	0.0231745	-0.0235396	0.00798676	-0.120539	0.0375642	-0.0363536	-0.0177841	-0.0140769
OTU001802	NA	NA	NA	NA	NA	NA	Bacteria	1291	-0.327839	0.174376	0.0866317	0.124903	0.0163411	0.0571886	0.185259	-0.0846292	0.092304	0.187579	0.123295	-0.111433	-0.16033
OTU006413	NA	NA	NA	NA	NA	NA	Bacteria	201	-0.126236	0.0329397	-0.220803	-0.227211	-0.398435	-0.0230735	-0.295814	-0.395002	-0.286424	-0.215289	-0.228927	-0.346741	0.109044
OTU000542	NA	NA	NA	NA	NA	NA	Bacteria	7047	-0.210012	-0.0101668	0.208351	0.250428	0.162468	0	0.305835	-0.0363616	0.202701	0.327795	0.278181	-0.0439628	-0.183845
OTU001171	NA	NA	NA	NA	NA	NA	Bacteria	1788	-0.313187	0.113067	0.306782	0.367563	0.337507	0.14869	0.497374	0.0659657	0.313097	0.516309	0.415278	0.0705236	0.115437
OTU000914	NA	NA	NA	NA	NA	NA	Bacteria	2226	-0.227717	0.0797939	0.212077	0.209415	0.139528	-0.0800641	0.272551	-0.152847	0.209754	0.242419	0.255792	-0.110517	-0.0497786
OTU000740	NA	NA	NA	NA	NA	NA	Bacteria	360	0.190462	-0.456508	-0.306785	-0.263569	-0.346993	-0.400933	-0.22045	-0.106673	-0.301291	-0.213923	-0.252036	-0.0619172	-0.292705
OTU025689	NA	NA	NA	NA	NA	NA	Bacteria	120	-0.161945	-0.0286115	0.209344	0.327446	0.223639	0.363851	0.35154	0.177651	0.244038	0.412476	0.318353	0.192046	0.000626768
OTU000446	NA	NA	NA	NA	NA	NA	Bacteria	469	-0.0134331	0.0573125	0.267233	0.284338	0.167365	0.0571974	0.260659	0.113607	0.234322	0.300421	0.313347	0.11145	0.0960599
OTU004537	NA	NA	NA	NA	NA	NA	Bacteria	297	-0.235186	0.116835	0.0549935	0.0606243	-0.0613167	0.228894	0.111852	-0.0714797	0.0497089	0.168986	0.132884	-0.17993	0.165011
OTU000766	NA	NA	NA	NA	NA	NA	Bacteria	709	-0.12149	0.0622331	0.0766954	0.0292062	0.0606507	-0.194441	0.178351	0.264185	0.0524385	0.107499	0.0634879	0.227446	-0.31333
OTU001142	NA	NA	NA	NA	NA	NA	Bacteria	2923	-0.0763126	-0.00369702	0.0726588	0.0593445	-0.0125701	-0.0114377	0.190911	0.0794806	0.0315857	0.206897	0.0996791	0.105327	0.0720721
OTU001433	NA	NA	NA	NA	NA	NA	Bacteria	1354	-0.176435	0.065622	0.0701748	0.151934	-0.0678785	0.14869	0.197191	-0.0826985	0.0827976	0.236499	0.187703	-0.0818196	0.107192
OTU002507	NA	NA	NA	NA	NA	NA	Bacteria	800	-0.184982	0.140487	0.181337	0.309151	0.4035	0.343132	0.427666	0.115199	0.273232	0.468635	0.353324	0.0741871	0.10536
OTU001837	NA	NA	NA	NA	NA	NA	Bacteria	628	-0.0628816	-0.0200255	0.138487	0.210968	0.101189	-0.125815	0.222939	0.0257427	0.160995	0.211571	0.184023	0.0815143	-0.200336
OTU000243	NA	NA	NA	NA	NA	NA	Bacteria	3499	-0.163004	-0.0191012	0.0434711	0.14541	-0.0232547	-0.0800641	0.167675	-0.0225249	0.092304	0.169195	0.172982	-0.0494581	-0.062605
OTU002287	NA	NA	NA	NA	NA	NA	Bacteria	2288	-0.00915751	0.0040051	0.180716	0.230543	0.236946	0.0343132	0.265643	0.420572	0.236126	0.277629	0.26806	0.411235	-0.169797
OTU002713	NA	NA	NA	NA	NA	NA	Bacteria	971	-0.164835	-0.0345055	-0.0273247	-0.000621408	-0.126329	-0.10294	0.0584037	-0.0138367	-0.0453853	0.0813256	0.00889444	0.0183178	-0.266911
OTU006585	NA	NA	NA	NA	NA	NA	Bacteria	641	0.0134392	-0.129475	-0.0416335	0.107569	0.0154078	0.251784	0.17846	0.255009	0.0285366	0.231031	0.125826	0.223919	-0.0378915
OTU000032	NA	NA	NA	NA	NA	NA	Bacteria	1825	0.0616606	-0.318251	-0.210835	-0.0164673	-0.188551	-0.25163	-0.137531	0.0659657	-0.11101	-0.121209	-0.0680885	0.107159	-0.417468
OTU003989	NA	NA	NA	NA	NA	NA	Bacteria	301	-0.108947	0.352953	0.350422	0.369386	0.190989	0.120743	0.291066	-0.199448	0.309388	0.308101	0.339346	-0.274712	0.389627
OTU005137	NA	NA	NA	NA	NA	NA	Bacteria	604	-0.0606249	-0.162549	-0.0361294	0.0311657	0.0302607	-0.172092	0.0453544	0.109096	-0.00645956	0.0546959	0.0276881	0.119431	-0.171237
OTU018345	NA	NA	NA	NA	NA	NA	Bacteria	135	-0.31025	0.505169	0.17161	0.266196	0.250322	0.490863	0.290547	0.260027	0.226297	0.33969	0.262128	0.20532	0.323978
OTU009927	NA	NA	NA	NA	NA	NA	Bacteria	619	-0.1188	0.0169966	0.339803	0.414504	0.299455	0.309766	0.505198	0.00710095	0.341126	0.549459	0.421782	-0.0379729	0.231583
OTU002410	NA	NA	NA	NA	NA	NA	Bacteria	3506	-0.0555556	0.0360459	0.218287	0.407644	0.219662	0.205879	0.468486	0.0080446	0.256366	0.48733	0.363139	0.104412	-0.0030539
OTU004628	NA	NA	NA	NA	NA	NA	Bacteria	377	-0.11402	0.0165978	-0.25698	-0.253157	-0.358435	-0.0234742	-0.0921543	-0.306762	-0.326328	-0.068746	-0.219684	-0.11905	0.00125354
OTU003102	NA	NA	NA	NA	NA	NA	Bacteria	637	-0.306799	-0.0132883	0.00093438	0.0632664	0.043815	0.0803096	0.16126	-0.0193662	-0.00676716	0.212845	0.0710661	-0.00826829	0.00275694
OTU021866	NA	NA	NA	NA	NA	NA	Bacteria	154	0.0870982	0.0941366	-0.115806	-0.0280972	-0.265823	-0.128487	-0.0299824	-0.281954	-0.167249	-0.0350031	-0.0919923	-0.178853	0.1669
OTU009296	NA	NA	NA	NA	NA	NA	Bacteria	239	-0.0309726	-0.00478472	-0.0106092	-0.0778498	-0.194244	-0.0118423	-0.059169	-0.183241	-0.123827	-0.038391	-0.0679563	-0.222531	0.118256
OTU006221	NA	NA	NA	NA	NA	NA	Bacteria	823	-0.262611	0.0220617	0.0704376	-0.051967	-0.113933	-0.252015	0.045285	-0.3964	-0.036241	0.00920604	-0.0119798	-0.340009	-0.239945
OTU014166	NA	NA	NA	NA	NA	NA	Bacteria	296	-0.025667	-0.111112	0.146588	0.174223	0.0385216	0.162221	0.155871	-0.155823	0.0751813	0.217494	0.144948	-0.0836624	-0.0498106
OTU003545	NA	NA	NA	NA	NA	NA	Bacteria	119	-0.269525	0.154529	0.238762	0.140486	0.232816	-0.0770922	0.141094	-0.0249421	0.211171	0.132662	0.203968	-0.0929418	-0.136711
OTU000260	NA	NA	NA	NA	NA	NA	Bacteria	2862	-0.18254	0.131244	0.392171	0.481281	0.417641	0.25163	0.393754	0.0379705	0.398042	0.423142	0.434908	0.100748	0.128875
OTU010614	NA	NA	NA	NA	NA	NA	Bacteria	98	0.128734	-0.0977856	-0.0225073	0.0723419	-0.0645397	0.200986	-0.0358648	-0.116977	-0.00673583	0.0297723	0.0205474	-0.167648	-0.015093
OTU001115	NA	NA	NA	NA	NA	NA	Bacteria	887	-0.0891876	0.088166	0.427831	0.486549	0.342744	0.274673	0.401535	-0.16904	0.432345	0.453956	0.500541	-0.0803421	0.395722
OTU002314	NA	NA	NA	NA	NA	NA	Bacteria	154	-0.216449	0.0733466	0.329947	0.379576	0.354565	0.093897	0.390206	0.34259	0.338129	0.378103	0.354075	0.320651	0.0267943
OTU017259	NA	NA	NA	NA	NA	NA	Bacteria	627	-0.176363	0.166567	0.0299002	0.0380222	-0.129554	0.0229456	0.0478741	-0.182365	-0.0301446	0.0800123	0.0513768	-0.049916	0.145811
OTU002542	NA	NA	NA	NA	NA	NA	Bacteria	321	0.0818996	-0.23959	0.0360176	0.239747	0.226319	-0.0230735	0.263509	0.176891	0.167338	0.250804	0.230783	0.128411	0.0730041
OTU048872	NA	NA	NA	NA	NA	NA	Bacteria	129	-0.146658	0.0709462	0.118469	0.26083	0.212823	0.245431	0.300736	0.00252617	0.189384	0.336102	0.224887	-0.0420228	0.049228
OTU003354	NA	NA	NA	NA	NA	NA	Bacteria	1749	-0.14591	0.050834	0.229465	0.307908	0.260829	0.14869	0.420758	0.0978223	0.256366	0.451809	0.347803	0.0955579	-0.0659643
OTU003356	NA	NA	NA	NA	NA	NA	Bacteria	470	-0.122593	-0.102441	0.158601	0.283329	0.258711	-0.0171828	0.23806	-0.0243318	0.215296	0.239045	0.201967	-0.162972	-0.0853342
OTU002474	NA	NA	NA	NA	NA	NA	Bacteria	345	-0.135433	0.220155	0.369292	0.397687	0.291915	0.309291	0.348128	0.0815359	0.384676	0.388058	0.407466	0.0282832	0.273742
OTU010682	NA	NA	NA	NA	NA	NA	Bacteria	371	-0.0715063	0.0529662	0.314053	0.271456	0.254809	0.195488	0.387982	0.0949522	0.279945	0.418842	0.365402	0.0509522	0.171325
OTU032065	NA	NA	NA	NA	NA	NA	Bacteria	248	0.131351	-0.377887	-0.114414	-0.0242092	0.0252756	0.132242	0.113648	0.101584	-0.075844	0.155069	-0.0124884	0.0704429	-0.208323
OTU007382	NA	NA	NA	NA	NA	NA	Bacteria	119	0.0514296	0.0519072	0.288093	0.218716	0.0932	0.105593	0.134795	-0.0486452	0.238162	0.156416	0.251295	-0.105693	-0.0394709
OTU003698	NA	NA	NA	NA	NA	NA	Bacteria	258	-0.517423	0.17485	0.235384	0.24506	0.300147	0.0114993	0.427759	0.124877	0.292277	0.382816	0.306044	0.0662992	-0.00875049
OTU001998	NA	NA	NA	NA	NA	NA	Bacteria	161	0.160379	-0.262562	-0.0973432	-0.00223186	-0.158821	0.0645542	0.115354	-0.0567956	-0.0984963	0.160674	0.0361943	-0.00313288	0.0947987
OTU002583	NA	NA	NA	NA	NA	NA	Bacteria	488	-0.261294	0.0896526	-0.0114888	0.118068	-0.0905047	-0.0343132	0.145067	-0.140298	0.0187061	0.13118	0.0490728	-0.16944	-0.107803
OTU003491	NA	NA	NA	NA	NA	NA	Bacteria	927	-0.203907	0.120461	0.080111	0.27808	0.0351963	0.480384	0.323418	-0.361042	0.106717	0.405382	0.243524	-0.384064	0.280348
OTU001912	NA	NA	NA	NA	NA	NA	Bacteria	998	0.185621	-0.377769	-0.267699	-0.212399	-0.247669	-0.131554	-0.0650076	0.248616	-0.277107	-0.0992573	-0.199082	0.258931	-0.319487
OTU000592	NA	NA	NA	NA	NA	NA	Bacteria	135	-0.0447934	-0.0961093	0.427609	0.461676	0.372946	0.176057	0.523282	-0.0777637	0.399964	0.504563	0.463445	-0.132678	0.0647138
OTU006991	NA	NA	NA	NA	NA	NA	Bacteria	342	0.21554	-0.0774951	-0.00481361	0.183343	0.0911471	-0.125834	0.176494	0.108297	0.11164	0.110321	0.129603	0.12916	0.0293219
OTU004202	NA	NA	NA	NA	NA	NA	Bacteria	691	0.0500611	-0.14634	0.104952	0.0282741	0.0443096	0.0114377	0.160139	-0.0222031	0.0469186	0.198173	0.135257	0.0125172	-0.172851
OTU029146	NA	NA	NA	NA	NA	NA	Bacteria	182	0.021088	-0.0948099	0.0445276	-0.0650449	0.0409529	-0.131695	0.0778955	0.305666	-0.0105926	0.0673509	0.0489584	0.270991	-0.146245
OTU002503	NA	NA	NA	NA	NA	NA	Bacteria	1560	-0.259502	0.151755	0.14006	0.147918	0.110005	0.125834	0.192196	-0.101056	0.140164	0.195398	0.151229	-0.110534	-0.0514661
OTU001732	NA	NA	NA	NA	NA	NA	Bacteria	438	0.0177072	-0.140354	-0.0357139	-0.0220634	-0.110162	-0.102955	0.0857347	-0.100412	-0.0749892	0.0895965	-0.00199389	-0.0103817	-0.306048
OTU003131	NA	NA	NA	NA	NA	NA	Bacteria	681	-0.119066	0.207681	0.59021	0.548477	0.49298	0.411821	0.483632	0.013517	0.548694	0.537267	0.585436	-0.0235115	0.280544
OTU001390	NA	NA	NA	NA	NA	NA	Bacteria	573	-0.0930807	-0.0445002	-0.164451	-0.152089	-0.134282	-0.355657	-0.0768506	-0.14331	-0.153799	-0.155024	-0.135056	-0.0903388	-0.0784196
OTU012199	NA	NA	NA	NA	NA	NA	Bacteria	150	0.0839698	-0.239496	0.117684	0.0683761	0.195945	0.233063	0.0537453	0.259981	0.121537	0.120318	0.153116	0.230486	0.00280028
OTU007935	NA	NA	NA	NA	NA	NA	Bacteria	290	0.011662	-0.172527	0.0149846	-0.00187426	0.23759	0	-0.0795537	0.138303	0.0746108	-0.0679797	0.0448659	0.144109	-0.0922639
OTU006743	NA	NA	NA	NA	NA	NA	Bacteria	171	-0.0948311	0.31417	0.367379	0.218122	0.336943	0.126904	0.226769	0.362545	0.287042	0.250175	0.313382	0.352899	0.176504
OTU001940	NA	NA	NA	NA	NA	NA	Bacteria	3586	-0.0665446	-0.127855	0.0145939	0.0941434	0.0666215	-0.0457509	0.189655	-0.119382	0.0187061	0.189448	0.116855	0.0134331	-0.354253
OTU002944	NA	NA	NA	NA	NA	NA	Bacteria	2185	0.204643	-0.257408	-0.0422549	0.0170992	0.0135211	0.0457789	0.039588	0.213795	-0.00675059	0.0632919	0.0239376	0.186345	-0.0186402
OTU011767	NA	NA	NA	NA	NA	NA	Bacteria	1091	-0.0116173	-0.0123422	0.462121	0.331251	0.371385	0.154645	0.402847	-0.068806	0.40249	0.416612	0.448781	-0.0290476	0.0561248
OTU003882	NA	NA	NA	NA	NA	NA	Bacteria	365	0.0783718	-0.00690552	0.191712	0.0867363	0.145998	0.104878	0.0582241	0.234081	0.158091	0.0955557	0.181864	0.176986	0.129124
OTU002862	PHY_Coriobacteriia	Coriobacteriia	Eggerthellales	Eggerthellaceae	NA	NA	Bacteria;PHY_Coriobacteriia;Coriobacteriia;Eggerthellales;Eggerthellaceae	447	0.32406	-0.191613	-0.00497573	0.0430984	0.115192	0.280653	0.136484	-0.10329	-0.0202704	0.190986	0.0407006	-0.129644	-0.0220217
OTU004691	PHY_Coriobacteriia	Coriobacteriia	Eggerthellales	Eggerthellaceae	NA	NA	Bacteria;PHY_Coriobacteriia;Coriobacteriia;Eggerthellales;Eggerthellaceae	449	0.0522058	-0.204599	-0.0203414	0.0348042	0.00691461	0.22307	0.106776	0.0934925	-0.0156419	0.164858	0.0372703	0.0654962	-0.11515
OTU014143	PHY_Coriobacteriia	Coriobacteriia	Eggerthellales	Eggerthellaceae	NA	NA	Bacteria;PHY_Coriobacteriia;Coriobacteriia;Eggerthellales;Eggerthellaceae	101	0.0848269	-0.179725	0.0385332	0.218493	0.0349981	0.242631	-0.0792649	-0.0508542	0.136934	0.0142112	0.144437	-0.0521344	0.0255893
OTU017390	PHY_Coriobacteriia	Coriobacteriia	Eggerthellales	Eggerthellaceae	NA	NA	Bacteria;PHY_Coriobacteriia;Coriobacteriia;Eggerthellales;Eggerthellaceae	462	0.0642006	-0.164615	-0.112109	-0.00529005	0.0136909	0.355112	-0.113841	0.105062	-0.0440727	-0.0106103	-0.0156659	0.0779698	-0.144212
OTU006213	PHY_Coriobacteriia	Coriobacteriia	Eggerthellales	Eggerthellaceae	NA	NA	Bacteria;PHY_Coriobacteriia;Coriobacteriia;Eggerthellales;Eggerthellaceae	190	0.112064	-0.0670594	0.0822255	0.219407	0.230423	0.344184	0.0755907	0.0484156	0.148877	0.175027	0.19997	0.0462412	0.0529945
OTU000149	PHY_Coriobacteriia	Coriobacteriia	Eggerthellales	Eggerthellaceae	NA	NA	Bacteria;PHY_Coriobacteriia;Coriobacteriia;Eggerthellales;Eggerthellaceae	1744	-0.0262515	-0.337969	-0.159291	-0.057791	0.0405386	0.0343132	0.0188399	0.1876	-0.0650114	0.0592025	-0.0263766	0.123645	-0.306306
OTU021068	PHY_Coriobacteriia	Coriobacteriia	Eggerthellales	Eggerthellaceae	NA	NA	Bacteria;PHY_Coriobacteriia;Coriobacteriia;Eggerthellales;Eggerthellaceae	185	-0.0486712	-0.0956944	-0.157209	-0.0990816	-0.16854	-0.0236845	-0.122889	0.0469763	-0.143829	-0.0535538	-0.12067	-0.00790238	0.0603926
OTU030319	PHY_Coriobacteriia	Coriobacteriia	Eggerthellales	Eggerthellaceae	NA	NA	Bacteria;PHY_Coriobacteriia;Coriobacteriia;Eggerthellales;Eggerthellaceae	301	-0.17024	0.0772573	0.322361	0.211303	0.296618	0.126201	0.237481	-0.250793	0.305445	0.260352	0.281496	-0.303477	0.143361
OTU002785	PHY_Coriobacteriia	Coriobacteriia	Eggerthellales	Eggerthellaceae	NA	NA	Bacteria;PHY_Coriobacteriia;Coriobacteriia;Eggerthellales;Eggerthellaceae	600	-0.140415	-0.133093	-0.187547	-0.13671	-0.219034	0.0228755	-0.182747	-0.724979	-0.220794	-0.124325	-0.229109	-0.667074	-0.126432
OTU022044	PHY_Coriobacteriia	Coriobacteriia	Eggerthellales	Eggerthellaceae	NA	NA	Bacteria;PHY_Coriobacteriia;Coriobacteriia;Eggerthellales;Eggerthellaceae	254	-0.0801896	-0.0981643	-0.0939976	0.0706225	0.0703003	0.0117371	0.364751	0.186237	0.0106993	0.357799	0.11236	0.0966495	-0.137262
OTU001467	PHY_Coriobacteriia	Coriobacteriia	Eggerthellales	Eggerthellaceae	NA	NA	Bacteria;PHY_Coriobacteriia;Coriobacteriia;Eggerthellales;Eggerthellaceae	273	-0.0128429	0.044419	-0.354323	-0.302417	-0.305548	0.0352114	-0.231997	-0.0242702	-0.320349	-0.182257	-0.250213	0.0812983	0.202916
OTU001136	PHY_Coriobacteriia	Coriobacteriia	Eggerthellales	Eggerthellaceae	NA	NA	Bacteria;PHY_Coriobacteriia;Coriobacteriia;Eggerthellales;Eggerthellaceae	1154	0.117234	-0.104611	0.0645955	0.185519	0.121163	0.125834	0.261287	0.165422	0.105966	0.291851	0.184204	0.181374	-0.00763592
OTU002988	PHY_Coriobacteriia	Coriobacteriia	Eggerthellales	Eggerthellaceae	NA	NA	Bacteria;PHY_Coriobacteriia;Coriobacteriia;Eggerthellales;Eggerthellaceae	1066	0.131868	-0.324721	-0.0512338	0.0413237	-0.0213692	-0.125815	0.0615437	0.166362	-0.0101197	0.0757169	0.037418	0.102274	-0.323408
OTU017292	PHY_Coriobacteriia	Coriobacteriia	Eggerthellales	Eggerthellaceae	NA	NA	Bacteria;PHY_Coriobacteriia;Coriobacteriia;Eggerthellales;Eggerthellaceae	320	-0.18125	0.154547	0.0317882	0.0194198	-0.0216735	-0.0493026	0.126891	0.142347	0.0173494	0.0812592	0.0345388	0.0855394	0.0661487
OTU027193	PHY_Coriobacteriia	Coriobacteriia	Eggerthellales	Eggerthellaceae	NA	NA	Bacteria;PHY_Coriobacteriia;Coriobacteriia;Eggerthellales;Eggerthellaceae	146	-0.235483	0.0653027	-0.201512	-0.168304	-0.0751625	-0.0718335	0.0384547	0.145002	-0.146531	-0.0138616	-0.109956	0.108812	-0.140811
OTU000665	PHY_Coriobacteriia	Coriobacteriia	Eggerthellales	Eggerthellaceae	NA	NA	Bacteria;PHY_Coriobacteriia;Coriobacteriia;Eggerthellales;Eggerthellaceae	131	-0.104622	0.0580134	0.222089	0.198954	0.250888	0.240611	0.446916	0.179633	0.179213	0.446689	0.232116	0.0767557	0.315735
OTU005912	PHY_Coriobacteriia	Coriobacteriia	Eggerthellales	Eggerthellaceae	NA	NA	Bacteria;PHY_Coriobacteriia;Coriobacteriia;Eggerthellales;Eggerthellaceae	217	0.103252	-0.0803551	0.0999685	0.129471	0.0726788	0.209757	0.158037	-0.0714701	0.107477	0.207619	0.178114	-0.0482123	0.0183574
OTU000138	PHY_Coriobacteriia	Coriobacteriia	Eggerthellales	Eggerthellaceae	NA	NA	Bacteria;PHY_Coriobacteriia;Coriobacteriia;Eggerthellales;Eggerthellaceae	996	-0.168498	0.114607	0.169848	0.276527	0.253287	0.0800641	0.38559	0.343343	0.2303	0.399773	0.330014	0.349565	-0.00671858
OTU001218	PHY_Coriobacteriia	Coriobacteriia	Eggerthellales	Eggerthellaceae	NA	NA	Bacteria;PHY_Coriobacteriia;Coriobacteriia;Eggerthellales;Eggerthellaceae	278	0.0581519	-0.295717	-0.406924	-0.376935	-0.282558	-0.389098	-0.223498	0.301624	-0.355816	-0.289299	-0.4143	0.198769	-0.429147
OTU004529	PHY_Coriobacteriia	Coriobacteriia	Eggerthellales	Eggerthellaceae	NA	NA	Bacteria;PHY_Coriobacteriia;Coriobacteriia;Eggerthellales;Eggerthellaceae	293	0.126761	0.0939449	0.054817	0.0987953	-0.0400324	0.137674	0.184567	-0.0161385	0.029837	0.201906	0.128903	0.0701274	-0.0683108
OTU010502	PHY_Coriobacteriia	Coriobacteriia	Eggerthellales	Eggerthellaceae	NA	NA	Bacteria;PHY_Coriobacteriia;Coriobacteriia;Eggerthellales;Eggerthellaceae	82	-0.0567452	-0.0870095	-0.2283	-0.214375	-0.193605	-0.0340744	-0.0931698	-0.0958633	-0.213227	-0.106194	-0.180001	0.0156437	-0.258382
OTU011537	NA	NA	NA	NA	NA	NA	Bacteria	244	-0.232012	0.252441	0.135174	0.099336	0.144861	-0.0402476	0.143007	0.16742	0.156004	0.165877	0.214308	0.196135	0.156741
OTU022357	NA	NA	NA	NA	NA	NA	Bacteria	189	0.336448	-0.406723	-0.0365315	0.130057	0.0926247	0.0566593	0.158657	0.127124	0.0531683	0.188698	0.0907799	0.0578476	0.0563524
OTU000347	NA	NA	NA	NA	NA	NA	Bacteria	239	-0.00828614	-0.162615	-0.17404	-0.27005	-0.121481	0.0287483	-0.127854	0.0834673	-0.203946	-0.109488	-0.203053	0.0635368	-0.196195
OTU005757	NA	NA	NA	NA	NA	NA	Bacteria	132	0.0054865	-0.0702564	-0.269632	-0.261426	-0.341369	0.0706679	-0.26702	-0.142062	-0.315206	-0.176591	-0.254271	-0.054359	-0.0976016
OTU000028	NA	NA	NA	NA	NA	NA	Bacteria	886	0.0677656	-0.106597	-0.0229776	-0.00341775	-0.0241974	0.194441	0.143811	-0.100075	-0.0358789	0.185709	0.0637946	0.00824302	-0.00794014
OTU006079	NA	NA	NA	NA	NA	NA	Bacteria	693	-0.0775336	0.0502178	0.0422291	-0.0944541	-0.028597	0.0228755	0.0182119	-0.0112624	-0.0318924	0.0560866	0.0144151	0.0213708	-0.0433654
OTU000941	NA	NA	NA	NA	NA	NA	Bacteria	705	0.0891331	-0.238458	-0.0347769	0.0584124	0.120359	0.194441	0.129367	0.346561	0.0551984	0.180412	0.123295	0.271104	-0.0974195
OTU002100	NA	NA	NA	NA	NA	NA	Bacteria	166	-0.234485	0.155512	0.173839	0.250033	0.150128	0.0859142	0.095916	0.0388343	0.225585	0.111721	0.18968	0.0342456	0.0487842
OTU000936	PHY_Coriobacteriia	Coriobacteriia	Eggerthellales	Eggerthellaceae	NA	NA	Bacteria;PHY_Coriobacteriia;Coriobacteriia;Eggerthellales;Eggerthellaceae	596	0.143468	-0.264337	-0.498676	-0.499302	-0.450638	-0.263068	-0.438342	-0.0379705	-0.522851	-0.400708	-0.485514	0.0696077	-0.319438
OTU021425	NA	NA	NA	NA	NA	NA	Bacteria	318	-0.045928	-0.0624239	0.166943	0.216913	0.208673	0.28682	0.337639	0.0171068	0.175946	0.364118	0.2495	0.0361355	0.162353
OTU002578	NA	NA	NA	NA	NA	NA	Bacteria	873	-0.387668	0.232912	0.331933	0.358242	0.376474	0.114377	0.217915	0.161214	0.437907	0.205963	0.386448	0.0870096	0.185066
OTU003350	PHY_Coriobacteriia	Coriobacteriia	Eggerthellales	Eggerthellaceae	NA	NA	Bacteria;PHY_Coriobacteriia;Coriobacteriia;Eggerthellales;Eggerthellaceae	132	0.0493785	-0.336746	-0.339046	-0.107153	-0.203515	-0.0578192	-0.0740741	-0.242191	-0.244414	-0.0260773	-0.18898	-0.247959	-0.12882
OTU001496	PHY_Coriobacteriia	Coriobacteriia	Eggerthellales	Eggerthellaceae	NA	NA	Bacteria;PHY_Coriobacteriia;Coriobacteriia;Eggerthellales;Eggerthellaceae	266	-0.0283262	0.197328	-0.199193	-0.214048	-0.220296	-0.0692205	-0.124787	0.0120091	-0.224252	-0.0810869	-0.181904	0.0908424	0.044665
OTU004097	PHY_Coriobacteriia	Coriobacteriia	Eggerthellales	Eggerthellaceae	NA	NA	Bacteria;PHY_Coriobacteriia;Coriobacteriia;Eggerthellales;Eggerthellaceae	172	-0.275965	0.176727	0.213327	0.228925	0.154145	0.24648	0.258096	0.132413	0.209423	0.320228	0.282158	0.0529457	0.188814
OTU004520	PHY_Coriobacteriia	Coriobacteriia	Eggerthellales	Eggerthellaceae	NA	NA	Bacteria;PHY_Coriobacteriia;Coriobacteriia;Eggerthellales;Eggerthellaceae	169	0.0979745	-0.25359	-0.322455	-0.153448	-0.119084	0.0118423	-0.0260084	-0.00732963	-0.232095	-0.0203246	-0.163857	0.0515235	-0.197304
OTU006582	PHY_Coriobacteriia	Coriobacteriia	Eggerthellales	Eggerthellaceae	NA	NA	Bacteria;PHY_Coriobacteriia;Coriobacteriia;Eggerthellales;Eggerthellaceae	146	0.261364	-0.283946	-0.0797922	0.0791922	0.124339	0.0598613	0.102875	0.0124624	0.015247	0.131766	0.0638867	-0.108013	-0.00831122
OTU001341	PHY_Coriobacteriia	Coriobacteriia	Eggerthellales	Eggerthellaceae	NA	NA	Bacteria;PHY_Coriobacteriia;Coriobacteriia;Eggerthellales;Eggerthellaceae	576	-0.0360195	-0.109986	-0.199036	-0.181762	-0.12413	0.0686264	-0.178351	-0.123887	-0.208221	-0.116224	-0.183716	-0.0305297	-0.165827
OTU001184	PHY_Coriobacteriia	Coriobacteriia	Eggerthellales	Eggerthellaceae	NA	NA	Bacteria;PHY_Coriobacteriia;Coriobacteriia;Eggerthellales;Eggerthellaceae	92	0.232111	-0.221675	-0.116901	0.0808049	-0.00116754	0.0991537	0.0318869	0.338731	0.000379774	0.0389744	0.0155731	0.29869	0.0143718
OTU005538	PHY_Coriobacteriia	Coriobacteriia	Eggerthellales	Eggerthellaceae	NA	NA	Bacteria;PHY_Coriobacteriia;Coriobacteriia;Eggerthellales;Eggerthellaceae	107	-0.094814	-0.114833	-0.13599	-0.342925	-0.0855716	-0.343426	-0.141746	0.202231	-0.192725	-0.209053	-0.266427	0.120748	-0.309235
OTU278740	Firmicutes	Negativicutes	Selenomonadales	Veillonellaceae	NA	NA	Bacteria;Firmicutes;Negativicutes;Selenomonadales;Veillonellaceae	17	NA	NA	NA	NA	NA	NA	NA	NA	NA	NA	NA	NA	NA
OTU002536	Firmicutes	Clostridia	Clostridiales	NA	NA	NA	Bacteria;Firmicutes;Clostridia;Clostridiales	887	0.286935	-0.094582	-0.133829	-0.237378	-0.173782	-0.10294	-0.0584037	0.168293	-0.170195	-0.0348983	-0.1098	0.185315	0.057108
OTU002283	Firmicutes	Clostridia	Clostridiales	NA	NA	NA	Bacteria;Firmicutes;Clostridia;Clostridiales	506	0.489621	-0.186699	-0.228534	-0.244213	-0.303882	0.240192	-0.250571	-0.0675746	-0.278752	-0.146448	-0.214387	-0.0830408	0.227821
OTU007543	Firmicutes	Clostridia	Clostridiales	Eubacteriaceae	Eubacterium	NA	Bacteria;Firmicutes;Clostridia;Clostridiales;Eubacteriaceae;Eubacterium	376	-0.200697	0.132336	0.174585	0.260154	0.280794	0.19119	0.31365	0.066828	0.20271	0.316139	0.238007	0.0253616	0.224766
OTU004560	Firmicutes	Clostridia	Clostridiales	NA	NA	NA	Bacteria;Firmicutes;Clostridia;Clostridiales	1645	-0.198716	0.0117251	0.285638	0.468014	0.426463	0.355112	0.312906	0.163394	0.387287	0.359816	0.416835	0.12414	0.044961
OTU089459	Firmicutes	Clostridia	Clostridiales	NA	NA	NA	Bacteria;Firmicutes;Clostridia;Clostridiales	85	0.290338	-0.191369	0.0341548	0.0784046	0.0127083	0.240521	-0.0660299	-0.183222	0.0510929	0.0443547	0.102202	-0.160006	0.377414
OTU003104	Firmicutes	Clostridia	Clostridiales	NA	NA	NA	Bacteria;Firmicutes;Clostridia;Clostridiales	213	0.190768	-0.0394952	0.169175	0.0308068	0.153432	0.131735	0.052518	0.0101517	0.118704	0.0784854	0.112119	0.0247669	0.0636183
OTU039565	Firmicutes	Clostridia	Clostridiales	Eubacteriaceae	Eubacterium	NA	Bacteria;Firmicutes;Clostridia;Clostridiales;Eubacteriaceae;Eubacterium	233	0.0739085	-0.0355808	-0.274932	-0.321848	-0.444431	-0.139047	-0.222672	-0.23944	-0.377615	-0.232014	-0.331066	-0.105931	-0.0405291
OTU008488	Firmicutes	Clostridia	Clostridiales	FAM_Anaerovorax	Anaerovorax	Anaerovorax odorimutans	Bacteria;Firmicutes;Clostridia;Clostridiales;FAM_Anaerovorax;Anaerovorax;Anaerovorax odorimutans	709	-0.188673	0.231407	0.00217389	0.134866	-0.0311157	-0.142993	0.0307766	0.127446	0.0775962	-0.015582	0.0892647	0.0748092	0.129352
OTU088699	Firmicutes	Clostridia	Clostridiales	NA	NA	NA	Bacteria;Firmicutes;Clostridia;Clostridiales	95	0.0805109	0.206532	0.190668	0.0239019	0.177858	-0.204258	0.0241553	0.145873	0.132276	-0.00385236	0.0943769	0.236956	-0.128792
OTU006372	Firmicutes	Clostridia	Clostridiales	NA	NA	NA	Bacteria;Firmicutes;Clostridia;Clostridiales	1124	-0.197192	0.018177	0.319823	0.290819	0.185095	0.0343132	0.307719	-0.188565	0.24042	0.33652	0.299957	-0.119982	-0.0717667
OTU001875	Firmicutes	Clostridia	Clostridiales	NA	NA	NA	Bacteria;Firmicutes;Clostridia;Clostridiales	1102	-0.433455	0.227366	0.455826	0.42349	0.415127	0	0.187143	-0.11552	0.485746	0.162963	0.379394	-0.122729	0.0244312
OTU022282	Firmicutes	Clostridia	Clostridiales	NA	NA	NA	Bacteria;Firmicutes;Clostridia;Clostridiales	178	-0.0549921	0.0596495	-0.0569038	0.123209	-0.182856	0.165792	0.0936301	-0.0832913	-0.0374655	0.145499	0.0463627	-0.140978	0.135646
OTU106232	Firmicutes	Clostridia	Clostridiales	NA	NA	NA	Bacteria;Firmicutes;Clostridia;Clostridiales	121	-0.176253	-0.0508256	0.0512253	0.0128144	0.0129608	0.104828	-0.0518012	-0.212342	0.0505901	-0.0257021	0.0632474	-0.251828	0.0251905
OTU089609	Firmicutes	Clostridia	Clostridiales	NA	NA	NA	Bacteria;Firmicutes;Clostridia;Clostridiales	150	0	-0.00534158	-0.196886	-0.157377	-0.105468	-0.0708241	-0.22943	-0.032279	-0.175076	-0.205291	-0.176242	0.0109646	-0.166032
OTU011852	Firmicutes	Clostridia	Clostridiales	NA	NA	NA	Bacteria;Firmicutes;Clostridia;Clostridiales	451	-0.290131	0.376079	0.258157	0.171141	0.200101	0.0355268	0.111836	-0.136265	0.235588	0.0761367	0.132737	-0.166898	0.103711
OTU008825	Firmicutes	Clostridia	Clostridiales	FAM_Anaerovorax	Anaerovorax	Anaerovorax odorimutans	Bacteria;Firmicutes;Clostridia;Clostridiales;FAM_Anaerovorax;Anaerovorax;Anaerovorax odorimutans	72	-0.232646	0.129539	0.199676	0.085955	0.0785884	-0.0419099	0.0149571	-0.0238763	0.162086	-0.00656495	0.0988964	0.0162206	-0.0296536
OTU034029	Firmicutes	Clostridia	Clostridiales	NA	NA	NA	Bacteria;Firmicutes;Clostridia;Clostridiales	463	-0.02495	0.00457849	0.108825	0.115436	0	-0.169978	0.138436	-0.0231134	0.0508897	0.0752476	0.0516572	-0.0396993	-0.155442
OTU003736	Firmicutes	Clostridia	Clostridiales	NA	NA	NA	Bacteria;Firmicutes;Clostridia;Clostridiales	607	-0.228973	0.123561	0.0127328	0.0590428	-0.0865897	0.0457579	0.120908	-0.203398	-0.0338908	0.147406	-0.00368102	-0.152061	0.108583
OTU003474	Firmicutes	Clostridia	Clostridiales	NA	NA	NA	Bacteria;Firmicutes;Clostridia;Clostridiales	265	-0.238764	0.244233	0.357446	0.414993	0.260812	0.114993	0.32516	0.242476	0.351318	0.30027	0.376195	0.188769	0.381184
OTU000231	Firmicutes	Clostridia	Clostridiales	NA	NA	NA	Bacteria;Firmicutes;Clostridia;Clostridiales	558	-0.0641026	-0.00985871	-0.0344664	-0.0503341	0.0169696	0.0571886	0.0389358	-0.0711142	-0.0429321	0.0729126	-0.0343509	-0.101359	0.0274851
OTU003680	Firmicutes	Clostridia	Clostridiales	NA	NA	NA	Bacteria;Firmicutes;Clostridia;Clostridiales	128	-0.155495	-0.0389157	-0.0196109	0.189156	0.0572646	-0.0236845	0.198964	-0.18424	0.0752484	0.183889	0.10765	-0.148881	-0.195723
OTU007196	Firmicutes	Clostridia	Clostridiales	NA	NA	NA	Bacteria;Firmicutes;Clostridia;Clostridiales	363	0.0250305	-0.0887284	0.00372609	-0.0944541	0.110617	0.285943	0.0558917	0.044728	-0.0475319	0.12526	0.0116548	0.0949473	-0.10536
OTU014087	Firmicutes	Clostridia	Clostridiales	NA	NA	NA	Bacteria;Firmicutes;Clostridia;Clostridiales	446	0.0543346	-0.214119	-0.137865	-0.221221	-0.171896	-0.240192	-0.256851	-0.460473	-0.21558	-0.241484	-0.256712	-0.422531	-0.252252
OTU017429	Firmicutes	Clostridia	Clostridiales	NA	NA	NA	Bacteria;Firmicutes;Clostridia;Clostridiales	923	-0.120401	0.331779	0.336	0.319886	0.293366	0.222603	0.259518	-0.0586599	0.320096	0.246007	0.273586	-0.0378291	0.29064
OTU004444	Firmicutes	Clostridia	Clostridiales	NA	NA	NA	Bacteria;Firmicutes;Clostridia;Clostridiales	241	-0.0502146	-0.319536	0.0183761	0.104405	0.147836	0.0344184	0.098268	0.291139	0.10889	0.137834	0.139363	0.129537	-0.0692298
OTU000478	Firmicutes	Clostridia	Clostridiales	NA	NA	NA	Bacteria;Firmicutes;Clostridia;Clostridiales	692	-0.250382	0.16446	0.123771	0.0259835	0.208353	0.0400933	0.0317624	0.208029	0.0964378	0.0160716	0.0528339	0.135148	-0.0651476
OTU035787	Firmicutes	Clostridia	Clostridiales	Eubacteriaceae	Eubacterium	NA	Bacteria;Firmicutes;Clostridia;Clostridiales;Eubacteriaceae;Eubacterium	140	-0.28682	0.308105	0.226071	-0.0234751	0.021153	0.0942731	-0.137168	-0.125097	0.0952049	-0.102301	0.0315994	-0.109881	0.0839039
OTU038308	Firmicutes	Clostridia	Clostridiales	Eubacteriaceae	Eubacterium	NA	Bacteria;Firmicutes;Clostridia;Clostridiales;Eubacteriaceae;Eubacterium	140	-0.232307	0.335614	0.241001	0.0554865	0.0932458	-0.125698	-0.0172538	-0.088408	0.133961	-0.0278226	0.0602496	-0.00754904	-0.174101
OTU001763	Firmicutes	Clostridia	Clostridiales	Eubacteriaceae	Eubacterium	NA	Bacteria;Firmicutes;Clostridia;Clostridiales;Eubacteriaceae;Eubacterium	3228	-0.380312	0.395106	0.400235	0.388974	0.383502	0.194739	0.364167	-0.0273935	0.388055	0.320651	0.326372	-0.00458646	-0.0285977
OTU002501	Firmicutes	Clostridia	Clostridiales	Eubacteriaceae	Eubacterium	NA	Bacteria;Firmicutes;Clostridia;Clostridiales;Eubacteriaceae;Eubacterium	5680	-0.332468	0.325695	0.241923	0.0416407	0.149764	0.108675	0.0329749	-0.297052	0.143844	0.0445645	0.0779149	-0.218626	0.0742211
OTU002648	Firmicutes	Clostridia	Clostridiales	Eubacteriaceae	Eubacterium	NA	Bacteria;Firmicutes;Clostridia;Clostridiales;Eubacteriaceae;Eubacterium	3898	-0.462431	0.415244	0.399557	0.174412	0.332682	0	0.132588	-0.116879	0.336302	0.114112	0.240297	-0.0415458	-0.0430863
OTU006359	Tenericutes	Mollicutes	Anaeroplasmatales	Anaeroplasmataceae	Anaeroplasma	NA	Bacteria;Tenericutes;Mollicutes ;Anaeroplasmatales;Anaeroplasmataceae;Anaeroplasma	859	0.0153093	-0.0686045	-0.210236	-0.0903805	-0.300716	0.057364	0.000629923	-0.244015	-0.239926	0.052508	-0.131057	-0.168122	0.00888347
OTU014849	Tenericutes	Mollicutes	Anaeroplasmatales	Anaeroplasmataceae	Anaeroplasma	NA	Bacteria;Tenericutes;Mollicutes ;Anaeroplasmatales;Anaeroplasmataceae;Anaeroplasma	226	-0.202447	0.275728	-0.295817	-0.418106	-0.284415	-0.220027	-0.255997	0.0126751	-0.370523	-0.262313	-0.371142	0.110748	-0.123091
OTU006691	Tenericutes	Mollicutes	Entomoplasmatales	NA	NA	NA	Bacteria;Tenericutes;Mollicutes ;Entomoplasmatales	539	0.0137384	-0.0808846	0.191613	0.0779987	0.222053	-0.20591	-0.00314046	-0.177652	0.186323	-0.0137122	0.129449	-0.0925191	-0.140654
OTU007059	Tenericutes	Mollicutes	Entomoplasmatales	NA	NA	NA	Bacteria;Tenericutes;Mollicutes ;Entomoplasmatales	883	0.271062	-0.183002	0.118303	-0.00279634	0.175039	-0.194441	-0.145695	0.17859	0.131556	-0.195368	-0.00153352	0.114181	-0.0143533
OTU003640	Tenericutes	Mollicutes	Entomoplasmatales	NA	NA	NA	Bacteria;Tenericutes;Mollicutes ;Entomoplasmatales	1240	0.286325	-0.273579	0.0257722	0.100979	0.105589	0.10294	-0.0364238	-0.0196288	0.0785044	0.0040507	0.0610343	0.0860937	0.0552756
OTU000124	Tenericutes	Mollicutes	Entomoplasmatales	NA	NA	NA	Bacteria;Tenericutes;Mollicutes ;Entomoplasmatales	1112	0.290598	-0.31363	-0.33007	-0.223396	-0.183209	0.0571886	-0.245547	-0.00450497	-0.264952	-0.208455	-0.257019	0.0589223	-0.0112994
OTU001114	NA	NA	NA	NA	NA	NA	Bacteria	541	-0.148194	0.307793	0.280937	0.429463	0.129869	0.0917824	0.264568	-0.15848	0.29714	0.253476	0.348562	0.0300108	0.211672
OTU009449	NA	NA	NA	NA	NA	NA	Bacteria	1026	0.223112	-0.0617939	-0.184342	0.0174931	-0.117373	-0.137992	-0.0587182	-0.0278224	-0.124249	-0.0947643	-0.12473	0.093617	-0.288459
B_S_053245	NA	NA	NA	NA	NA	NA	Bacteria	1290	0.182819	-0.127588	-0.293412	-0.2018	-0.301829	-0.326474	-0.12642	-0.0717064	-0.268275	-0.194887	-0.290433	-0.0107017	-0.279707
OTU008836	NA	NA	NA	NA	NA	NA	Bacteria	102	-0.0187785	-0.159465	-0.275002	-0.153241	-0.23532	-0.31542	-0.20116	-0.0470999	-0.228007	-0.240269	-0.248862	0.0728587	-0.18204
OTU007388	NA	NA	NA	NA	NA	NA	Bacteria	274	-0.0853326	0.0765555	0.0723353	0.0691641	0.0813418	0.0710536	0.204166	0.205896	0.102871	0.182276	0.14798	0.220002	-0.0151772
OTU021934	NA	NA	NA	NA	NA	NA	Bacteria	105	0.00670491	-0.176623	0.0777525	0.151167	0.246079	0.188425	-0.107594	-0.0233247	0.168396	-0.0410653	0.0909477	-0.179384	-0.083179
OTU004244	Firmicutes	NA	NA	NA	NA	NA	Bacteria;Firmicutes	375	-0.205136	-0.0428893	0.0716815	0.024272	0.181286	0.103097	-0.0540904	0.0153081	0.0979734	0.000312069	0.0772543	0.0782756	0.0975685
OTU034259	NA	NA	NA	NA	NA	NA	Bacteria	190	-0.0456908	-0.09352	0.348746	0.367504	0.289466	0.0598613	0.182742	0.14736	0.364644	0.187376	0.370157	0.206918	0.0118275
OTU003514	NA	NA	NA	NA	NA	NA	Bacteria	142	-0.138084	0.460159	0.322999	0.226654	0.170971	0.0582657	0.124126	-0.145563	0.265568	0.0787303	0.213112	-0.132506	0.383016
OTU014181	NA	NA	NA	NA	NA	NA	Bacteria	172	0.214557	-0.230761	-0.354661	-0.434393	-0.328911	-0.489904	-0.335198	-0.116623	-0.399434	-0.429817	-0.449012	-0.116683	-0.184134
OTU011970	NA	NA	NA	NA	NA	NA	Bacteria	58	-0.434097	0.299094	0.00273421	-0.123801	0.15427	0.151074	0.11198	0.420774	0.00675076	0.129642	0.00607662	0.369644	-0.0887417
B_S_022661	Firmicutes	NA	NA	NA	NA	NA	Bacteria;Firmicutes	369	0.025641	-0.121693	-0.128861	-0.215318	-0.11156	-0.0915018	0.0106759	0.0463369	-0.157009	-0.00124637	-0.0742226	0.124561	-0.0409223
OTU087449	NA	NA	NA	NA	NA	NA	Bacteria	543	-0.206773	0.00778704	-0.0512755	0.00383937	-0.180393	0.205579	0.0447972	-0.11242	-0.083366	0.0857576	-0.0385885	-0.20166	0.176335
OTU057790	Firmicutes	NA	NA	NA	NA	NA	Bacteria;Firmicutes	49	0.0146541	-0.112525	0.199223	0.193907	0.224663	0.0593609	0.112444	-0.0901817	0.192575	0.103901	0.159973	-0.0507029	-0.0774644
B_S_022662	Firmicutes	NA	NA	NA	NA	NA	Bacteria;Firmicutes	117974	0.0860806	-0.271114	-0.244991	-0.311326	-0.183523	-0.0686264	-0.0351678	0.0778717	-0.261579	-0.0367679	-0.202732	0.0705236	-0.22324
OTU062666	Firmicutes	Clostridia	Clostridiales	Clostridiaceae	Clostridium	Clostridium innocuum	Bacteria;Firmicutes;Clostridia;Clostridiales;Clostridiaceae;Clostridium;Clostridium innocuum	46	0.050358	0.0762383	0.307352	0.256289	0.194412	0.104828	0.259006	-0.212342	0.240303	0.257021	0.24034	-0.277011	0.264501
OTU018028	Firmicutes	Erysipelotrichia	Erysipelotrichales	Erysipelotrichaceae	Holdemania	Holdemania filiformis	Bacteria;Firmicutes;Erysipelotrichia;Erysipelotrichales;Erysipelotrichaceae;Holdemania;Holdemania filiformis	464	-0.150031	0.202723	0.0844057	-0.00747977	0.149097	0.0114728	0.179528	0.167841	0.0855123	0.112205	0.0646055	0.243149	0.0784196
OTU002795	Firmicutes	NA	NA	NA	NA	NA	Bacteria;Firmicutes	142	-0.0197914	-0.0566483	-0.0350742	-0.0481592	-0.0299259	-0.196983	-0.0229034	-0.260629	-0.0225233	-0.0222544	-0.00124286	-0.129128	-0.161034
OTU012237	Firmicutes	NA	NA	NA	NA	NA	Bacteria;Firmicutes	103	-0.146167	0.266627	0.161643	0.161746	0.0555663	0.0753699	0.122768	0.106375	0.16166	0.0951346	0.166401	0.13546	-0.0620489
OTU011087	Firmicutes	Erysipelotrichia	Erysipelotrichales	Erysipelotrichaceae	Allobaculum	Allobaculum stercoricanis	Bacteria;Firmicutes;Erysipelotrichia;Erysipelotrichales;Erysipelotrichaceae;Allobaculum;Allobaculum stercoricanis	392	-0.0794136	0.144272	0.1917	0.10788	0.13018	0.0343341	0.199825	-0.215727	0.166617	0.214507	0.197946	-0.119139	0.0241406
OTU021376	Firmicutes	Erysipelotrichia	Erysipelotrichales	Erysipelotrichaceae	Allobaculum	Allobaculum stercoricanis	Bacteria;Firmicutes;Erysipelotrichia;Erysipelotrichales;Erysipelotrichaceae;Allobaculum;Allobaculum stercoricanis	248	0.122424	-0.0690215	-0.259624	-0.146364	-0.251755	-0.114395	-0.0276361	-0.0180226	-0.210093	-0.0333455	-0.125001	0.0593893	0.0809407
OTU006964	Firmicutes	NA	NA	NA	NA	NA	Bacteria;Firmicutes	397	0.197802	-0.330267	-0.134139	-0.122417	0.00251402	-0.228755	0.0665677	0.11005	-0.103344	-0.0165144	-0.114094	0.107465	-0.233013
OTU004986	Firmicutes	NA	NA	NA	NA	NA	Bacteria;Firmicutes	110	-0.139777	-0.132179	-0.0308276	0.0579169	0.123365	0.121666	0.379497	-0.0715549	0.0173973	0.355597	0.0792321	-0.125107	0.0346508
OTU019023	Firmicutes	NA	NA	NA	NA	NA	Bacteria;Firmicutes	171	0.148745	-0.158709	-0.244261	-0.114103	-0.176053	0.133253	0.1845	0.106599	-0.192303	0.180245	-0.0829607	0.0394342	0.0761081
OTU010663	Firmicutes	NA	NA	NA	NA	NA	Bacteria;Firmicutes	455	0.174019	0.0228017	0.174066	0.164077	0.161079	0.183032	0.196593	0.286431	0.166541	0.235911	0.209358	0.236031	0.143403
OTU089537	Firmicutes	Bacilli	Lactobacillales	Lactobacillaceae	Lactobacillus	NA	Bacteria;Firmicutes;Bacilli;Lactobacillales;Lactobacillaceae;Lactobacillus	93	-0.0161275	0.299094	0.366384	0.240078	0.379103	0.151074	0.237785	0.420774	0.343613	0.245566	0.333539	0.434164	0.45312
OTU005111	Firmicutes	Clostridia	Clostridiales	NA	NA	NA	Bacteria;Firmicutes;Clostridia;Clostridiales	949	-0.399267	0.410534	0.36696	0.177683	0.358481	0.12028	0.251269	0.00290049	0.31803	0.220945	0.209493	-0.169393	0.0738645
OTU003395	Firmicutes	Clostridia	Clostridiales	NA	NA	NA	Bacteria;Firmicutes;Clostridia;Clostridiales	292	-0.0235023	-0.0699131	0.0301984	0.17202	-0.0703577	-0.144841	0.0728456	0.145718	0.100345	0.00883864	0.110148	0.0975803	0.0052595
OTU003798	Firmicutes	Clostridia	Clostridiales	NA	NA	NA	Bacteria;Firmicutes;Clostridia;Clostridiales	1167	-0.555183	0.548304	0.437086	0.272904	0.449911	0.103097	0.389325	0.0364172	0.38483	0.34156	0.314546	-0.0235438	0.159963
OTU003308	Firmicutes	Clostridia	Clostridiales	NA	NA	NA	Bacteria;Firmicutes;Clostridia;Clostridiales	629	-0.242139	0.236644	0.0942783	0.127762	-0.0563961	0.143741	0.211828	-0.16467	0.0579621	0.220229	0.101603	-0.188615	0.144306
OTU004883	Firmicutes	Clostridia	Clostridiales	NA	NA	NA	Bacteria;Firmicutes;Clostridia;Clostridiales	695	0.0954441	0.0130092	0.28424	0.389378	0.177877	0.0114993	0.274965	0.0824968	0.312625	0.254219	0.314061	0.062309	0.00752235
OTU007673	Firmicutes	Clostridia	Clostridiales	NA	NA	NA	Bacteria;Firmicutes;Clostridia;Clostridiales	817	0.00379256	-0.0925046	0.0253977	0.152483	0.067351	0	0.163202	-0.084624	0.0609607	0.135498	0.0946307	0.00316095	0.12205
OTU008908	Firmicutes	Clostridia	Clostridiales	NA	NA	NA	Bacteria;Firmicutes;Clostridia;Clostridiales	245	-0.0428004	-0.0199019	-0.206493	-0.464124	-0.363989	-0.126007	-0.372972	-0.104901	-0.339682	-0.348737	-0.392415	-0.142792	-0.0931336
OTU013935	Firmicutes	Clostridia	Clostridiales	NA	NA	NA	Bacteria;Firmicutes;Clostridia;Clostridiales	758	-0.117216	0.0748646	0.209282	0.425043	0.165297	0.14869	0.476022	0.219135	0.272619	0.463338	0.389515	0.162723	0.0174072
OTU035979	Firmicutes	Clostridia	Clostridiales	NA	NA	NA	Bacteria;Firmicutes;Clostridia;Clostridiales	175	-0.137462	-0.0423748	0.0680165	0.0522317	0.142796	0.0699189	-0.120927	-0.0754042	0.114351	-0.097143	0.0624963	-0.0615873	-0.054761
OTU002274	Firmicutes	Clostridia	Clostridiales	NA	NA	NA	Bacteria;Firmicutes;Clostridia;Clostridiales	129	-0.0559211	0.0423302	-0.162789	-0.0423553	-0.217582	-0.0862796	-0.0741041	-0.315209	-0.141604	-0.06766	-0.130553	-0.382953	0.0111893
OTU006369	Firmicutes	Clostridia	Clostridiales	NA	NA	NA	Bacteria;Firmicutes;Clostridia;Clostridiales	223	-0.167494	0.448726	0.30568	0.193991	0.205716	0.242272	0.225503	0.0814671	0.210333	0.263375	0.249654	0.143808	0.245195
OTU017322	Firmicutes	Clostridia	Clostridiales	NA	NA	NA	Bacteria;Firmicutes;Clostridia;Clostridiales	407	-0.0366979	0.0260526	0.0869979	-0.00253245	-0.0304162	-0.104878	-0.246333	-0.20982	0.0365547	-0.20381	-0.0359354	-0.169832	-0.0494716
OTU024572	Firmicutes	Clostridia	Clostridiales	NA	NA	NA	Bacteria;Firmicutes;Clostridia;Clostridiales	267	-0.453219	0.250155	0.162862	0.201826	0.228855	0.0230735	0.317351	-0.0123337	0.22951	0.254261	0.236351	0.0252511	0.115205
OTU003908	Firmicutes	Clostridia	Clostridiales	NA	NA	NA	Bacteria;Firmicutes;Clostridia;Clostridiales	1236	0.278388	-0.212886	-0.191583	-0.355756	-0.37396	-0.160128	-0.303951	-0.128392	-0.318617	-0.303803	-0.353324	-0.188368	0.048557
OTU001072	Firmicutes	Clostridia	Clostridiales	NA	NA	NA	Bacteria;Firmicutes;Clostridia;Clostridiales	2610	-0.531136	0.541613	0.309266	0.119621	0.276228	-0.0571886	0.202843	-0.032822	0.256059	0.147695	0.18433	-0.00702183	0.167965
OTU009398	Firmicutes	Clostridia	Clostridiales	NA	NA	NA	Bacteria;Firmicutes;Clostridia;Clostridiales	167	-0.253057	0.14286	0.335907	0.264895	0.24177	0.155639	0.331631	-0.0658487	0.290335	0.358607	0.323928	-0.189502	0.143688
OTU048819	Firmicutes	Clostridia	Clostridiales	NA	NA	NA	Bacteria;Firmicutes;Clostridia;Clostridiales	85	-0.0634064	0.0732389	0.27376	0.359269	0.243698	0.105593	0.360179	-0.270705	0.268242	0.344834	0.319958	-0.310034	0.0923338
OTU006327	Firmicutes	Clostridia	Clostridiales	NA	NA	NA	Bacteria;Firmicutes;Clostridia;Clostridiales	690	0.0653236	-0.159896	-0.00155254	-0.0863758	-0.0128843	0.137253	-0.264387	0.00160892	-0.0579583	-0.183839	-0.120535	-0.107465	0.262941
OTU002568	Firmicutes	Clostridia	Clostridiales	NA	NA	NA	Bacteria;Firmicutes;Clostridia;Clostridiales	1508	0.138584	0.0369702	0.00310508	0.0260992	-0.149898	0.388883	0.0326558	-0.373591	-0.0916906	0.121521	-0.0205492	-0.494581	0.377462
OTU002679	Firmicutes	Clostridia	Clostridiales	NA	NA	NA	Bacteria;Firmicutes;Clostridia;Clostridiales	1327	-0.0189255	-0.0138638	0.040987	0.109679	0.0113131	0.25163	0.10048	-0.294754	-0.00735978	0.174492	0.0564337	-0.283926	0.109635
OTU006876	Firmicutes	Clostridia	Clostridiales	NA	NA	NA	Bacteria;Firmicutes;Clostridia;Clostridiales	173	0.281079	-0.0454273	-0.0850286	-0.218472	-0.203314	-0.0229456	-0.424568	0.030986	-0.179637	-0.406937	-0.231349	0.146379	0.0171543
OTU000753	Firmicutes	Clostridia	Clostridiales	NA	NA	NA	Bacteria;Firmicutes;Clostridia;Clostridiales	3087	0.151404	0.0372782	-0.145628	-0.0748797	-0.173153	0.0800641	-0.138787	0.120347	-0.154555	-0.0965936	-0.140164	0.0888414	0.0619942
OTU000468	Firmicutes	Clostridia	Clostridiales	NA	NA	NA	Bacteria;Firmicutes;Clostridia;Clostridiales	5913	0.215507	-0.0625412	-0.200588	-0.150381	-0.230661	-0.0457509	-0.300183	0.179877	-0.204234	-0.274513	-0.206412	0.114181	0.0506948
OTU002258	Firmicutes	Clostridia	Clostridiales	NA	NA	NA	Bacteria;Firmicutes;Clostridia;Clostridiales	787	-0.0634921	0.0884203	-0.103089	-0.288333	-0.217463	-0.343132	-0.478534	0.040223	-0.187981	-0.512569	-0.311612	0.0396886	-0.0833715
OTU002529	Firmicutes	Clostridia	Clostridiales	NA	NA	NA	Bacteria;Firmicutes;Clostridia;Clostridiales	755	0.0714286	-0.0403591	0.0695538	0.0953862	0.0113131	0.10294	-0.000627997	-0.197897	0.0420121	0.0439345	0.0680885	-0.0427416	0.236067
OTU009736	Firmicutes	Clostridia	Clostridiales	NA	NA	NA	Bacteria;Firmicutes;Clostridia;Clostridiales	413	-0.313797	0.490779	0.245922	0.117135	0.00157126	-0.0343132	0.0502398	-0.43827	0.125423	0.023681	0.0886377	-0.401465	0.225378
OTU000054	Firmicutes	Clostridia	Clostridiales	NA	NA	NA	Bacteria;Firmicutes;Clostridia;Clostridiales	774	0.504884	-0.475683	-0.126687	-0.0711513	-0.156183	-0.25163	-0.162023	0.101362	-0.124196	-0.194745	-0.140471	0.0137384	-0.14842
OTU004500	Firmicutes	Clostridia	Clostridiales	NA	NA	NA	Bacteria;Firmicutes;Clostridia;Clostridiales	655	0.174603	-0.0428238	0.114577	0.156595	-0.0747921	0.0571886	-0.0282599	-0.0743321	0.067158	-0.0109057	0.0809701	-0.027782	0.0183234
OTU017717	Firmicutes	Clostridia	Clostridiales	NA	NA	NA	Bacteria;Firmicutes;Clostridia;Clostridiales	146	-0.160247	0.105906	0.0426275	-0.0795079	-0.0324424	-0.15074	-0.0317265	-0.192959	-0.0356999	-0.0598869	-0.0801687	-0.0975714	-0.226395
OTU003641	Firmicutes	Clostridia	Clostridiales	NA	NA	NA	Bacteria;Firmicutes;Clostridia;Clostridiales	781	-0.137363	0.011091	-0.227602	-0.280877	-0.204578	-0.480384	-0.224195	-0.0241338	-0.230913	-0.308476	-0.317746	-0.0488475	-0.280959
OTU000839	Firmicutes	Clostridia	Clostridiales	NA	NA	NA	Bacteria;Firmicutes;Clostridia;Clostridiales	4234	0.228327	-0.138946	-0.230397	-0.324997	-0.205521	-0.194441	-0.362354	0.380027	-0.262192	-0.381701	-0.331548	0.28301	-0.209803
OTU003845	Firmicutes	Clostridia	Clostridiales	NA	NA	NA	Bacteria;Firmicutes;Clostridia;Clostridiales	518	-0.116606	0.385414	0.228534	0.212211	0.0631647	0.125815	0.180235	0.205942	0.198101	0.163274	0.236163	0.182568	0.276073
OTU003605	Firmicutes	Clostridia	Clostridiales	NA	NA	NA	Bacteria;Firmicutes;Clostridia;Clostridiales	1985	-0.187424	0.187315	-0.106194	-0.174926	-0.0923902	-0.0571886	-0.115551	-0.347848	-0.140756	-0.161405	-0.197211	-0.337964	-0.0943656
OTU004778	Firmicutes	Clostridia	Clostridiales	NA	NA	NA	Bacteria;Firmicutes;Clostridia;Clostridiales	629	-0.387668	0.43748	0.266726	0.257263	0.317081	0.25163	0.172071	-0.0958916	0.279978	0.191629	0.245364	-0.122424	0.243701
OTU005010	Firmicutes	Clostridia	Clostridiales	NA	NA	NA	Bacteria;Firmicutes;Clostridia;Clostridiales	924	-0.113553	0.192553	-0.204625	-0.316608	-0.33405	-0.10294	-0.294531	-0.254209	-0.276299	-0.300998	-0.283702	-0.222867	-0.0338983
OTU003563	Firmicutes	Clostridia	Clostridiales	NA	NA	NA	Bacteria;Firmicutes;Clostridia;Clostridiales	110	-0.233243	0.444022	0.115415	0.0302392	0.152597	0	0.245129	0.0596366	0.0758834	0.18518	0.0889148	0.0600581	0.0777831
OTU001277	Firmicutes	Clostridia	Clostridiales	NA	NA	NA	Bacteria;Firmicutes;Clostridia;Clostridiales	922	0.0720391	-0.225518	-0.136934	-0.149138	-0.17221	-0.537573	-0.280087	-0.0173763	-0.0990504	-0.381077	-0.188317	0.0116013	-0.444343
OTU004365	Firmicutes	Clostridia	Clostridiales	NA	NA	NA	Bacteria;Firmicutes;Clostridia;Clostridiales	424	-0.325447	0.227709	-0.107297	-0.124767	-0.164693	-0.120114	-0.0628093	-0.362062	-0.179575	-0.0972317	-0.166106	-0.279389	-0.0183262
OTU000631	Firmicutes	Clostridia	Clostridiales	NA	NA	NA	Bacteria;Firmicutes;Clostridia;Clostridiales	478	0.291349	-0.0746705	-0.156113	-0.16368	-0.184276	-0.26347	-0.148748	0.12182	-0.150492	-0.176319	-0.174628	0.0357744	0.0487842
OTU024471	Firmicutes	Clostridia	Clostridiales	NA	NA	NA	Bacteria;Firmicutes;Clostridia;Clostridiales	455	0.342993	-0.390305	-0.541516	-0.445333	-0.46912	-0.0346103	-0.243872	0.00389484	-0.514387	-0.190146	-0.424442	-0.0714421	0.00862496
OTU003289	Firmicutes	Clostridia	Clostridiales	NA	NA	NA	Bacteria;Firmicutes;Clostridia;Clostridiales	700	-0.129751	-0.0751841	0.0993777	0.122125	0.185594	0.0571974	0.265369	0.0260685	0.123295	0.272685	0.200616	0.0396947	-0.155315
OTU018638	Firmicutes	Clostridia	Clostridiales	NA	NA	NA	Bacteria;Firmicutes;Clostridia;Clostridiales	463	0.0460279	-0.247029	-0.249921	-0.031339	-0.22444	0	-0.000639825	-0.18097	-0.223077	-0.00126984	-0.166553	-0.250393	-0.0756075
OTU052889	Firmicutes	Clostridia	Clostridiales	NA	NA	NA	Bacteria;Firmicutes;Clostridia;Clostridiales	101	0.209429	-0.182377	0.0357624	0.289359	0.0984624	0.297461	0.239541	0.0243089	0.167101	0.301376	0.239294	-0.0952784	0.198557
OTU024438	Firmicutes	Clostridia	Clostridiales	NA	NA	NA	Bacteria;Firmicutes;Clostridia;Clostridiales	140	0.0463861	-0.0507182	-0.226331	-0.141802	-0.340964	-0.225951	-0.176865	-0.363968	-0.228806	-0.186558	-0.188293	-0.303721	-0.0474902
OTU048089	Firmicutes	Clostridia	Clostridiales	NA	NA	NA	Bacteria;Firmicutes;Clostridia;Clostridiales	73	-0.243574	0.0373751	0.0580144	0.203783	0.293978	0.0445206	0.317777	0.263448	0.158954	0.302607	0.242149	0.237472	-0.0933139
OTU004695	Firmicutes	Clostridia	Clostridiales	NA	NA	NA	Bacteria;Firmicutes;Clostridia;Clostridiales	318	0.133806	-0.298748	-0.126901	-0.200859	-0.17377	-0.0689959	-0.382931	-0.430439	-0.179436	-0.326898	-0.247456	-0.423885	-0.203564
OTU017477	Firmicutes	Clostridia	Clostridiales	NA	NA	NA	Bacteria;Firmicutes;Clostridia;Clostridiales	137	-0.0125798	0.138393	-0.0639825	-0.0798152	-0.0608688	-0.172834	0.106111	-0.0627697	-0.0914136	0.0924565	-0.0404473	0.0209696	-0.0411129
OTU014090	Firmicutes	Clostridia	Clostridiales	NA	NA	NA	Bacteria;Firmicutes;Clostridia;Clostridiales	641	0.234494	0.0646607	0.196773	0.300412	0.15016	0.279675	0.200265	0.0324566	0.219953	0.260635	0.25811	-0.0273721	0.200998
OTU007002	Firmicutes	Clostridia	Clostridiales	NA	NA	NA	Bacteria;Firmicutes;Clostridia;Clostridiales	2010	-0.229292	0.33417	0.241845	0.239766	0.0859405	0.052817	0.212342	0.0146942	0.219493	0.211833	0.232588	-0.016291	0.206207
OTU008404	Firmicutes	Clostridia	Clostridiales	NA	NA	NA	Bacteria;Firmicutes;Clostridia;Clostridiales	712	-0.17797	0.280076	0.116682	0.0778913	-0.016118	-0.0299306	0.0384547	-0.100205	0.0564941	0.0376708	0.0833095	-0.0546456	0.049228
OTU001456	Firmicutes	Clostridia	Clostridiales	NA	NA	NA	Bacteria;Firmicutes;Clostridia;Clostridiales	1452	0.139521	-0.160074	-0.140837	0.00823492	-0.213096	-0.0571974	-0.0618671	0.00627574	-0.126976	-0.0757285	-0.137578	-0.0216794	0.038485
OTU008501	Firmicutes	Clostridia	Clostridiales	NA	NA	NA	Bacteria;Firmicutes;Clostridia;Clostridiales	1487	0.192308	-0.281897	-0.254306	-0.316608	-0.29194	-0.377445	-0.354818	0.031213	-0.288565	-0.410056	-0.347497	0.0146543	-0.231486
OTU003200	Firmicutes	Clostridia	Clostridiales	NA	NA	NA	Bacteria;Firmicutes;Clostridia;Clostridiales	440	-0.105328	0.111251	0.213039	0.0819658	0.0668258	-0.20651	0.103307	0.0461562	0.156567	0.0384434	0.14767	0.121268	-0.207689
OTU003747	Firmicutes	Clostridia	Clostridiales	NA	NA	NA	Bacteria;Firmicutes;Clostridia;Clostridiales	2395	0.126374	-0.166058	-0.126687	-0.198229	-0.258944	-0.0800641	-0.249315	-0.0218813	-0.209141	-0.240861	-0.212546	0.0711342	-0.228737
OTU019117	Firmicutes	Clostridia	Clostridiales	NA	NA	NA	Bacteria;Firmicutes;Clostridia;Clostridiales	202	0.023014	-0.108919	0.0490352	0.00728079	0.0810033	-0.0699189	0.116448	-0.0557335	0.0368671	0.0917462	0.0440599	0.0279942	-0.210332
OTU002528	Firmicutes	Clostridia	Clostridiales	NA	NA	NA	Bacteria;Firmicutes;Clostridia;Clostridiales	2227	0.169109	-0.292064	-0.00248406	-0.0779868	-0.0559369	-0.40032	-0.125599	-0.324036	-0.034959	-0.176673	-0.0926249	-0.263471	-0.397618
OTU000490	Firmicutes	Clostridia	Clostridiales	NA	NA	NA	Bacteria;Firmicutes;Clostridia;Clostridiales	887	0.280873	-0.414283	-0.319872	-0.093847	-0.278156	-0.308866	-0.184659	0.104918	-0.216687	-0.239807	-0.221321	0.0690076	-0.263134
OTU005184	Firmicutes	Clostridia	Clostridiales	NA	NA	NA	Bacteria;Firmicutes;Clostridia;Clostridiales	2825	-0.192918	0.160204	-0.0105573	-0.0456735	-0.137328	-0.0800641	0.0113039	0.0315348	-0.0815709	-0.0190071	-0.0653281	0.0625859	-0.152084
OTU009293	Firmicutes	Clostridia	Clostridiales	NA	NA	NA	Bacteria;Firmicutes;Clostridia;Clostridiales	261	0.306458	-0.290108	-0.352787	-0.313035	-0.377257	-0.139047	-0.272614	0.0404228	-0.372023	-0.274787	-0.373323	-0.0629401	-0.0693016
OTU009180	Firmicutes	Clostridia	Clostridiales	NA	NA	NA	Bacteria;Firmicutes;Clostridia;Clostridiales	100	-0.0162953	-0.246377	-0.197774	-0.434825	-0.149832	-0.37114	-0.306652	0.0235776	-0.277816	-0.325665	-0.323928	-0.00511303	-0.338842
OTU001564	Firmicutes	Clostridia	Clostridiales	NA	NA	NA	Bacteria;Firmicutes;Clostridia;Clostridiales	894	0.12149	-0.140795	-0.112714	-0.184869	-0.200179	-0.240192	-0.218543	0.0321784	-0.169275	-0.253948	-0.195984	0.0970844	-0.237288
OTU002708	Firmicutes	Clostridia	Clostridiales	NA	NA	NA	Bacteria;Firmicutes;Clostridia;Clostridiales	4025	0.0671551	-0.076405	-0.196862	-0.282741	-0.30074	-0.217317	-0.217287	0.0337873	-0.266485	-0.254259	-0.291983	0.0711342	-0.17224
OTU002494	Firmicutes	Clostridia	Clostridiales	NA	NA	NA	Bacteria;Firmicutes;Clostridia;Clostridiales	333	0.263315	-0.288991	-0.241627	-0.196485	-0.361915	-0.137992	-0.325476	-0.300547	-0.266533	-0.348826	-0.30481	-0.345922	-0.168869
OTU008593	Firmicutes	Clostridia	Clostridiales	NA	NA	NA	Bacteria;Firmicutes;Clostridia;Clostridiales	1353	-0.081209	-0.00246505	-0.0875766	-0.0456805	-0.147721	0.0114395	-0.117453	-0.24234	-0.11072	-0.114216	-0.134204	-0.247939	0.0102321
OTU000009	Firmicutes	Clostridia	Clostridiales	NA	NA	NA	Bacteria;Firmicutes;Clostridia;Clostridiales	565	-0.280343	0.302693	0.0606417	-0.0217826	0.0653071	-0.0114552	0.0783052	0.265072	0.0233416	0.036356	-0.000307174	0.283749	-0.165928
OTU000434	Firmicutes	Clostridia	Clostridiales	NA	NA	NA	Bacteria;Firmicutes;Clostridia;Clostridiales	430	-0.178432	0.186331	0.11057	-0.112214	-0.00604885	0.0231745	-0.198815	0.115238	0.01631	-0.220492	-0.0700661	0.158046	0.106118
OTU016099	Firmicutes	Clostridia	Clostridiales	NA	NA	NA	Bacteria;Firmicutes;Clostridia;Clostridiales	215	0.107918	-0.0214446	-0.190166	-0.209113	-0.127782	0.131735	-0.135226	0.143574	-0.187808	-0.100018	-0.139611	0.191408	-0.0313504
OTU001022	Firmicutes	Clostridia	Clostridiales	NA	NA	NA	Bacteria;Firmicutes;Clostridia;Clostridiales	1350	0.186203	-0.138638	0.117372	0.174926	0.0590794	0.160128	0.0295159	0.0460151	0.11653	0.0819488	0.139551	0.0418257	0.00702397
OTU001111	Firmicutes	Clostridia	Clostridiales	NA	NA	NA	Bacteria;Firmicutes;Clostridia;Clostridiales	1417	-0.0677656	-0.00739403	-0.0860107	-0.0574803	-0.166868	0.10294	-0.277575	-0.143194	-0.0944506	-0.204093	-0.139244	-0.194779	0.164911
OTU029545	Firmicutes	Clostridia	Clostridiales	NA	NA	NA	Bacteria;Firmicutes;Clostridia;Clostridiales	190	-0.0265489	0.265993	0.257876	0.30879	0.162324	0.0606577	0.288418	-0.11263	0.235813	0.277615	0.272284	-0.0469534	0.123088
OTU009695	Firmicutes	Clostridia	Clostridiales	NA	NA	NA	Bacteria;Firmicutes;Clostridia;Clostridiales	935	-0.58877	0.382257	0.4259	0.360377	0.335721	0.340491	0.307584	-0.294606	0.392027	0.367007	0.392259	-0.28277	0.25198
OTU044118	Firmicutes	Clostridia	Clostridiales	NA	NA	NA	Bacteria;Firmicutes;Clostridia;Clostridiales	161	0.00495396	-0.00909083	-0.225394	-0.134084	-0.146511	-0.455625	-0.0041694	0.111567	-0.162877	-0.0836685	-0.142766	0.184451	-0.222129
B_S_020939	Firmicutes	Clostridia	Clostridiales	NA	NA	NA	Bacteria;Firmicutes;Clostridia;Clostridiales	147	-0.0281691	0.0448093	0.32205	0.285789	0.204575	0.240929	0.158741	-0.494485	0.262074	0.218471	0.279957	-0.444957	0.209834
OTU008164	Firmicutes	Clostridia	Clostridiales	NA	NA	NA	Bacteria;Firmicutes;Clostridia;Clostridiales	728	-0.277778	0.113375	-0.0332243	0.0363524	-0.0355105	0.0915018	0.0596597	-0.100397	-0.034039	0.0859995	-0.037418	-0.0848725	-0.19209
OTU058739	Firmicutes	Clostridia	Clostridiales	NA	NA	NA	Bacteria;Firmicutes;Clostridia;Clostridiales	168	-0.152632	0.0927945	0.198091	0.158037	0.110569	0.036977	0.0933914	-0.0946667	0.139456	0.111144	0.112871	-0.157096	-0.00987294
B_S_045739	Firmicutes	Clostridia	Clostridiales	NA	NA	NA	Bacteria;Firmicutes;Clostridia;Clostridiales	350	-0.448257	0.214157	0.219579	0.242469	0.20363	0.240929	0.24126	-0.114584	0.2267	0.285981	0.211045	-0.208239	-0.0419668
OTU016754	Firmicutes	Clostridia	Clostridiales	NA	NA	NA	Bacteria;Firmicutes;Clostridia;Clostridiales	221	-0.216808	0.165232	-0.0646195	0.0308826	0.0214742	0.0710536	0.128741	-0.0523069	-0.00920761	0.147434	0.0377888	-0.0622707	0.10213
OTU015976	Firmicutes	Clostridia	Clostridiales	NA	NA	NA	Bacteria;Firmicutes;Clostridia;Clostridiales	403	0.00335827	0.145284	0.0347822	0.0490988	-0.0138292	0.160153	-0.13818	-0.316684	0.0265299	-0.0802473	0.00659516	-0.198473	0.350947
OTU017511	Firmicutes	Clostridia	Clostridiales	NA	NA	NA	Bacteria;Firmicutes;Clostridia;Clostridiales	415	-0.028942	-0.0130516	0.0548094	-0.0275787	0.0259918	0.0692205	-0.0443404	-0.0428432	0.0541297	-0.0484007	0.0129931	0.0366449	-0.224557
OTU004373	Firmicutes	Clostridia	Clostridiales	NA	NA	NA	Bacteria;Firmicutes;Clostridia;Clostridiales	227	-0.429845	0.139046	0.132433	0.0284863	0.141989	-0.0579362	0.151417	0.0365109	0.131412	0.118532	0.131898	0.0904667	-0.231573
OTU006539	Firmicutes	Clostridia	Clostridiales	NA	NA	NA	Bacteria;Firmicutes;Clostridia;Clostridiales	852	-0.142247	0.227058	0.098431	0.0102532	0.0879907	0.125815	-0.010048	0.25968	0.0745178	0.0227462	0.10612	0.350176	0.148725
OTU001601	Firmicutes	Clostridia	Clostridiales	NA	NA	NA	Bacteria;Firmicutes;Clostridia;Clostridiales	1052	-0.123321	0.217816	0.098431	0.0298276	-0.0210549	-0.0457509	-0.111783	0.0456933	0.0867841	-0.14676	-0.0150285	-0.00915891	0.190869
OTU045426	Firmicutes	Clostridia	Clostridiales	NA	NA	NA	Bacteria;Firmicutes;Clostridia;Clostridiales	51	NA	NA	NA	NA	NA	NA	NA	NA	NA	NA	NA	NA	NA
OTU279742	Firmicutes	Clostridia	Clostridiales	NA	NA	NA	Bacteria;Firmicutes;Clostridia;Clostridiales	19	NA	NA	NA	NA	NA	NA	NA	NA	NA	NA	NA	NA	NA
OTU043427	Firmicutes	Clostridia	Clostridiales	NA	NA	NA	Bacteria;Firmicutes;Clostridia;Clostridiales	1301	0.241948	-0.0473438	-0.138628	-0.180934	-0.183508	0	-0.249898	-0.202481	-0.173617	-0.213205	-0.204403	-0.198526	-0.0706417
OTU024877	Firmicutes	Clostridia	Clostridiales	NA	NA	NA	Bacteria;Firmicutes;Clostridia;Clostridiales	504	-0.0616606	0.198407	0.101847	-0.0444307	0.10716	0.137253	-0.0734756	0.384532	0.056425	-0.0377027	0.0242297	0.196611	0.0977249
OTU005060	Firmicutes	Clostridia	Clostridiales	NA	NA	NA	Bacteria;Firmicutes;Clostridia;Clostridiales	2622	0.165446	-0.00924254	-0.0394345	0.0201958	-0.0106846	-0.10294	0.0496118	-0.0575993	-0.0337323	0.0211883	0.00276034	0.110517	-0.0369522
OTU015043	Firmicutes	Clostridia	Clostridiales	NA	NA	NA	Bacteria;Firmicutes;Clostridia;Clostridiales	1292	0.0109907	0.123561	-0.098446	-0.111094	-0.216239	0.0400381	-0.113371	-0.321833	-0.171754	-0.119981	-0.138498	-0.225954	0.14157
OTU021747	Firmicutes	Clostridia	Clostridiales	NA	NA	NA	Bacteria;Firmicutes;Clostridia;Clostridiales	139	-0.156895	0.0524456	-0.0119357	-0.0365122	0.0189823	-0.0628083	0.264847	-0.0611389	-0.0353631	0.229624	0.0360422	-0.0630358	0.00335399
OTU026243	Firmicutes	Clostridia	Clostridiales	NA	NA	NA	Bacteria;Firmicutes;Clostridia;Clostridiales	901	-0.324374	0.217024	-0.0633823	-0.136482	-0.134268	-0.240339	-0.132588	-0.339045	-0.105555	-0.164621	-0.112323	-0.176875	-0.101757
OTU055930	Firmicutes	Clostridia	Clostridiales	NA	NA	NA	Bacteria;Firmicutes;Clostridia;Clostridiales	187	-0.157713	0.223004	0.059925	0.0923838	-0.072427	-0.0115872	0.0403991	-0.293554	0.0448913	0.0262002	0.0585696	-0.176913	0.0665172
OTU002741	Firmicutes	Clostridia	Clostridiales	NA	NA	NA	Bacteria;Firmicutes;Clostridia;Clostridiales	1376	0.273504	-0.369393	-0.252753	-0.155663	-0.179438	-0.0800641	-0.174583	-0.230397	-0.21098	-0.164832	-0.171755	-0.249122	-0.12918
OTU058310	Firmicutes	Clostridia	Clostridiales	NA	NA	NA	Bacteria;Firmicutes;Clostridia;Clostridiales	122	-0.163912	0.360213	0.453239	0.381163	0.410186	0.383112	0.248477	-0.000505233	0.448422	0.286037	0.393112	-0.150355	0.418118
OTU014760	Firmicutes	Clostridia	Clostridiales	NA	NA	NA	Bacteria;Firmicutes;Clostridia;Clostridiales	153	-0.118618	0.0877842	0.291857	0.337941	0.21575	0.114552	0.237432	-0.18837	0.281942	0.276805	0.328983	-0.102584	0.0845696
OTU006756	Firmicutes	Clostridia	Clostridiales	NA	NA	NA	Bacteria;Firmicutes;Clostridia;Clostridiales	551	-0.183761	0.0705514	-0.215803	-0.367563	-0.263029	-0.0686264	-0.271295	-0.186635	-0.290711	-0.25239	-0.334922	-0.243322	-0.132539
OTU007303	Firmicutes	Clostridia	Clostridiales	NA	NA	NA	Bacteria;Firmicutes;Clostridia;Clostridiales	2198	-0.238095	0.103208	0.0434711	0.0152245	-0.0248259	0.137253	0.00502398	-0.384532	-0.0260659	0.0511011	0.00889444	-0.296138	-0.178653
OTU006212	Firmicutes	Clostridia	Clostridiales	NA	NA	NA	Bacteria;Firmicutes;Clostridia;Clostridiales	511	0.0217059	-0.0490604	-0.180992	-0.264503	-0.222044	0.0916418	-0.302843	-0.162427	-0.229117	-0.259017	-0.248811	-0.276716	-0.169751
OTU004481	Firmicutes	Clostridia	Clostridiales	NA	NA	NA	Bacteria;Firmicutes;Clostridia;Clostridiales	988	-0.0995116	0.108754	-0.10992	-0.12335	-0.262715	0.0686264	-0.120575	-0.403517	-0.183381	-0.0713546	-0.127896	-0.30316	-0.191785
OTU002273	Firmicutes	Clostridia	Clostridiales	NA	NA	NA	Bacteria;Firmicutes;Clostridia;Clostridiales	584	-0.00642006	-0.0928753	0.0796116	0.0342297	0.0409153	-0.0343657	0.0534614	-0.194494	0.0655716	0.0695914	0.102596	-0.143098	-0.234593
OTU027847	Firmicutes	Clostridia	Clostridiales	NA	NA	NA	Bacteria;Firmicutes;Clostridia;Clostridiales	367	-0.0949178	0.0302849	0.153238	0.140246	0.141217	0.126201	0.105827	-0.113293	0.0922794	0.134708	0.127058	0.00581843	-0.116098
OTU005654	Firmicutes	Clostridia	Clostridiales	NA	NA	NA	Bacteria;Firmicutes;Clostridia;Clostridiales	633	-0.0335775	0.112759	-0.0235986	-0.0640051	-0.0581367	-0.0915018	-0.142555	0.194036	-0.0294391	-0.161405	-0.0585806	0.216761	0.208887
OTU045382	Firmicutes	Clostridia	Clostridiales	NA	NA	NA	Bacteria;Firmicutes;Clostridia;Clostridiales	155	-0.323	0.0475282	0.345602	0.390536	0.315281	0.225003	0.344611	-0.0692984	0.364494	0.402944	0.407103	-0.150461	0.0537526
OTU006701	Firmicutes	Clostridia	Clostridiales	NA	NA	NA	Bacteria;Firmicutes;Clostridia;Clostridiales	323	0.149982	-0.0441639	-0.0736087	-0.165095	-0.165388	-0.289681	-0.32192	-0.146533	-0.117587	-0.333974	-0.159707	0.026908	-0.109985
OTU007989	Firmicutes	Clostridia	Clostridiales	NA	NA	NA	Bacteria;Firmicutes;Clostridia;Clostridiales	986	-0.0659341	0.148805	0.0322928	-0.0981825	-0.140157	-0.0915018	0.0885476	-0.276412	-0.0677713	0.0486084	-0.0346577	-0.176156	-0.139563
OTU002386	Firmicutes	Clostridia	Clostridiales	NA	NA	NA	Bacteria;Firmicutes;Clostridia;Clostridiales	1351	0.0836386	-0.0834909	-0.000621016	-0.118689	-0.11973	0.160128	0.0571477	-0.102005	-0.0837175	0.0785213	-0.021776	-0.0351091	0.151474
OTU010222	Firmicutes	Clostridia	Clostridiales	NA	NA	NA	Bacteria;Firmicutes;Clostridia;Clostridiales	304	0.217677	-0.175019	-0.380275	-0.33266	-0.360345	-0.234509	-0.304625	-0.289006	-0.35133	-0.353555	-0.386507	-0.270534	-0.00855223
OTU007288	Firmicutes	Clostridia	Clostridiales	NA	NA	NA	Bacteria;Firmicutes;Clostridia;Clostridiales	638	0.30464	-0.241538	-0.0633436	-0.202268	-0.196093	0	-0.181491	-0.0604954	-0.151489	-0.135543	-0.138017	0.0140437	-0.170408
OTU132951	Firmicutes	Clostridia	Clostridiales	NA	NA	NA	Bacteria;Firmicutes;Clostridia;Clostridiales	70	-0.177758	-0.00199342	-0.233056	-0.208074	-0.1769	0	-0.0528239	0.257135	-0.217765	-0.0408264	-0.154791	0.29137	-0.132391
OTU015339	Firmicutes	Clostridia	Clostridiales	NA	NA	NA	Bacteria;Firmicutes;Clostridia;Clostridiales	120	0.25502	-0.270257	-0.322999	-0.423235	-0.453362	-0.314635	-0.50994	-0.286208	-0.360236	-0.488572	-0.400289	-0.247282	-0.222155
OTU001964	Firmicutes	Clostridia	Clostridiales	NA	NA	NA	Bacteria;Firmicutes;Clostridia;Clostridiales	721	0.294872	-0.26865	-0.0676907	-0.100979	-0.188551	0	-0.0715917	-0.278665	-0.116837	-0.0797676	-0.111334	-0.21035	-0.196671
OTU002157	Firmicutes	Clostridia	Clostridiales	NA	NA	NA	Bacteria;Firmicutes;Clostridia;Clostridiales	806	0.225275	-0.0187932	-0.118925	-0.138263	-0.259887	-0.0343132	-0.101736	-0.385819	-0.167742	-0.089427	-0.132497	-0.304381	0.073599
OTU013078	Firmicutes	Clostridia	Clostridiales	NA	NA	NA	Bacteria;Firmicutes;Clostridia;Clostridiales	203	-0.0552409	-0.112282	-0.105517	-0.162436	-0.225111	-0.321981	-0.13985	-0.408602	-0.140126	-0.190468	-0.187172	-0.359428	-0.330062
OTU026889	Firmicutes	Clostridia	Clostridiales	NA	NA	NA	Bacteria;Firmicutes;Clostridia;Clostridiales	209	-0.0615389	0.104401	-0.0849331	-0.118509	-0.235268	0.243332	-0.0725275	0.0907883	-0.141043	-0.00726031	-0.0904179	-0.015619	0.257097
OTU004320	Firmicutes	Clostridia	Clostridiales	NA	NA	NA	Bacteria;Firmicutes;Clostridia;Clostridiales	420	-0.020757	-0.126315	-0.237539	-0.16747	-0.190123	-0.343132	-0.0552637	0.0508419	-0.22294	-0.130869	-0.230949	0.108075	-0.368911
OTU004458	Firmicutes	Clostridia	Clostridiales	NA	NA	NA	Bacteria;Firmicutes;Clostridia;Clostridiales	525	-0.0647526	-0.00585718	-0.184554	-0.15296	-0.363498	0.0228894	-0.109338	-0.22764	-0.218781	-0.122842	-0.201321	-0.303651	0.0189458
OTU006739	Firmicutes	Clostridia	Clostridiales	NA	NA	NA	Bacteria;Firmicutes;Clostridia;Clostridiales	900	-0.175214	0.165441	-0.197483	-0.283984	-0.193894	-0.274505	-0.10362	-0.132575	-0.237046	-0.176673	-0.26806	-0.0766295	-0.0684074
OTU009334	Firmicutes	Clostridia	Clostridiales	NA	NA	NA	Bacteria;Firmicutes;Clostridia;Clostridiales	637	-0.03663	-0.0532986	-0.0291877	-0.0941434	-0.0989895	-0.160128	-0.0910596	-0.219457	-0.0864775	-0.144579	-0.147525	-0.213097	-0.163995
OTU002434	Firmicutes	Clostridia	Clostridiales	NA	NA	NA	Bacteria;Firmicutes;Clostridia;Clostridiales	755	-0.0512821	0.0730161	0.186305	-0.0264099	0.0606507	-0.320256	0.000627997	-0.0341091	0.0864775	-0.0797676	0.0144151	0.0650282	-0.0461139
OTU001506	Firmicutes	Clostridia	Clostridiales	NA	NA	NA	Bacteria;Firmicutes;Clostridia;Clostridiales	559	0.00610501	0.125082	0.173263	0.0770546	0.0857909	0.0228755	-0.0483558	-0.522577	0.147196	-0.0476736	0.103666	-0.487559	0.233929
OTU008156	Firmicutes	Clostridia	Clostridiales	NA	NA	NA	Bacteria;Firmicutes;Clostridia;Clostridiales	1082	-0.1337	-0.0172527	-0.120167	-0.116514	-0.178495	-0.0800641	-0.168303	-0.0975005	-0.144742	-0.148941	-0.149365	-0.15967	-0.0842877
OTU003247	Firmicutes	Clostridia	Clostridiales	NA	NA	NA	Bacteria;Firmicutes;Clostridia;Clostridiales	2945	-0.239927	0.186083	0.106504	0.027342	0.0122558	-0.0228755	0.0326558	-0.313418	0.0275992	0.0105941	0.0107347	-0.183178	-0.137426
OTU013371	Firmicutes	Clostridia	Clostridiales	NA	NA	NA	Bacteria;Firmicutes;Clostridia;Clostridiales	959	-0.0641026	0.12385	0.0558914	0.0549946	0.115959	-0.0571886	-0.0339118	0.044728	0.0668514	-0.0109057	0.0420186	0.134025	-0.120629
OTU010090	Firmicutes	Clostridia	Clostridiales	NA	NA	NA	Bacteria;Firmicutes;Clostridia;Clostridiales	680	-0.031746	0.424233	0.274489	0.204133	0.113445	0.171566	0.305835	-0.173442	0.200247	0.271397	0.212853	-0.141963	0.443121
OTU006531	Firmicutes	Clostridia	Clostridiales	NA	NA	NA	Bacteria;Firmicutes;Clostridia;Clostridiales	227	-0.123815	0.182357	-0.283461	-0.47237	-0.420956	-0.446754	-0.354103	-0.219792	-0.408325	-0.41474	-0.470898	-0.181318	-0.179385
B_S_045617	Firmicutes	Clostridia	Clostridiales	NA	NA	NA	Bacteria;Firmicutes;Clostridia;Clostridiales	12606	-0.115995	0.163285	-0.0217356	-0.0779868	-0.141728	-0.137253	-0.0885476	-0.327576	-0.0821842	-0.138659	-0.127283	-0.281789	-0.0317606
OTU014172	Firmicutes	Clostridia	Clostridiales	NA	NA	NA	Bacteria;Firmicutes;Clostridia;Clostridiales	208	-0.149764	0.139385	0.198234	0.0757515	0.02259	-0.103494	0.0694517	-0.0653504	0.10205	0.0153502	0.0661425	-0.0804185	-0.102089
OTU000659	Firmicutes	Clostridia	Clostridiales	NA	NA	NA	Bacteria;Firmicutes;Clostridia;Clostridiales	4633	-0.147741	0.111835	-0.0465762	-0.132981	-0.165925	-0.114377	-0.187771	-0.383566	-0.119596	-0.200042	-0.178196	-0.339185	-0.0971141
OTU005402	Firmicutes	Clostridia	Clostridiales	NA	NA	NA	Bacteria;Firmicutes;Clostridia;Clostridiales	1939	-0.288156	0.325029	0.106815	-0.0944541	-0.122873	-0.183004	-0.142555	-0.096857	-0.0266792	-0.166079	-0.0754494	0.000610594	-0.110551
OTU022030	Firmicutes	Clostridia	Clostridiales	NA	NA	NA	Bacteria;Firmicutes;Clostridia;Clostridiales	147	-0.403055	0.593874	0.160076	-0.0139285	0.0810033	-0.233063	0.222019	0.103271	0.0884186	0.131111	0.0690584	0.205913	0.00497827
OTU003998	Firmicutes	Clostridia	Clostridiales	NA	NA	NA	Bacteria;Firmicutes;Clostridia;Clostridiales	2555	-0.39011	0.399278	0.19593	0.13236	0.0798201	0.0571886	0.143811	-0.316957	0.130023	0.123391	0.116241	-0.173409	0.0134372
OTU006564	Firmicutes	Clostridia	Clostridiales	NA	NA	NA	Bacteria;Firmicutes;Clostridia;Clostridiales	241	-0.0489148	0.11864	-0.230283	-0.380884	-0.280899	-0.320746	-0.285232	0.246702	-0.280253	-0.345148	-0.28045	0.329002	-0.146964
OTU003906	Firmicutes	Clostridia	Clostridiales	NA	NA	NA	Bacteria;Firmicutes;Clostridia;Clostridiales	541	0.13431	-0.166674	0.0223566	0.00497127	0.0678785	0.320256	0.0263759	-0.148021	-0.0334257	0.0797676	-0.0138017	-0.247901	0.0427546
OTU010385	Firmicutes	Clostridia	Clostridiales	NA	NA	NA	Bacteria;Firmicutes;Clostridia;Clostridiales	506	0.0543346	-0.365388	-0.241265	-0.151002	-0.17661	-0.114377	-0.146323	-0.0933173	-0.22294	-0.123391	-0.172368	-0.058617	-0.104138
OTU008983	Firmicutes	Clostridia	Clostridiales	NA	NA	NA	Bacteria;Firmicutes;Clostridia;Clostridiales	193	-0.0360227	0.0674978	-0.102123	-0.290939	-0.150436	-0.258217	-0.27453	0.00643904	-0.167884	-0.268589	-0.236522	-0.00548255	-0.0880609
OTU005792	Firmicutes	Clostridia	Clostridiales	NA	NA	NA	Bacteria;Firmicutes;Clostridia;Clostridiales	117	0.17158	0.1714	0.181686	0.0395148	0.0491763	-0.0838058	-0.156777	-0.288825	0.0887535	-0.185093	-0.00770492	-0.299911	0.127865
OTU001256	Firmicutes	Clostridia	Clostridiales	NA	NA	NA	Bacteria;Firmicutes;Clostridia;Clostridiales	196	-0.148125	0.16529	0.0682878	0.0632918	0.15392	0.0445206	0.0953332	-0.149677	0.0940991	0.0891448	0.0875475	-0.0299068	0.0572563
OTU205951	Firmicutes	Clostridia	Clostridiales	NA	NA	NA	Bacteria;Firmicutes;Clostridia;Clostridiales	150	-0.155899	0.253653	0.213952	-0.0341992	0.126598	-0.151074	0.0138247	-0.245806	0.0972109	-0.0246938	0.0438867	-0.107533	-0.240006
B_S_009626	Firmicutes	Clostridia	Clostridiales	NA	NA	NA	Bacteria;Firmicutes;Clostridia;Clostridiales;FAM_Pseudoflavonifractor;Pseudoflavonifractor;Pseudoflavonifractor capillosus	494	-0.235653	0.166058	0.149665	-0.00807831	0.0314252	-0.0457509	-0.121831	-0.224283	0.0714512	-0.150811	-0.0156419	-0.183789	-0.0103833
OTU018621	Firmicutes	Clostridia	Clostridiales	NA	NA	NA	Bacteria;Firmicutes;Clostridia;Clostridiales	114	0.00906547	-0.162733	0.00494015	0.0889789	0.185656	0.15771	0.141211	0.00784998	0.0637509	0.184415	0.133377	0.0272006	-0.0761201
OTU034530	NA	NA	NA	NA	NA	NA	Bacteria	156	-0.12073	0.158215	0.258157	0.253816	0.238169	-0.0473691	0.0344611	-0.295518	0.285119	0.0151628	0.213078	-0.372676	-0.0116991
OTU003279	Firmicutes	Clostridia	Clostridiales	NA	NA	NA	Bacteria;Firmicutes;Clostridia;Clostridiales	333	0.0802931	-0.229866	-0.140992	-0.159416	-0.132006	-0.183032	-0.13504	0.209191	-0.176355	-0.136966	-0.120093	0.263511	-0.132101
OTU003341	Firmicutes	Clostridia	Clostridiales	NA	NA	NA	Bacteria;Firmicutes;Clostridia;Clostridiales	491	-0.0732601	0.0452884	-0.00558914	-0.069287	-0.100247	0.0114377	-0.0854076	-0.0408666	-0.10457	-0.0398838	-0.0450856	0.0491528	0.157887
OTU001345	Firmicutes	Clostridia	Clostridiales	NA	NA	NA	Bacteria;Firmicutes;Clostridia;Clostridiales	100	0.0227967	0.0910184	0.0436505	-0.0682471	-0.0262301	-0.163301	-0.00551766	-0.0837567	0.030648	-0.0400387	0.00202106	-0.00402356	0.00301859
OTU002430	NA	NA	NA	NA	NA	NA	Bacteria	655	-0.332434	0.284646	0.451246	0.449643	0.373437	0.162221	0.423714	0.0516695	0.436176	0.405157	0.480054	0.139953	0.0827598
OTU017710	Firmicutes	Clostridia	Clostridiales	NA	NA	NA	Bacteria;Firmicutes;Clostridia;Clostridiales	190	-0.0591104	-0.0836843	0.335582	0.483934	0.406075	0.047889	0.386191	-0.120246	0.416644	0.35453	0.434205	-0.0909161	0.0257328
OTU001736	Firmicutes	Clostridia	Clostridiales	NA	NA	NA	Bacteria;Firmicutes;Clostridia;Clostridiales	108	0.179021	-0.207752	-0.0668399	-0.125575	-0.175327	-0.276356	-0.222775	-0.212396	-0.131685	-0.234414	-0.190653	-0.273602	-0.215662
OTU001264	Firmicutes	Clostridia	Clostridiales	NA	NA	NA	Bacteria;Firmicutes;Clostridia;Clostridiales	277	-0.132681	0.00586256	-0.0211468	-0.0539896	-0.0302144	0.114552	0.0336492	-0.22801	-0.0320947	0.031831	-0.0569808	-0.347806	0.0821227
OTU010548	Firmicutes	Clostridia	Clostridiales	NA	NA	NA	Bacteria;Firmicutes;Clostridia;Clostridiales	277	0.14306	0.0743912	0.240114	0.272555	0.212594	0.372901	0.203464	-0.105566	0.231825	0.247619	0.274046	-0.0986019	0.305541
OTU015698	Firmicutes	Clostridia	Clostridiales	NA	NA	NA	Bacteria;Firmicutes;Clostridia;Clostridiales	482	0.312443	-0.440464	-0.200273	-0.0538341	-0.0618451	-0.137463	-0.00660406	-0.0275546	-0.126536	-0.0686552	-0.122102	-0.0470876	-0.0987919
OTU023161	Firmicutes	Clostridia	Clostridiales	NA	NA	NA	Bacteria;Firmicutes;Clostridia;Clostridiales	301	0.0749007	0.103521	0.219087	0.154967	0.0892268	-0.108825	0.209757	-0.251537	0.174602	0.129041	0.15758	-0.172604	0.156752
OTU004026	Firmicutes	Clostridia	Clostridiales	NA	NA	NA	Bacteria;Firmicutes;Clostridia;Clostridiales	412	-0.179597	-0.187738	-0.146649	-0.0544065	-0.0194956	0.0228894	0.0879733	-0.163244	-0.0788592	0.083246	-0.0567751	-0.245609	-0.0980901
OTU009245	Firmicutes	Clostridia	Clostridiales	NA	NA	NA	Bacteria;Firmicutes;Clostridia;Clostridiales	487	-0.0628816	0.0203336	0.0493707	0.082958	0.101504	0.25163	0.112411	-0.314383	0.0757444	0.143644	0.0846506	-0.386201	0.284624
OTU001788	Firmicutes	Clostridia	Clostridiales	NA	NA	NA	Bacteria;Firmicutes;Clostridia;Clostridiales	1180	-0.142247	0.130628	0.105262	0.00434986	0.142985	0.0800641	0.0590317	-0.208838	0.0880107	0.0819488	0.0714622	-0.192642	0.244312
OTU005907	Firmicutes	Clostridia	Clostridiales	NA	NA	NA	Bacteria;Firmicutes;Clostridia;Clostridiales	1194	0.357753	-0.222129	-0.059928	-0.00248563	-0.0732208	-0.137253	-0.0408198	-0.083342	-0.0459986	-0.074159	-0.0533667	-0.0790719	0.0140479
OTU001411	Firmicutes	Clostridia	Clostridiales	NA	NA	NA	Bacteria;Firmicutes;Clostridia;Clostridiales	3273	-0.139194	-0.00739403	0.0127308	0.0379059	0.0760491	0.14869	0.130623	-0.279308	0.0236126	0.140217	0.0223895	-0.360556	0.123072
OTU002394	Firmicutes	Clostridia	Clostridiales	NA	NA	NA	Bacteria;Firmicutes;Clostridia;Clostridiales	593	-0.00976801	-0.126623	-0.0475077	-0.0767439	-0.000314252	0.14869	-0.0414478	-0.186956	-0.0493719	-0.00280433	-0.0616477	-0.301328	0.134372
OTU000952	Firmicutes	Clostridia	Clostridiales	NA	NA	NA	Bacteria;Firmicutes;Clostridia;Clostridiales	2882	0.0262515	-0.144184	-0.0791795	-0.0335561	-0.0405386	0.228755	0.0207239	-0.269333	-0.068998	0.0838183	-0.0306705	-0.362998	0.242785
OTU002328	Firmicutes	Clostridia	Clostridiales	NA	NA	NA	Bacteria;Firmicutes;Clostridia;Clostridiales	402	-0.308469	0.33324	0.182236	0.108757	0.242502	0.26347	0.271081	-0.0626827	0.16892	0.271812	0.149747	-0.143862	0.298517
OTU001540	Firmicutes	Clostridia	Clostridiales	NA	NA	NA	Bacteria;Firmicutes;Clostridia;Clostridiales	1365	0.313797	-0.301923	0.00900473	0.0988039	-0.0351963	0.0686264	0.0835236	-0.179877	0.00981304	0.100956	0.0515264	-0.18501	0.118186
OTU001764	Firmicutes	Clostridia	Clostridiales	NA	NA	NA	Bacteria;Firmicutes;Clostridia;Clostridiales	1153	-0.192918	-0.00277276	-0.0329138	0.027342	0.0527944	-0.0686264	0.136903	-0.261289	0.0165595	0.0679271	-0.0147218	-0.320256	-0.012521
OTU000442	Firmicutes	Clostridia	Clostridiales	NA	NA	NA	Bacteria;Firmicutes;Clostridia;Clostridiales	801	-0.23199	0.0375863	-0.0701748	0.0267206	0.0443096	0.205879	0.124343	-0.281239	-0.0153329	0.143644	-0.0128816	-0.398412	0.199725
OTU001006	Firmicutes	Clostridia	Clostridiales	NA	NA	NA	Bacteria;Firmicutes;Clostridia;Clostridiales	2780	-0.30525	0.203952	0.0999835	0.0960076	0.177553	-0.0114377	0.261875	-0.236189	0.122663	0.200665	0.10428	-0.273546	0.0897847
OTU028184	Firmicutes	Clostridia	Clostridiales	NA	NA	NA	Bacteria;Firmicutes;Clostridia;Clostridiales	114	0.246476	-0.298365	-0.0334552	0.145064	0.0509825	0.155813	0.151657	0.088867	0.0543077	0.206063	0.11433	0.157285	0.102872
OTU027822	Firmicutes	Clostridia	Clostridiales	NA	NA	NA	Bacteria;Firmicutes;Clostridia;Clostridiales	469	0.341963	-0.620738	-0.437548	-0.25446	-0.307147	0	-0.171005	-0.0196567	-0.365764	-0.110979	-0.30358	-0.0812364	-0.158096
OTU003540	Firmicutes	Clostridia	Clostridiales	NA	NA	NA	Bacteria;Firmicutes;Clostridia;Clostridiales	1468	0.102564	-0.193477	-0.0748324	0.0680442	-0.10716	0.0800641	0.158883	-0.0305695	-0.012573	0.170753	0.0680885	-0.0491528	0.0907009
OTU026617	Firmicutes	Clostridia	Clostridiales	NA	NA	NA	Bacteria;Firmicutes;Clostridia;Clostridiales	311	0.224393	-0.32887	-0.121523	0.0250921	-0.0745091	0.189476	0.0968811	0.0886219	-0.0590557	0.151951	0.0308026	0.0979895	0.103078
OTU046495	Firmicutes	Clostridia	Clostridiales	NA	NA	NA	Bacteria;Firmicutes;Clostridia;Clostridiales	309	0.291471	-0.418943	-0.243122	-0.0513079	-0.17192	0.218428	-0.0783069	0.031991	-0.177239	0.00612554	-0.129547	0.00805953	0.252838
OTU003052	Firmicutes	Clostridia	Clostridiales	NA	NA	NA	Bacteria;Firmicutes;Clostridia;Clostridiales	95	-0.02177	0.0169499	0.150269	0.0737576	0.0608325	-0.0233063	0.0435081	-0.282602	0.0987289	0.0587303	0.0949943	-0.298605	0.156504
OTU020598	Firmicutes	Clostridia	Clostridiales	NA	NA	NA	Bacteria;Firmicutes;Clostridia;Clostridiales	458	0.0987467	0.195624	0.0486688	0.0818402	-0.0465805	-0.0744589	0.0877396	-0.184342	0.0198097	0.02715	0.0153587	-0.164348	0.0761585
OTU000510	Firmicutes	Clostridia	Clostridiales	NA	NA	NA	Bacteria;Firmicutes;Clostridia;Clostridiales	3381	-0.047619	-0.0646978	0.145628	0.261302	0.203636	0.205879	0.286367	-0.21463	0.187981	0.289781	0.215307	-0.257365	0.198504
OTU008817	Firmicutes	Clostridia	Clostridiales	NA	NA	NA	Bacteria;Firmicutes;Clostridia;Clostridiales	468	0.159439	-0.259875	-0.0799776	0.0994772	-0.00306354	0.311034	0.196875	0.0955949	-0.00487761	0.265391	0.086709	0.0563919	0.296305
OTU013334	Firmicutes	Clostridia	Clostridiales	NA	NA	NA	Bacteria;Firmicutes;Clostridia;Clostridiales	194	0.237188	-0.0539954	0.10711	0.263931	0.13005	0.046349	0.212175	-0.0127136	0.172886	0.197922	0.174777	-0.0726827	0.260809
OTU027626	Firmicutes	Clostridia	Clostridiales	NA	NA	NA	Bacteria;Firmicutes;Clostridia;Clostridiales	80	0.128314	-0.472315	-0.144174	0.0563402	-0.0518032	0.0942731	0.0508987	-0.022544	-0.0547639	0.116855	0.0139037	-0.0880722	-0.0516009
OTU002839	Firmicutes	Clostridia	Clostridiales	NA	NA	NA	Bacteria;Firmicutes;Clostridia;Clostridiales	1476	0.0805861	-0.00862637	0.0714168	0.130496	-0.00471379	-0.114377	0.176467	-0.414779	0.0548917	0.0937893	0.0499929	-0.449397	0.153917
OTU000233	Firmicutes	Clostridia	Clostridiales	NA	NA	NA	Bacteria;Firmicutes;Clostridia;Clostridiales	6278	-0.163004	0.0366621	-0.0114888	0.0121175	0.0791916	0.0800641	0.109271	-0.204011	0.021466	0.0819488	-0.00981456	-0.34468	0.133761
OTU003048	Firmicutes	Clostridia	Clostridiales	NA	NA	NA	Bacteria;Firmicutes;Clostridia;Clostridiales	98	0.160077	-0.0725586	0.20655	0.101633	0.131904	-0.0299306	0.0456855	-0.30314	0.127112	0.0389754	0.106264	-0.247982	-0.0730428
OTU004603	Firmicutes	Clostridia	Clostridiales	NA	NA	NA	Bacteria;Firmicutes;Clostridia;Clostridiales	180	0.11392	-0.188316	-0.210468	-0.209661	-0.208885	-0.138441	-0.255274	-0.150925	-0.23848	-0.243575	-0.252129	-0.131183	-0.0129374
OTU002567	Firmicutes	Clostridia	Clostridiales	NA	NA	NA	Bacteria;Firmicutes;Clostridia;Clostridiales	874	0.017094	-0.0569957	-0.112093	-0.0279634	-0.0307967	-0.0686264	0.0992235	-0.221709	-0.0840242	0.0370795	-0.0763695	-0.274767	-0.0494732
OTU007359	Firmicutes	Clostridia	Clostridiales	NA	NA	NA	Bacteria;Firmicutes;Clostridia;Clostridiales	342	0.0617549	-0.337869	-0.203072	-0.0339186	-0.0426463	0.0916418	-0.00691853	-0.10764	-0.124079	0.000624138	-0.10321	-0.248433	-0.0345619
OTU011632	Firmicutes	Clostridia	Clostridiales	NA	NA	NA	Bacteria;Firmicutes;Clostridia;Clostridiales	103	-0.0920558	0.00502219	-0.144258	-0.144666	-0.0419424	-0.314635	-0.121567	0.0275389	-0.133721	-0.165715	-0.189364	0.059721	-0.154015
OTU005006	Firmicutes	Clostridia	Clostridiales	NA	NA	NA	Bacteria;Firmicutes;Clostridia;Clostridiales	400	-0.500306	0.591267	0.253219	0.164152	0.0789255	0.160226	0.124419	-0.192544	0.179197	0.106006	0.13626	-0.137773	0.194041
OTU013402	Firmicutes	Clostridia	Clostridiales	NA	NA	NA	Bacteria;Firmicutes;Clostridia;Clostridiales	661	-0.308303	0.384798	0.0481287	-0.0170887	-0.0861051	0.14869	0.0747316	-0.206585	-0.0628648	0.0788329	-0.0371113	-0.146848	0.298061
OTU013562	Firmicutes	Clostridia	Clostridiales	NA	NA	NA	Bacteria;Firmicutes;Clostridia;Clostridiales	626	-0.259463	0.404823	0.316097	0.249495	0.268686	0.25163	0.339118	-0.127748	0.259739	0.343375	0.304558	-0.0647229	0.357612
OTU004707	Firmicutes	Clostridia	Clostridiales	NA	NA	NA	Bacteria;Firmicutes;Clostridia;Clostridiales	421	-0.135531	0.156507	0.11023	0.0736369	0.109988	0.217317	0.0690797	0.0205942	0.0729845	0.0956589	0.0656348	-0.0439628	0.183234
OTU013827	Firmicutes	Clostridia	Clostridiales	NA	NA	NA	Bacteria;Firmicutes;Clostridia;Clostridiales	141	-0.155054	0.281373	0.0882621	0.167868	-0.0554663	0.228874	0.168842	-0.0458988	0.0736362	0.219507	0.145092	-0.136594	0.458794
OTU003762	Firmicutes	Clostridia	Clostridiales	NA	NA	NA	Bacteria;Firmicutes;Clostridia;Clostridiales	640	-0.512288	0.410277	0.127483	0.0612181	0.0578313	0.21163	0.172097	0.0144825	0.0979921	0.189633	0.115952	-0.0198473	0.337202
OTU016622	Firmicutes	Clostridia	Clostridiales	NA	NA	NA	Bacteria;Firmicutes;Clostridia;Clostridiales	103	-0.0634583	0.218284	0.2559	0.12457	0.139992	0.169842	0.087258	-0.1413	0.143114	0.109393	0.118087	-0.166118	0.136368
OTU001570	Firmicutes	Clostridia	Clostridiales	NA	NA	NA	Bacteria;Firmicutes;Clostridia;Clostridiales	1190	-0.437729	0.58228	0.332243	0.171509	0.321166	0.171566	0.303323	0.0469804	0.265259	0.263607	0.229415	0.0427416	0.273019
OTU003382	Firmicutes	Clostridia	Clostridiales	NA	NA	NA	Bacteria;Firmicutes;Clostridia;Clostridiales	2977	-0.126984	0.339509	0.210835	0.171819	0.29634	0.263068	0.268783	0.303442	0.204234	0.266723	0.214693	0.306518	0.324935
OTU007882	Firmicutes	Clostridia	Clostridiales	NA	NA	NA	Bacteria;Firmicutes;Clostridia;Clostridiales	93	-0.0578672	-0.260281	-0.307542	-0.030731	-0.208076	0	0.0284688	-0.319153	-0.216528	0.0282506	-0.125555	-0.374097	-0.252131
OTU004056	Firmicutes	Clostridia	Clostridiales	NA	NA	NA	Bacteria;Firmicutes;Clostridia;Clostridiales	854	-0.0547359	-0.142819	0.0923759	0.201963	0.170011	-0.0116531	0.0870162	-0.394725	0.169026	0.103492	0.146866	-0.406538	0.0578724
OTU000846	Firmicutes	Clostridia	Clostridiales	NA	NA	NA	Bacteria;Firmicutes;Clostridia;Clostridiales	2451	-0.115995	-0.00646978	-0.0453341	0.0170887	0.0282827	0.0457509	0.121203	-0.260001	-0.0079731	0.110304	-0.0061341	-0.378263	0.0827607
OTU001141	Firmicutes	Clostridia	Clostridiales	NA	NA	NA	Bacteria;Firmicutes;Clostridia;Clostridiales	2323	-0.031746	-0.107213	-0.0633436	-0.0540625	0.0113131	0.0686264	-0.0251199	-0.137724	-0.0288258	-0.0186955	-0.0588873	-0.249428	0.0259582
OTU002885	Firmicutes	Clostridia	Clostridiales	NA	NA	NA	Bacteria;Firmicutes;Clostridia;Clostridiales	272	-0.0251653	-0.270096	-0.244125	-0.225068	-0.128116	-0.0114993	-0.0981794	-0.347619	-0.257438	-0.0662567	-0.254857	-0.418514	-0.182839
OTU001924	Firmicutes	Clostridia	Clostridiales	Ruminococcaceae	NA	NA	Bacteria;Firmicutes;Clostridia;Clostridiales;Ruminococcaceae	1061	0.397436	-0.204568	-0.188478	-0.219979	-0.180381	-0.0228755	-0.296415	0.0424755	-0.224473	-0.271397	-0.260699	-0.0259502	0.0561918
OTU041232	Firmicutes	Clostridia	Clostridiales	Ruminococcaceae	NA	NA	Bacteria;Firmicutes;Clostridia;Clostridiales;Ruminococcaceae	164	-0.0144091	-0.108597	0.11917	0.111115	0.133184	0.0880284	0.204931	0.00709945	0.141765	0.202401	0.157209	-0.0297624	0.191791
OTU000012	NA	NA	NA	NA	NA	NA	Bacteria	1042	0.0706387	-0.112825	-0.166732	-0.252002	-0.235111	-0.372612	-0.204938	-0.112059	-0.188262	-0.293501	-0.219128	0.0449276	-0.287316
OTU010241	Firmicutes	Clostridia	Clostridiales	NA	NA	NA	Bacteria;Firmicutes;Clostridia;Clostridiales	355	-0.11392	0.0947794	-0.0187918	-0.141027	-0.0164826	-0.299956	-0.155191	-0.00194742	-0.0528925	-0.189831	-0.0881677	0.0197082	-0.224865
OTU024888	Firmicutes	Clostridia	Clostridiales	NA	NA	NA	Bacteria;Firmicutes;Clostridia;Clostridiales	71	0.0763623	0.0293787	0.0584504	0.0557939	0.0638254	-0.0991537	0.0902167	0.327573	0.0903862	0.00733182	0.0645715	0.384138	-0.231839
OTU005590	Firmicutes	Clostridia	Clostridiales	NA	NA	NA	Bacteria;Firmicutes;Clostridia;Clostridiales	73	-0.235538	0.220225	0.0568065	-0.0194823	0.106174	0.261562	-0.122302	0.0282478	0.06221	-0.0586139	-0.0033938	-0.0758972	0.0346936
OTU003304	Firmicutes	Clostridia	Clostridiales	NA	NA	NA	Bacteria;Firmicutes;Clostridia;Clostridiales	424	0.344543	-0.260267	-0.120972	-0.135985	-0.101029	-0.246287	-0.271395	-0.104417	-0.114098	-0.320183	-0.198588	-0.114203	-0.253403
OTU001575	Firmicutes	Clostridia	Clostridiales	NA	NA	NA	Bacteria;Firmicutes;Clostridia;Clostridiales	1402	-0.199023	0.253862	0.0742114	0.0320025	-0.0675643	0.194441	0.135647	-0.0894559	0.00705313	0.148318	0.037418	-0.137994	0.368301
OTU001289	Firmicutes	Clostridia	Clostridiales	NA	NA	NA	Bacteria;Firmicutes;Clostridia;Clostridiales	598	0.167379	0.141806	-0.0316912	-0.0115031	-0.207533	0.160226	-0.0439867	-0.0231826	-0.100031	0.0168363	-0.0319168	-0.0326867	0.387777
OTU000150	Firmicutes	Clostridia	Clostridiales	NA	NA	NA	Bacteria;Firmicutes;Clostridia;Clostridiales	423	0.227715	-0.249344	-0.248964	-0.263334	-0.255283	0.017249	-0.214984	0.147524	-0.308463	-0.16525	-0.288313	0.125078	-0.185142
OTU014345	Firmicutes	Clostridia	Clostridiales	NA	NA	NA	Bacteria;Firmicutes;Clostridia;Clostridiales	428	-0.0733959	-0.0238554	-0.0958559	-0.226021	-0.0387407	-0.116531	0.0371098	-0.10491	-0.168714	0.0400001	-0.157803	-0.0494565	-0.124768
OTU052425	Firmicutes	Clostridia	Clostridiales	NA	NA	NA	Bacteria;Firmicutes;Clostridia;Clostridiales	121	-0.434495	0.120252	-0.146228	-0.0837061	-0.131659	-0.109184	0.117232	-0.182256	-0.167183	0.10708	-0.118413	-0.227319	-0.0210545
OTU001486	Firmicutes	Clostridia	Clostridiales	NA	NA	NA	Bacteria;Firmicutes;Clostridia;Clostridiales	2207	0.01221	-0.108446	-0.213629	-0.296723	-0.146127	0.125815	-0.216659	-0.0891341	-0.240113	-0.18197	-0.243217	-0.0772401	0.0800122
OTU007170	Firmicutes	Clostridia	Clostridiales	NA	NA	NA	Bacteria;Firmicutes;Clostridia;Clostridiales	606	0.0299145	0.0123234	-0.0294982	-0.00621408	0.0531086	-0.160128	0.0276319	-0.125496	-0.024226	-0.0442461	-0.0306705	-0.0787666	0.00152695
OTU025735	Firmicutes	Clostridia	Clostridiales	NA	NA	NA	Bacteria;Firmicutes;Clostridia;Clostridiales	206	-0.410011	0.345519	0.222896	0.123233	0.233957	0.0977442	0.216879	0.194595	0.214737	0.186083	0.221863	0.275633	0.0838205
OTU000182	Firmicutes	Clostridia	Clostridiales	NA	NA	NA	Bacteria;Firmicutes;Clostridia;Clostridiales	9151	-0.0396825	-0.0117072	-0.277284	-0.405469	-0.209921	0.0343132	-0.322162	-0.191461	-0.32567	-0.288846	-0.336455	-0.123035	0.0852039
OTU001402	Firmicutes	Clostridia	Clostridiales	NA	NA	NA	Bacteria;Firmicutes;Clostridia;Clostridiales	558	-0.0531136	0.337969	0.135071	-0.0680442	0.122558	0.194441	-0.0282599	0.296041	0.0815709	-0.0311592	0.0331241	0.222256	0.30142
OTU003426	Firmicutes	Clostridia	Clostridiales	NA	NA	NA	Bacteria;Firmicutes;Clostridia;Clostridiales	375	0.125172	-0.0175635	0.0565211	-0.0971099	0.0436877	0.137274	0.0348592	0.0228501	-0.00306704	0.0398899	0.016718	0.0351145	0.309407
OTU000583	Firmicutes	Clostridia	Clostridiales	NA	NA	NA	Bacteria;Firmicutes;Clostridia;Clostridiales	464	0.0115995	-0.10937	-0.0822846	-0.111232	0.0213692	0.10294	-0.0244919	0.0296041	-0.057345	-0.0414418	-0.0996791	-0.0741871	0.0177126
OTU003446	Firmicutes	Clostridia	Clostridiales	NA	NA	NA	Bacteria;Firmicutes;Clostridia;Clostridiales	487	-0.175824	0.197482	0.0857002	-0.018953	0.135129	-0.160128	0.0270039	0.0875252	0.0821842	-0.0308476	0.0677818	0.208823	0.0739044
OTU009599	Firmicutes	Clostridia	Clostridiales	NA	NA	NA	Bacteria;Firmicutes;Clostridia;Clostridiales	101	-0.276815	0.0174386	0.0312664	-0.00111075	0.117399	0.0817785	0.0729643	0.0220486	0.033254	0.122346	0.0771172	0.0622109	-0.0405768
OTU020180	Firmicutes	Clostridia	Clostridiales	NA	NA	NA	Bacteria;Firmicutes;Clostridia;Clostridiales	98	-0.549726	0.432712	0.419396	0.35395	0.35575	0.0816212	0.407814	-0.348202	0.374407	0.392156	0.369291	-0.319072	0.0624074
OTU005160	Firmicutes	Clostridia	Clostridiales	NA	NA	NA	Bacteria;Firmicutes;Clostridia;Clostridiales	1365	-0.418193	0.304696	0.222634	0.134535	0.165925	0.274505	0.136275	-0.26161	0.157622	0.206586	0.173902	-0.262861	0.166743
OTU012738	Firmicutes	Clostridia	Clostridiales	NA	NA	NA	Bacteria;Firmicutes;Clostridia;Clostridiales	195	0.107514	0.105121	0.146649	0.137726	0.178604	0.183115	0.234386	0.271752	0.168765	0.184887	0.165108	0.243165	0.0119175
OTU003105	Firmicutes	Clostridia	Clostridiales	NA	NA	NA	Bacteria;Firmicutes;Clostridia;Clostridiales	3512	0.0793651	-0.171603	-0.0770059	-0.120243	0.0402243	0.0686264	-0.0671957	-0.0839856	-0.0726779	-0.050478	-0.0825036	-0.0577011	0.144755
OTU003058	Firmicutes	Clostridia	Clostridiales	NA	NA	NA	Bacteria;Firmicutes;Clostridia;Clostridiales	422	-0.0146543	-0.0130956	-0.171582	-0.19826	-0.227553	0.0800763	-0.173668	-0.306546	-0.187396	-0.132603	-0.178836	-0.384427	0.198839
OTU001952	Firmicutes	Clostridia	Clostridiales	NA	NA	NA	Bacteria;Firmicutes;Clostridia;Clostridiales	611	-0.117216	-0.0375863	0	-0.0158459	0.182581	-0.137253	0.0979675	0.420572	0.0355723	0.0264853	0.00889444	0.41673	-0.128569
OTU009876	Firmicutes	Clostridia	Clostridiales	NA	NA	NA	Bacteria;Firmicutes;Clostridia;Clostridiales	451	-0.0360415	-0.146121	-0.170884	-0.0665313	0.0100622	0.125892	-0.0584394	0.0743775	-0.0813139	-0.0289958	-0.065675	0.0843134	0.181207
OTU010458	Firmicutes	Clostridia	Clostridiales	NA	NA	NA	Bacteria;Firmicutes;Clostridia;Clostridiales	227	-0.0488475	-0.138197	-0.237575	-0.170758	-0.109848	0.0514776	-0.186858	-0.125193	-0.168227	-0.165325	-0.185892	-0.158779	0.229536
OTU005238	Firmicutes	Clostridia	Clostridiales	NA	NA	NA	Bacteria;Firmicutes;Clostridia;Clostridiales	247	0.0238825	-0.0658233	-0.271593	-0.161127	-0.0252173	-0.0458912	-0.0881892	0.308246	-0.193787	-0.0468822	-0.153823	0.348187	-0.269261
OTU003723	Firmicutes	Clostridia	Clostridiales	NA	NA	NA	Bacteria;Firmicutes;Clostridia;Clostridiales	131	0.00568884	0.0730467	0.108985	0.180792	0.107371	0.248688	0.231474	-0.00599697	0.150814	0.286803	0.268332	0.0170691	0.298169
OTU001186	Firmicutes	Clostridia	Clostridiales	NA	NA	NA	Bacteria;Firmicutes;Clostridia;Clostridiales	1278	0.111722	-0.190704	0.0133518	-0.0434986	-0.0575082	0.10294	-0.0320278	-0.188244	-0.0159462	-0.0133985	-0.0245364	-0.209128	0.0543594
OTU001410	Firmicutes	Clostridia	Clostridiales	NA	NA	NA	Bacteria;Firmicutes;Clostridia;Clostridiales	225	-0.0665539	0.044572	0.0645366	0.0402026	0.0874067	-0.0349594	-0.0166354	-0.312436	0.0893559	0.00984129	0.0849949	-0.202803	-0.0177351
OTU005011	Firmicutes	Clostridia	Clostridiales	NA	NA	NA	Bacteria;Firmicutes;Clostridia;Clostridiales	128	0.388716	-0.417762	-0.099875	-0.144478	-0.142625	0.0579362	-0.246212	-0.213198	-0.135917	-0.183244	-0.151162	-0.188047	-0.0920413
OTU000372	Firmicutes	Clostridia	Clostridiales	NA	NA	NA	Bacteria;Firmicutes;Clostridia;Clostridiales	4177	0.3779	-0.447031	-0.306782	-0.441821	-0.318338	-0.160128	-0.40129	-0.154778	-0.355416	-0.364875	-0.357618	-0.0821249	-0.307528
OTU000301	Firmicutes	Clostridia	Clostridiales	NA	NA	NA	Bacteria;Firmicutes;Clostridia;Clostridiales	675	-0.283883	0.143876	0.0956364	-0.0553053	0.064736	-0.0571886	0.0414478	0.218169	0.068998	0.0081014	0.0963053	0.297359	0.111773
OTU005202	Firmicutes	Clostridia	Clostridiales	NA	NA	NA	Bacteria;Firmicutes;Clostridia;Clostridiales	1491	0.126984	-0.13679	0.173263	0.120553	0.150527	0.160128	0.137531	0.0621043	0.158235	0.123702	0.183103	0.0396886	0.123988
OTU002205	Firmicutes	Clostridia	Clostridiales	NA	NA	NA	Bacteria;Firmicutes;Clostridia;Clostridiales	1046	-0.581807	0.37001	0.251201	0.208172	0.276856	-0.0343132	0.192795	-0.137402	0.267099	0.177919	0.237083	-0.0570905	0.164605
OTU018535	Firmicutes	Clostridia	Clostridiales	NA	NA	NA	Bacteria;Firmicutes;Clostridia;Clostridiales	146	0.386614	-0.14544	0.0217763	-0.0388643	0.0128286	0.0538752	-0.217253	-0.109804	-0.0381977	-0.18444	-0.0955089	-0.218263	-0.0110283
OTU006012	Firmicutes	Clostridia	Clostridiales	NA	NA	NA	Bacteria;Firmicutes;Clostridia;Clostridiales	765	-0.258852	0.0579199	-0.0903578	-0.0736369	-0.146442	-0.0686264	0.0182119	-0.0656439	-0.0720645	0.0249274	-0.0263766	-0.13891	-0.00885631
OTU012589	Firmicutes	Clostridia	Clostridiales	NA	NA	NA	Bacteria;Firmicutes;Clostridia;Clostridiales	116	-0.103056	0.214981	-0.265583	-0.391054	-0.364078	-0.293428	-0.206864	0.0534935	-0.347097	-0.235015	-0.345577	0.135184	-0.076309
OTU000571	Firmicutes	Clostridia	Clostridiales	NA	NA	NA	Bacteria;Firmicutes;Clostridia;Clostridiales	1374	-0.183761	0.0964305	0.038503	-0.0664907	0.0691355	0.0686264	-0.207867	0.0559904	0.0699179	-0.15455	-0.023923	-0.0980003	-0.0225989
OTU009620	Firmicutes	Clostridia	Clostridiales	NA	NA	NA	Bacteria;Firmicutes;Clostridia;Clostridiales	586	-0.0140415	-0.0767131	-0.163638	-0.135156	-0.328394	-0.114377	-0.154487	-0.593691	-0.183688	-0.163898	-0.204265	-0.581896	0.0189342
OTU000515	Firmicutes	Clostridia	Clostridiales	NA	NA	NA	Bacteria;Firmicutes;Clostridia;Clostridiales	1004	-0.248474	0.0613088	0.0496813	0.0438093	-0.0537372	-0.0915018	0.0784996	-0.103936	0.0297458	0.0535939	-0.0184023	-0.163639	-0.130402
OTU029321	Firmicutes	Clostridia	Clostridiales	NA	NA	NA	Bacteria;Firmicutes;Clostridia;Clostridiales	115	-0.260423	0.0430625	0.0749072	0.126426	-0.00748345	0.0947382	0.244479	-0.216891	0.079376	0.272608	0.154331	-0.234226	0.0793641
OTU001857	Firmicutes	Clostridia	Clostridiales	NA	NA	NA	Bacteria;Firmicutes;Clostridia;Clostridiales	217	0.0307893	-0.344313	-0.234584	-0.235046	-0.297004	-0.230735	-0.0760121	-0.11295	-0.230129	-0.0949156	-0.193969	-0.19739	-0.251356
OTU004469	Firmicutes	Clostridia	Clostridiales	NA	NA	NA	Bacteria;Firmicutes;Clostridia;Clostridiales	706	-0.201465	0.179305	0.145007	0.171509	0.0421098	0.183004	0.168931	-0.180843	0.12021	0.220296	0.179116	-0.167303	0.108108
OTU036724	Firmicutes	Clostridia	Clostridiales	NA	NA	NA	Bacteria;Firmicutes;Clostridia;Clostridiales	77	-0.297865	0.199332	0.408056	0.524976	0.432643	0.218368	0.462267	0.203417	0.512609	0.482521	0.518544	0.122403	0.112399
OTU029343	Firmicutes	Clostridia	Clostridiales	NA	NA	NA	Bacteria;Firmicutes;Clostridia;Clostridiales	67	0.103564	-0.204784	-0.256919	-0.0476873	-0.162465	0.131991	-0.0268141	-0.0668407	-0.132706	-0.0208554	-0.105119	-0.0877256	-0.0725983
OTU030402	Firmicutes	Clostridia	Clostridiales	NA	NA	NA	Bacteria;Firmicutes;Clostridia;Clostridiales	33	0.137431	-0.0949367	-0.0519712	-0.135049	-0.154124	0.066781	-0.263185	-0.227751	-0.0881309	-0.19062	-0.127342	-0.158447	-0.171571
OTU002922	Firmicutes	Clostridia	Clostridiales	NA	NA	NA	Bacteria;Firmicutes;Clostridia;Clostridiales	1136	-0.0934066	0.0967386	0.125445	0.00528197	0.0147699	-0.0228755	0.0364238	-0.111015	0.0993571	0.00186955	0.0337375	-0.287284	0.0638265
OTU001279	Firmicutes	Clostridia	Clostridiales	NA	NA	NA	Bacteria;Firmicutes;Clostridia;Clostridiales	1689	0.0634921	-0.0566876	-0.334106	-0.201336	-0.337507	-0.0686264	-0.190911	0.0292823	-0.33579	-0.186644	-0.312532	0.00427416	-0.135899
OTU001733	Firmicutes	Clostridia	Clostridiales	NA	NA	NA	Bacteria;Firmicutes;Clostridia;Clostridiales	6305	-0.0567766	0.101976	0.208661	0.160634	0.0612792	-0.0114377	0	-0.304729	0.187368	-0.00311592	0.13219	-0.359945	0.0919224
OTU005594	Firmicutes	Clostridia	Clostridiales	NA	NA	NA	Bacteria;Firmicutes;Clostridia;Clostridiales	208	0.252538	-0.262726	-0.228894	-0.200367	-0.380646	-0.0485262	-0.311731	-0.265193	-0.264111	-0.270013	-0.283995	-0.284634	0.10754
OTU002217	Firmicutes	Clostridia	Clostridiales	NA	NA	NA	Bacteria;Firmicutes;Clostridia;Clostridiales	2348	-0.134921	0.0163285	0.166122	0.121175	0.0974182	0.0686264	-0.0935716	-0.27963	0.180928	-0.0377027	0.13035	-0.399939	0.0189342
OTU010926	Firmicutes	Clostridia	Clostridiales	NA	NA	NA	Bacteria;Firmicutes;Clostridia;Clostridiales	268	0.0170966	0.158688	0.00838499	0.114512	-0.0249869	0.268828	0.0816521	0.0580909	0.0518331	0.147717	0.13175	0.00305344	0.15058
OTU007929	Firmicutes	Clostridia	Clostridiales	NA	NA	NA	Bacteria;Firmicutes;Clostridia;Clostridiales	196	0.0612297	-0.204902	0.077698	0.0292732	-0.0665373	-0.0695235	-0.0842974	-0.40814	0.0332413	-0.059503	0.0119625	-0.406714	-0.0396009
OTU000834	Firmicutes	Clostridia	Clostridiales	NA	NA	NA	Bacteria;Firmicutes;Clostridia;Clostridiales	9426	-0.119658	0.146956	-0.196241	-0.329657	-0.122873	-0.0686264	-0.230475	0.00675746	-0.224167	-0.270151	-0.268673	0.0366356	0.0436708
OTU023471	Firmicutes	Clostridia	Clostridiales	NA	NA	NA	Bacteria;Firmicutes;Clostridia;Clostridiales	165	0.190332	-0.229138	0.129073	0.226338	0.165849	0.116531	0.07294	0.0160644	0.191522	0.126032	0.209987	0.0286163	-0.0364036
OTU000878	Firmicutes	Clostridia	Clostridiales	NA	NA	NA	Bacteria;Firmicutes;Clostridia;Clostridiales	2308	0.214896	-0.261256	-0.352737	-0.190772	-0.414499	-0.183004	-0.32279	-0.398047	-0.331804	-0.320317	-0.322654	-0.389559	-0.171629
OTU004265	Firmicutes	Clostridia	Clostridiales	NA	NA	NA	Bacteria;Firmicutes;Clostridia;Clostridiales	1199	-0.0018315	-0.0597684	-0.0226671	-0.210968	-0.0487091	0	-0.149463	-0.0112624	-0.0634781	-0.104072	-0.123602	-0.140742	-0.0513055
OTU000893	Firmicutes	Clostridia	Clostridiales	NA	NA	NA	Bacteria;Firmicutes;Clostridia;Clostridiales	405	0.315194	-0.169706	-0.258427	-0.256567	-0.168225	0.0630037	-0.285547	0.232522	-0.263975	-0.207214	-0.198588	0.264792	-0.254779
OTU004577	Firmicutes	Clostridia	Clostridiales	NA	NA	NA	Bacteria;Firmicutes;Clostridia;Clostridiales	356	-0.0461633	0.234348	0.239768	0.0468325	0.143833	0.148918	0.161957	0.12037	0.139589	0.176319	0.171864	0.000917292	0.307845
OTU008741	Firmicutes	Clostridia	Clostridiales	NA	NA	NA	Bacteria;Firmicutes;Clostridia;Clostridiales	411	0.0342089	0.247851	0.333068	0.106948	0.253442	0.366231	0.164636	0.160346	0.231668	0.209518	0.22618	0.00885902	0.427807
OTU044486	Firmicutes	Clostridia	Clostridiales	NA	NA	NA	Bacteria;Firmicutes;Clostridia;Clostridiales	131	0.308882	-0.219121	-0.174333	0.0323106	-0.244843	-0.191048	-0.0287619	-0.129517	-0.125907	-0.0340819	-0.101633	-0.136699	-0.140689
OTU002256	Firmicutes	Clostridia	Clostridiales	NA	NA	NA	Bacteria;Firmicutes;Clostridia;Clostridiales	433	-0.0982906	-0.00677786	0.0124203	-0.0267206	0.113131	0.0114377	0.0357958	-0.19114	0.0196261	0.0654344	-0.0144151	-0.187758	-0.148725
OTU002571	Firmicutes	Clostridia	Clostridiales	NA	NA	NA	Bacteria;Firmicutes;Clostridia;Clostridiales	141	-0.173652	0.0842138	0.113377	-0.0253849	-0.0152147	0.334566	-0.0981823	-0.249919	0.0692861	0.00157145	0.030936	-0.411716	0.459279
OTU002436	Firmicutes	Clostridia	Clostridiales	NA	NA	NA	Bacteria;Firmicutes;Clostridia;Clostridiales	263	-0.323143	0.063254	0.037007	0.147499	0.0484689	-0.14319	-0.0333348	-0.0657443	0.11118	-0.0464983	0.0250347	-0.0978445	-0.148188
OTU010361	Firmicutes	Clostridia	Clostridiales	NA	NA	NA	Bacteria;Firmicutes;Clostridia;Clostridiales	100	0.486106	-0.394526	-0.264631	-0.154921	-0.230203	0.113055	-0.260709	-0.189425	-0.242153	-0.175896	-0.214569	-0.24879	-0.0573533
OTU013043	Firmicutes	Clostridia	Clostridiales	NA	NA	NA	Bacteria;Firmicutes;Clostridia;Clostridiales	378	0.109602	-0.0332782	0.148445	0.0517401	0.0631744	0.131554	0.128445	0.000321833	0.107653	0.161585	0.124541	-0.0372519	0.0913256
OTU024026	Firmicutes	Clostridia	Clostridiales	NA	NA	NA	Bacteria;Firmicutes;Clostridia;Clostridiales	129	-0.183939	0.225839	0.238224	0.0292741	0.174071	0.272372	0.197013	-0.0589702	0.139702	0.235508	0.181958	-0.096409	0.295639
OTU001449	Firmicutes	Clostridia	Clostridiales	NA	NA	NA	Bacteria;Firmicutes;Clostridia;Clostridiales	83	-0.0366614	-0.138438	-0.190322	-0.180148	-0.240121	-0.36711	-0.18661	-0.123604	-0.173992	-0.250993	-0.244516	-0.12707	-0.176435
OTU005100	Firmicutes	Clostridia	Clostridiales	NA	NA	NA	Bacteria;Firmicutes;Clostridia;Clostridiales	274	0.270006	-0.537011	-0.353885	-0.176588	-0.335198	-0.160226	-0.274602	-0.149721	-0.285366	-0.22729	-0.231397	-0.197953	-0.0525592
OTU004230	Firmicutes	Clostridia	Clostridiales	NA	NA	NA	Bacteria;Firmicutes;Clostridia;Clostridiales	2996	-0.0506716	0.146032	0.0434711	-0.131428	-0.0641075	-0.0114377	-0.0948275	-0.275125	-0.023306	-0.0937893	-0.0880243	-0.388948	0.164605
OTU001749	Firmicutes	Clostridia	Clostridiales	NA	NA	NA	Bacteria;Firmicutes;Clostridia;Clostridiales	5832	-0.0695971	-0.147264	-0.294361	-0.316918	-0.270571	-0.194441	-0.200331	-0.0942827	-0.282738	-0.218426	-0.333695	-0.24149	-0.0989464
OTU000421	Firmicutes	Clostridia	Clostridiales	NA	NA	NA	Bacteria;Firmicutes;Clostridia;Clostridiales	4371	-0.257631	0.0785616	-0.145318	-0.091347	-0.148327	0.0228755	-0.107387	-0.119704	-0.130636	-0.0498548	-0.125136	-0.166082	-0.0818446
OTU001003	Firmicutes	Clostridia	Clostridiales	NA	NA	NA	Bacteria;Firmicutes;Clostridia;Clostridiales	919	-0.255189	0.14634	-0.0142834	-0.100979	0.0270257	0.0571886	-0.212263	-0.1876	-0.0245326	-0.137724	-0.0880243	-0.199054	-0.0094671
OTU006316	Firmicutes	Clostridia	Clostridiales	NA	NA	NA	Bacteria;Firmicutes;Clostridia;Clostridiales	273	0.0591155	-0.128651	-0.249304	-0.238806	-0.407628	-0.380713	-0.203966	-0.151574	-0.278072	-0.262118	-0.304101	-0.234958	-0.118285
OTU002728	Firmicutes	Clostridia	Clostridiales	NA	NA	NA	Bacteria;Firmicutes;Clostridia;Clostridiales	197	-0.0604581	-0.154562	-0.376801	-0.199141	-0.355912	-0.482971	-0.0745027	-0.122451	-0.31355	-0.167443	-0.269812	-0.0669131	-0.307188
OTU002972	Firmicutes	Clostridia	Clostridiales	NA	NA	NA	Bacteria;Firmicutes;Clostridia;Clostridiales	1240	-0.261905	0.192861	-0.0124203	-0.142924	-0.0628505	0.0915018	-0.119947	-0.195001	-0.0800376	-0.0520359	-0.0923182	-0.290032	-0.0134372
OTU003192	Firmicutes	Clostridia	Clostridiales	NA	NA	NA	Bacteria;Firmicutes;Clostridia;Clostridiales	582	-0.240537	0.228599	0.253374	0.120243	0.0490234	0.0343132	0.00376798	-0.389359	0.143516	0.0529707	0.111027	-0.434743	0.29745
OTU000465	Firmicutes	Clostridia	Clostridiales	NA	NA	NA	Bacteria;Firmicutes;Clostridia;Clostridiales	8815	-0.232601	0.203644	0.279147	0.0894828	0.171896	0.0457509	0.0565197	-0.12453	0.209141	0.0987748	0.181876	-0.27721	0.225683
OTU001646	Firmicutes	Clostridia	Clostridiales	NA	NA	NA	Bacteria;Firmicutes;Clostridia;Clostridiales	180	-0.217588	0.0461518	0.291888	0.380476	0.271712	0.0114993	0.384194	-0.0420572	0.337753	0.332693	0.335338	-0.0798046	0.05281
OTU002838	Firmicutes	Clostridia	Clostridiales	NA	NA	NA	Bacteria;Firmicutes;Clostridia;Clostridiales	2614	-0.17033	0.225518	0.222013	0.131117	0.171582	0.217317	0.0270039	0.0894559	0.158235	0.103449	0.137404	0.0366356	0.31333
OTU002558	Firmicutes	Clostridia	Clostridiales	NA	NA	NA	Bacteria;Firmicutes;Clostridia;Clostridiales	322	0.137936	-0.153201	-0.284069	-0.316528	-0.405409	-0.253809	-0.240072	-0.195716	-0.350142	-0.28569	-0.399384	-0.26606	-0.138923
OTU011806	Firmicutes	Clostridia	Clostridiales	NA	NA	NA	Bacteria;Firmicutes;Clostridia;Clostridiales	333	0.234539	-0.239498	-0.0283429	-0.0283608	-0.0491737	0.0803096	-0.123465	-0.139114	-0.0347586	-0.0693856	-0.057222	-0.126168	0.0667792
OTU001086	Firmicutes	Clostridia	Clostridiales	NA	NA	NA	Bacteria;Firmicutes;Clostridia;Clostridiales	4435	-0.480464	0.402667	0.207419	0.0422558	0.168439	0.194441	0.0741036	-0.105867	0.148729	0.14489	0.130656	-0.120592	0.226905
OTU000502	Firmicutes	Clostridia	Clostridiales	NA	NA	NA	Bacteria;Firmicutes;Clostridia;Clostridiales	7328	-0.026862	0.0557633	-0.185373	-0.179276	-0.309853	-0.114377	-0.243035	-0.242947	-0.190741	-0.251767	-0.257019	-0.359029	0.00671858
OTU000043	Firmicutes	Clostridia	Clostridiales	NA	NA	NA	Bacteria;Firmicutes;Clostridia;Clostridiales	14584	-0.0384615	-0.029268	-0.236607	-0.162498	-0.287855	-0.137253	-0.349794	-0.311809	-0.210674	-0.332469	-0.287689	-0.347733	-0.073599
OTU005759	Firmicutes	Clostridia	Clostridiales	NA	NA	NA	Bacteria;Firmicutes;Clostridia;Clostridiales	520	-0.150886	-0.0363762	-0.0581005	0.00932682	-0.0553422	0.171671	-0.00188514	0.0763094	-0.0141149	0.0342961	-0.0328375	-0.0180235	-0.0461421
OTU022531	Firmicutes	Clostridia	Clostridiales	NA	NA	NA	Bacteria;Firmicutes;Clostridia;Clostridiales	152	0.0595395	-0.168159	-0.544416	-0.348553	-0.563511	-0.301979	-0.293709	-0.192281	-0.490739	-0.324365	-0.448839	-0.133902	-0.234318
OTU004599	Firmicutes	Clostridia	Clostridiales	NA	NA	NA	Bacteria;Firmicutes;Clostridia;Clostridiales	352	-0.15493	-0.00927088	-0.192482	-0.0791609	-0.125456	-0.401548	-0.00566931	-0.0871481	-0.105814	-0.0931393	-0.131672	-0.0373604	-0.255476
OTU003498	Firmicutes	Clostridia	Clostridiales	NA	NA	NA	Bacteria;Firmicutes;Clostridia;Clostridiales	1200	-0.042735	-0.186699	-0.25679	-0.280566	-0.185409	-0.228755	-0.234871	0.227823	-0.23122	-0.282614	-0.305478	0.0815143	-0.253779
OTU024094	Firmicutes	Clostridia	Clostridiales	NA	NA	NA	Bacteria;Firmicutes;Clostridia;Clostridiales	123	0.245537	-0.0134208	-0.176787	-0.214513	-0.410048	-0.121666	-0.243349	-0.210753	-0.257076	-0.25853	-0.257737	-0.27372	0.00788925
OTU001508	Firmicutes	Clostridia	Clostridiales	NA	NA	NA	Bacteria;Firmicutes;Clostridia;Clostridiales	174	0.0850412	0.0202873	-0.0997177	-0.168557	-0.303238	0.196983	-0.228716	-0.500395	-0.206438	-0.12311	-0.17633	-0.478468	0.217496
OTU026821	Firmicutes	Clostridia	Clostridiales	NA	NA	NA	Bacteria;Firmicutes;Clostridia;Clostridiales	133	0.0559799	-0.217524	0.0430244	0.141501	0.048666	-0.0233063	0.130524	0.137367	0.105602	0.113016	0.110931	-0.0786949	-0.0892977
OTU003282	Firmicutes	Clostridia	Clostridiales	NA	NA	NA	Bacteria;Firmicutes;Clostridia;Clostridiales	178	0.109634	-0.267304	-0.405942	-0.215375	-0.389715	-0.181925	-0.374095	-0.164443	-0.322552	-0.361796	-0.352187	-0.226038	-0.230337
OTU011636	Firmicutes	Clostridia	Clostridiales	NA	NA	NA	Bacteria;Firmicutes;Clostridia;Clostridiales	178	0.144304	-0.26649	-0.253717	-0.217157	-0.388047	0.081572	-0.304557	-0.163267	-0.257133	-0.230794	-0.266859	-0.310425	0.181707
OTU011765	Firmicutes	Clostridia	Clostridiales	NA	NA	NA	Bacteria;Firmicutes;Clostridia;Clostridiales	152	-0.522354	0.381033	0.364408	0.347498	0.346738	0.114728	0.256379	-0.000322771	0.434944	0.254101	0.367944	-0.0701274	0.293155
OTU002344	Firmicutes	Clostridia	Clostridiales	NA	NA	NA	Bacteria;Firmicutes;Clostridia;Clostridiales	906	-0.001221	0.218124	0.217977	0.018953	0.0590794	0.263068	-0.0257479	-0.248095	0.110397	0.0395722	0.0806634	-0.319646	0.427852
OTU016082	Firmicutes	Clostridia	Clostridiales	NA	NA	NA	Bacteria;Firmicutes;Clostridia;Clostridiales	95	-0.00469344	0.0341742	-0.19404	-0.393103	-0.343062	-0.138178	-0.269675	-0.136414	-0.289977	-0.264187	-0.284632	-0.0878478	0.00536639
OTU003704	Firmicutes	Clostridia	Clostridiales	NA	NA	NA	Bacteria;Firmicutes;Clostridia;Clostridiales	741	-0.358974	0.281281	-0.0226671	-0.0462949	-0.0716495	0.125815	0.202215	-0.210768	-0.0487586	0.209702	0.0177889	-0.22592	0.257749
OTU002364	Firmicutes	Clostridia	Clostridiales	NA	NA	NA	Bacteria;Firmicutes;Clostridia;Clostridiales	218	-0.092463	-0.0276219	-0.0336587	-0.0879771	-0.145491	0.0173809	-0.12915	-0.235039	-0.0448913	-0.0956467	-0.0775232	-0.330783	0.234667
OTU008736	Firmicutes	Clostridia	Clostridiales	NA	NA	NA	Bacteria;Firmicutes;Clostridia;Clostridiales	98	0.146792	-0.254876	-0.00885797	0.00411523	-0.0182497	0.0349594	-0.083817	0.191461	0.0149968	-0.0695239	-0.0171865	0.0419913	0.134102
OTU004897	Firmicutes	Clostridia	Clostridiales	NA	NA	NA	Bacteria;Firmicutes;Clostridia;Clostridiales	336	0.134516	0.100898	0.19141	-0.0977104	0.0467379	-0.0687313	-0.195291	-0.248636	0.0549757	-0.167737	-0.0325605	-0.294451	0.198348
OTU001642	Firmicutes	Clostridia	Clostridiales	NA	NA	NA	Bacteria;Firmicutes;Clostridia;Clostridiales	433	-0.254923	0.0747219	0.0885082	0.141237	0.201152	0.234509	0.235535	0.116343	0.142311	0.263492	0.188192	0.124885	0.049328
OTU001843	Firmicutes	Clostridia	Clostridiales	NA	NA	NA	Bacteria;Firmicutes;Clostridia;Clostridiales	4341	-0.471306	0.236301	0.235365	0.133603	0.230661	0.343132	0.257479	-0.136758	0.177861	0.328418	0.24291	-0.0723554	0.335318
OTU004534	Firmicutes	Clostridia	Clostridiales	NA	NA	NA	Bacteria;Firmicutes;Clostridia;Clostridiales	1450	0.233822	-0.0825667	0.0810426	-0.0292062	0.00502804	0.183004	-0.203471	-0.159605	0.0515185	-0.127441	0.0110414	-0.272935	0.227821
OTU002953	Firmicutes	Clostridia	Clostridiales	NA	NA	NA	Bacteria;Firmicutes;Clostridia;Clostridiales	769	0.157605	-0.268506	0.02672	-0.0127467	0.0849	0.183115	-0.142014	-0.239875	0.0527773	-0.0707747	0.00920677	-0.285322	-0.190069
OTU004283	Firmicutes	Clostridia	Clostridiales	NA	NA	NA	Bacteria;Firmicutes;Clostridia;Clostridiales	248	0.0084575	-0.0336699	-0.192615	-0.326489	-0.300066	-0.0117371	-0.304818	-0.346387	-0.260559	-0.237893	-0.259498	-0.357775	-0.02084
OTU006689	Firmicutes	Clostridia	Clostridiales	NA	NA	NA	Bacteria;Firmicutes;Clostridia;Clostridiales	230	0.0400261	0.195774	0.362368	0.287069	0.344867	0.242272	0.0836133	0.0600454	0.394992	0.101201	0.303483	-0.0261749	0.450654
OTU011886	Firmicutes	Clostridia	Clostridiales	NA	NA	NA	Bacteria;Firmicutes;Clostridia;Clostridiales	119	0.319755	-0.505153	-0.216579	-0.311461	-0.240044	-0.301268	-0.441209	-0.210101	-0.232844	-0.42678	-0.295645	-0.266452	-0.205739
OTU002470	Firmicutes	Clostridia	Clostridiales	NA	NA	NA	Bacteria;Firmicutes;Clostridia;Clostridiales	782	-0.141112	0.310739	0.185797	-0.0590699	0.0229544	0.0686683	-0.0364461	-0.0676159	0.0948151	-0.0533149	-0.000306892	-0.228196	0.285103
OTU010841	Firmicutes	Clostridia	Clostridiales	NA	NA	NA	Bacteria;Firmicutes;Clostridia;Clostridiales	523	0.0628816	-0.00955062	-0.0307403	-0.193569	-0.121616	-0.0228755	-0.272551	-0.377774	-0.0800376	-0.227462	-0.155806	-0.442986	0.269049
OTU000565	Firmicutes	Clostridia	Clostridiales	NA	NA	NA	Bacteria;Firmicutes;Clostridia;Clostridiales	3293	0.117216	-0.191629	-0.406455	-0.237689	-0.403814	-0.183004	-0.355446	-0.241016	-0.345297	-0.348983	-0.355164	-0.254007	-0.158497
OTU000141	Firmicutes	Clostridia	Clostridiales	NA	NA	NA	Bacteria;Firmicutes;Clostridia;Clostridiales	511	0.19475	-0.0227983	-0.170158	-0.0658693	-0.22909	0.217317	-0.109899	-0.145446	-0.175102	-0.0454925	-0.10704	-0.254923	0.370133
OTU001314	Firmicutes	Clostridia	Clostridiales	NA	NA	NA	Bacteria;Firmicutes;Clostridia;Clostridiales	4174	-0.143468	0.253246	0.315476	0.219357	0.183523	0.217317	0.0150719	-0.184704	0.277832	0.09784	0.254872	-0.270188	0.413498
OTU006854	Firmicutes	Clostridia	Clostridiales	NA	NA	NA	Bacteria;Firmicutes;Clostridia;Clostridiales	150	-0.134352	0.0141249	0.137615	0.208927	0.178976	0.279675	0.281523	-0.0426198	0.155592	0.317461	0.21155	-0.0535001	-0.0143125
OTU001464	Firmicutes	Clostridia	Clostridiales	NA	NA	NA	Bacteria;Firmicutes;Clostridia;Clostridiales	608	0.161807	-0.0965993	0.207761	0.257768	0.119591	0.234509	-0.0376856	-0.275328	0.243063	0.0363061	0.192793	-0.343053	0.178681
OTU000404	Firmicutes	Clostridia	Clostridiales	NA	NA	NA	Bacteria;Firmicutes;Clostridia;Clostridiales	10421	-0.205739	0.122618	-0.188478	-0.16747	-0.364218	-0.0343132	-0.273179	-0.483963	-0.220794	-0.205651	-0.227575	-0.517173	0.124599
OTU007642	Firmicutes	Clostridia	Clostridiales	NA	NA	NA	Bacteria;Firmicutes;Clostridia;Clostridiales	192	0.354156	-0.183678	-0.16608	-0.105271	-0.172032	0.0862449	-0.201726	-0.087026	-0.176044	-0.121706	-0.119026	-0.0125846	0.0563409
OTU004326	Firmicutes	Clostridia	Clostridiales	NA	NA	NA	Bacteria;Firmicutes;Clostridia;Clostridiales	366	-0.0452462	0.0501403	0.173839	0.203511	0.0852927	0.194739	0.134282	-0.267167	0.147574	0.189426	0.172171	-0.211436	0.194831
OTU002270	Firmicutes	Clostridia	Clostridiales	NA	NA	NA	Bacteria;Firmicutes;Clostridia;Clostridiales	6785	-0.189866	0.00154042	-0.098431	-0.123039	-0.189808	0.0686264	-0.105503	-0.27963	-0.149956	-0.0355215	-0.141084	-0.368799	-0.0287067
OTU000554	Firmicutes	Clostridia	Clostridiales	NA	NA	NA	Bacteria;Firmicutes;Clostridia;Clostridiales	1946	-0.019536	0.0807182	0.34839	0.148206	0.246374	0.205879	0.136275	-0.0270298	0.265566	0.186332	0.248738	-0.101664	0.294091
OTU002051	Firmicutes	Clostridia	Clostridiales	NA	NA	NA	Bacteria;Firmicutes;Clostridia;Clostridiales	1388	-0.045177	-0.142951	0.0919103	-0.0366631	0.0562512	-0.0686264	0.00879196	-0.080446	0.0640914	0.0277317	0.0487661	-0.188368	0.00244312
OTU000602	Firmicutes	Clostridia	Clostridiales	NA	NA	NA	Bacteria;Firmicutes;Clostridia;Clostridiales	1799	-0.0665446	-0.103825	-0.0571334	-0.135778	-0.0923902	-0.171566	-0.170815	0.214952	-0.0524385	-0.163274	-0.0739159	0.240879	-0.190869
OTU006050	Firmicutes	Clostridia	Clostridiales	NA	NA	NA	Bacteria;Firmicutes;Clostridia;Clostridiales	332	-0.333079	0.273929	0.0350927	-0.0139838	0.0139864	-0.194471	0.249039	0.0785273	0.00659415	0.188542	0.0576693	0.0856489	-0.134087
OTU000265	Firmicutes	Clostridia	Clostridiales	NA	NA	NA	Bacteria;Firmicutes;Clostridia;Clostridiales	540	0.147221	-0.0570305	-0.0711498	-0.0845632	-0.03679	-0.0343341	-0.194798	0.0598884	-0.0908261	-0.198294	-0.16787	-0.0513212	-0.0372804
OTU015844	Firmicutes	Clostridia	Clostridiales	NA	NA	NA	Bacteria;Firmicutes;Clostridia;Clostridiales	313	0.416387	-0.341263	-0.310672	-0.131785	-0.18821	0.0630037	-0.0248438	-0.0605879	-0.248619	0.0163836	-0.11688	-0.063446	0.0812051
OTU048606	Firmicutes	Clostridia	Clostridiales	NA	NA	NA	Bacteria;Firmicutes;Clostridia;Clostridiales	78	-0.123031	0.00784255	0.0629046	-0.0619557	-0.072996	-0.363946	-0.169853	-0.104098	0.00585467	-0.22077	-0.017892	-0.0466295	-0.216699
OTU000594	Firmicutes	Clostridia	Clostridiales	NA	NA	NA	Bacteria;Firmicutes;Clostridia;Clostridiales	253	0.0696396	-0.158761	0.050333	-0.00466341	0.0157222	-0.0915577	0.0672367	-0.120099	0.021786	0.0866756	0.0742679	-0.0568199	-0.175707
OTU012384	Firmicutes	Clostridia	Clostridiales	NA	NA	NA	Bacteria;Firmicutes;Clostridia;Clostridiales	273	-0.0917522	-0.0665009	-0.162236	-0.0053277	-0.0129959	-0.138441	-0.0101349	0.172022	-0.055367	-0.0204289	-0.0256769	0.12256	-0.0831693
OTU003772	Firmicutes	Clostridia	Clostridiales	NA	NA	NA	Bacteria;Firmicutes;Clostridia;Clostridiales	1457	0.0769231	-0.128779	-0.0847686	-0.0618301	0.0455666	0.10294	-0.0766156	0.0196288	-0.0640914	-0.0109057	-0.0475393	-0.00580064	-0.0363414
OTU001902	Firmicutes	Clostridia	Clostridiales	NA	NA	NA	Bacteria;Firmicutes;Clostridia;Clostridiales	155	0.00559799	-0.0134971	0.0389118	-0.0224755	-0.0758805	0	-0.154838	-0.0976976	-0.0253071	-0.0984129	-0.0121868	-0.00933141	-0.128813
OTU006649	Firmicutes	Clostridia	Clostridiales	NA	NA	NA	Bacteria;Firmicutes;Clostridia;Clostridiales	165	-0.150291	0.162766	0.162159	0.131257	0.106651	0.20857	0.104656	-0.420691	0.128927	0.159095	0.164057	-0.229028	0.155465
OTU085221	Firmicutes	Clostridia	Clostridiales	NA	NA	NA	Bacteria;Firmicutes;Clostridia;Clostridiales	69	-0.118025	0.0603598	0.00966906	0.00241879	-0.145358	0.281964	0.096148	-0.332128	-0.0799743	0.200121	0.0481511	-0.303029	0.191779
OTU005008	Firmicutes	Clostridia	Clostridiales	NA	NA	NA	Bacteria;Firmicutes;Clostridia;Clostridiales	887	-0.115995	0.0101668	0.177921	0.0509555	0.223119	0.0228755	0.191539	0.27963	0.179395	0.142709	0.172675	0.25187	0.00458085
OTU001077	Firmicutes	Clostridia	Clostridiales	NA	NA	NA	Bacteria;Firmicutes;Clostridia;Clostridiales	3071	-0.290598	0.080102	-0.0133518	-0.0658693	-0.0405386	0.240192	0.104248	-0.15156	-0.0386389	0.159535	0.0423253	-0.151122	0.197282
OTU001448	Firmicutes	Clostridia	Clostridiales	NA	NA	NA	Bacteria;Firmicutes;Clostridia;Clostridiales	2594	-0.150794	-0.0335812	-0.0322928	-0.0627622	-0.0936472	-0.0571886	0.0483558	-0.116164	-0.0576516	0.0551518	0.0260699	0.055564	0.0253474
OTU022214	Firmicutes	Clostridia	Clostridiales	NA	NA	NA	Bacteria;Firmicutes;Clostridia;Clostridiales	228	-0.359524	0.248696	0.312693	0.176594	0.249269	-0.189011	0.246237	0.135839	0.311427	0.15385	0.282139	0.0724661	-0.0764643
OTU001421	Firmicutes	Clostridia	Clostridiales	NA	NA	NA	Bacteria;Firmicutes;Clostridia;Clostridiales	4602	0.02442	-0.156507	-0.0462657	-0.106261	-0.0509089	-0.0114377	-0.00251199	0.031213	-0.0588783	-0.0246158	-0.0288303	0.0857884	-0.0198504
OTU038736	Firmicutes	Clostridia	Clostridiales	NA	NA	NA	Bacteria;Firmicutes;Clostridia;Clostridiales	91	-0.0500206	0.0159988	0.215712	0.315884	0.302084	0.369575	0.268866	0.0835509	0.260103	0.334406	0.305447	0.0405158	0.158589
OTU004299	Firmicutes	Clostridia	Clostridiales	NA	NA	NA	Bacteria;Firmicutes;Clostridia;Clostridiales	201	0.12129	-0.150038	-0.139513	-0.140551	-0.218677	0.163144	-0.040309	-0.22654	-0.182461	0.0180953	-0.116556	-0.24075	0.170195
OTU007709	Firmicutes	Clostridia	Clostridiales	NA	NA	NA	Bacteria;Firmicutes;Clostridia;Clostridiales	125	-0.103286	-0.0883277	-0.178202	-0.153448	-0.144376	-0.20857	-0.021631	0.0319471	-0.133742	-0.0288834	-0.0672696	0.0541254	-0.102251
OTU003450	Firmicutes	Clostridia	Clostridiales	NA	NA	NA	Bacteria;Firmicutes;Clostridia;Clostridiales	726	-0.0866911	-0.15435	-0.295603	-0.29113	-0.339078	-0.217317	-0.0935716	-0.0614607	-0.302978	-0.133673	-0.226348	0.0677759	-0.237899
OTU008184	Firmicutes	Clostridia	Clostridiales	NA	NA	NA	Bacteria;Firmicutes;Clostridia;Clostridiales	311	-0.0805984	-0.178254	-0.0239128	0.0229956	-0.0760607	-0.308866	0.188114	-0.0498841	-0.0148752	0.0958293	0.0251536	-0.0874809	-0.0636836
OTU047142	Firmicutes	Clostridia	Clostridiales	NA	NA	NA	Bacteria;Firmicutes;Clostridia;Clostridiales	161	-0.0814456	-0.0262675	-0.0722587	-0.0747977	0.00378259	0.0917824	0.0415749	0.129754	-0.0356814	0.0775119	0.0116905	0.0934011	0.0781133
OTU003089	Firmicutes	Clostridia	Clostridiales	NA	NA	NA	Bacteria;Firmicutes;Clostridia;Clostridiales	866	-0.136752	-0.0964305	0.00527863	-0.0860651	-0.0505946	0	0.00627997	-0.251635	-0.0334257	0.0299129	0.0226962	-0.171882	0.0210719
OTU018942	Firmicutes	Clostridia	Clostridiales	NA	NA	NA	Bacteria;Firmicutes;Clostridia;Clostridiales	274	0.123699	-0.230845	-0.169434	0.0498651	-0.184086	0.114728	0.0793703	-0.0387325	-0.0944326	0.0918891	0.0406092	-0.00428726	0.0526882
OTU008996	Firmicutes	Clostridia	Clostridiales	NA	NA	NA	Bacteria;Firmicutes;Clostridia;Clostridiales	473	-0.172772	-0.040051	-0.0683117	-0.0907256	-0.0826484	-0.0457509	0.0646837	-0.0489112	-0.0929173	0.0377027	-0.0429387	0.039078	-0.0726829
OTU006030	Firmicutes	Clostridia	Clostridiales	NA	NA	NA	Bacteria;Firmicutes;Clostridia;Clostridiales	168	-0.259144	0.0441639	0.149891	-0.0350964	0.0288116	-0.092698	0.0877965	-0.138383	0.0865206	0.0681838	0.103312	-0.207996	-0.00479543
OTU005834	Firmicutes	Clostridia	Clostridiales	NA	NA	NA	Bacteria;Firmicutes;Clostridia;Clostridiales	104	-0.28373	0.15592	0.051028	-0.205867	-0.0328939	-0.179584	-0.147903	0.0855528	-0.0130001	-0.157859	-0.066455	0.0853238	-0.251574
OTU000273	Firmicutes	Clostridia	Clostridiales	NA	NA	NA	Bacteria;Firmicutes;Clostridia;Clostridiales	29801	0.131868	-0.0711675	-0.192204	-0.15442	-0.0832769	-0.194441	-0.0376798	-0.0514854	-0.21098	-0.0629417	-0.170221	0.0888414	-0.256222
OTU001012	Firmicutes	Clostridia	Clostridiales	NA	NA	NA	Bacteria;Firmicutes;Clostridia;Clostridiales	501	-0.156288	0.356762	-0.0754534	-0.096629	-0.0779346	-0.10294	0.0483558	0.290571	-0.104264	0.00872459	-0.0739159	0.390169	0.0421438
OTU001130	Firmicutes	Clostridia	Clostridiales	NA	NA	NA	Bacteria;Firmicutes;Clostridia;Clostridiales	176	-0.0905206	-0.262275	-0.3038	-0.0883772	-0.172116	-0.149978	0	-0.092827	-0.19796	0.0141431	-0.141378	-0.0911503	-0.361016
OTU004804	Firmicutes	Clostridia	Clostridiales	NA	NA	NA	Bacteria;Firmicutes;Clostridia;Clostridiales	107	-0.132355	0.276687	0.178517	0.0207745	0.0329503	0.0811107	0.128514	-0.225259	0.0790646	0.0976985	0.0548411	-0.17815	0.147111
OTU017129	Firmicutes	Clostridia	Clostridiales	NA	NA	NA	Bacteria;Firmicutes;Clostridia;Clostridiales	171	0.0363314	-0.142014	0.0858158	0.00689468	0.217444	-0.046147	0.0405398	0.130802	0.0525832	0.062858	0.0587785	0.314715	-0.194678
OTU001567	Firmicutes	Clostridia	Clostridiales	NA	NA	NA	Bacteria;Firmicutes;Clostridia;Clostridiales	3149	0.357753	-0.414066	-0.426638	-0.369738	-0.340335	-0.457509	-0.287623	-0.0418319	-0.416441	-0.344621	-0.382154	0.0549534	-0.452894
OTU013251	Firmicutes	Clostridia	Clostridiales	NA	NA	NA	Bacteria;Firmicutes;Clostridia;Clostridiales	187	0.14785	-0.0948447	-0.0439717	-0.127375	-0.166721	0.0352114	-0.0879655	-0.128285	-0.164423	-0.0470031	-0.119441	-0.122182	-0.0388596
OTU006986	Firmicutes	Clostridia	Clostridiales	NA	NA	NA	Bacteria;Firmicutes;Clostridia;Clostridiales	723	0.155678	-0.145724	-0.182579	-0.309772	-0.250459	-0.194441	-0.145695	0.0308913	-0.273845	-0.1801	-0.233096	0.10838	-0.334097
OTU000492	Firmicutes	Clostridia	Clostridiales	NA	NA	NA	Bacteria;Firmicutes;Clostridia;Clostridiales	2927	-0.0323565	0.0280357	0.0602385	-0.0183315	-0.0641075	-0.0457509	-0.0533797	-0.0154456	0.0435454	-0.0445577	0.0420186	0.0415204	-0.123378
OTU002957	Firmicutes	Clostridia	Clostridiales	NA	NA	NA	Bacteria;Firmicutes;Clostridia;Clostridiales	763	0.102564	-0.208573	-0.198415	-0.165916	-0.211178	0.0686264	-0.226079	-0.0740103	-0.205154	-0.205963	-0.194451	-0.100137	-0.13712
OTU003173	Firmicutes	Clostridia	Clostridiales	NA	NA	NA	Bacteria;Firmicutes;Clostridia;Clostridiales	163	-0.314873	0.171133	-0.0789815	-0.0409214	0.118005	-0.034498	0.0438808	0.203007	0.00369971	-0.00830166	-0.0197348	0.251845	-0.192971
OTU006393	Firmicutes	Clostridia	Clostridiales	NA	NA	NA	Bacteria;Firmicutes;Clostridia;Clostridiales	529	-0.0250305	-0.209498	-0.192204	-0.158148	-0.00911332	-0.0114377	-0.0144439	0.307947	-0.122356	-0.0255506	-0.112254	0.278431	-0.170102
OTU004823	Firmicutes	Clostridia	Clostridiales	NA	NA	NA	Bacteria;Firmicutes;Clostridia;Clostridiales	245	-0.0113115	-0.0183591	-0.137143	-0.0785728	-0.0604288	-0.257742	0.113527	0.00950715	-0.148803	0.0351078	-0.0735682	0.117566	-0.32008
OTU001887	Firmicutes	Clostridia	Clostridiales	NA	NA	NA	Bacteria;Firmicutes;Clostridia;Clostridiales	3777	-0.275946	0.354297	0.114577	0.0618301	0.167182	0.0686264	0.168931	0.0460151	0.106104	0.179477	0.137404	0.191726	0.0958925
OTU004473	Firmicutes	Clostridia	Clostridiales	NA	NA	NA	Bacteria;Firmicutes;Clostridia;Clostridiales	335	0.2888	0.00196064	-0.0951802	0.0550351	-0.138659	0.0242631	0.0865919	0.131402	-0.0923737	0.0813014	0.0032531	0.251281	0.219938
OTU000590	Firmicutes	Clostridia	Clostridiales	NA	NA	NA	Bacteria;Firmicutes;Clostridia;Clostridiales	3943	0.345543	-0.338585	-0.230707	-0.258506	-0.33405	-0.194441	-0.231103	0.00707925	-0.273539	-0.2016	-0.207946	0.0757136	-0.0433654
OTU007318	Firmicutes	Clostridia	Clostridiales	NA	NA	NA	Bacteria;Firmicutes;Clostridia;Clostridiales	98	0.288842	-0.26492	0.152271	0.134643	0.0315781	-0.131695	0.0203777	0.0855528	0.108655	0.0123939	0.147999	0.147639	0.00479493
OTU000052	Firmicutes	Clostridia	Clostridiales	NA	NA	NA	Bacteria;Firmicutes;Clostridia;Clostridiales	6963	0.252747	-0.214119	-0.252132	-0.203201	-0.102761	-0.160128	-0.126227	-0.0389359	-0.265259	-0.11934	-0.254565	0.072966	-0.221713
OTU008795	Firmicutes	Clostridia	Clostridiales	NA	NA	NA	Bacteria;Firmicutes;Clostridia;Clostridiales	135	0.139328	-0.244518	-0.307814	-0.218107	-0.344504	-0.256369	-0.216901	-0.168512	-0.304622	-0.222223	-0.327793	-0.176675	-0.268827
OTU011353	Firmicutes	Clostridia	Clostridiales	NA	NA	NA	Bacteria;Firmicutes;Clostridia;Clostridiales	177	0.360294	-0.332355	0.126121	0.199922	0.164133	0.0689959	0.0192571	0.0105143	0.159396	0.0518462	0.150941	-0.0311545	-0.149219
OTU017661	Firmicutes	Clostridia	Clostridiales	NA	NA	NA	Bacteria;Firmicutes;Clostridia;Clostridiales	166	0.256361	-0.0917609	-0.137938	-0.181305	-0.124797	-0.115872	-0.168595	0.00293391	-0.178789	-0.169828	-0.18037	-0.0409806	0.0447058
OTU001397	Firmicutes	Clostridia	Clostridiales	NA	NA	NA	Bacteria;Firmicutes;Clostridia;Clostridiales	675	0.0849894	-0.0091024	-0.0679498	0.0533673	0.0272244	0.229104	0.185857	0.238645	0.00952093	0.219697	0.111811	0.231463	0.218688
OTU000285	Firmicutes	Clostridia	Clostridiales	NA	NA	NA	Bacteria;Firmicutes;Clostridia;Clostridiales	752	0.104396	-0.00831829	0.147491	0.0329346	0.107474	0.343132	0.0383078	-0.163788	0.0870908	0.0934777	0.117161	-0.14929	0.128264
B_S_037265	Firmicutes	Clostridia	Clostridiales	NA	NA	NA	Bacteria;Firmicutes;Clostridia;Clostridiales	966	0.0433455	-0.069011	-0.132897	-0.168091	-0.151784	0.320256	-0.220427	-0.236833	-0.192274	-0.126506	-0.179116	-0.113876	0.0940602
OTU007449	Firmicutes	Clostridia	Clostridiales	NA	NA	NA	Bacteria;Firmicutes;Clostridia;Clostridiales	694	0.19536	-0.257559	-0.0276352	-0.063073	-0.0641075	-0.0228755	-0.0445878	-0.0604954	-0.068078	-0.000311592	-0.0417119	-0.0531217	-0.249809
OTU007106	Firmicutes	Clostridia	Clostridiales	NA	NA	NA	Bacteria;Firmicutes;Clostridia;Clostridiales	527	0.151404	-0.273887	-0.0670697	-0.108746	-0.166868	-0.0571886	-0.155115	-0.195001	-0.112237	-0.116224	-0.130656	-0.22134	-0.278516
OTU005047	Firmicutes	Clostridia	Clostridiales	NA	NA	NA	Bacteria;Firmicutes;Clostridia;Clostridiales	732	-0.01221	0.0751726	0.0254616	0.216561	0.0502804	-0.0114377	0.243663	-0.0389359	0.11837	0.179166	0.123295	-0.102885	0.130707
OTU002107	Firmicutes	Clostridia	Clostridiales	NA	NA	NA	Bacteria;Firmicutes;Clostridia;Clostridiales	2677	0.442613	-0.248008	-0.40366	-0.394284	-0.409785	-0.125815	-0.408198	-0.222031	-0.443734	-0.361447	-0.419572	-0.145016	-0.274851
OTU001888	Firmicutes	Clostridia	Clostridiales	NA	NA	NA	Bacteria;Firmicutes;Clostridia;Clostridiales	492	0.0641417	-0.21425	-0.16498	-0.0366855	-0.217281	-0.103002	-0.0175947	-0.362228	-0.145138	0.00872992	-0.0629129	-0.240721	-0.289076
OTU002245	Firmicutes	Clostridia	Clostridiales	NA	NA	NA	Bacteria;Firmicutes;Clostridia;Clostridiales	1260	0.132499	-0.245273	-0.0624216	-0.0661901	-0.153379	-0.0686368	-0.181519	0.0344361	-0.051373	-0.158313	-0.0572092	0.0728244	-0.197923
OTU001754	Firmicutes	Clostridia	Clostridiales	NA	NA	NA	Bacteria;Firmicutes;Clostridia;Clostridiales	526	0.148352	-0.313938	-0.144386	-0.275284	-0.21872	-0.137253	-0.345398	-0.184382	-0.205767	-0.300063	-0.265913	-0.181652	-0.285845
OTU006040	Firmicutes	Clostridia	Clostridiales	NA	NA	NA	Bacteria;Firmicutes;Clostridia;Clostridiales	263	-0.136752	-0.115532	0.00124203	0.0071462	0.184466	-0.263068	0.135019	0.0460151	0.0628648	0.0458041	0.0429387	0.11357	-0.439151
OTU002378	Firmicutes	Clostridia	Clostridiales	NA	NA	NA	Bacteria;Firmicutes;Clostridia;Clostridiales	1322	-0.14652	0.267726	0.0624121	0.0947648	0.135757	0.446071	0.185887	0.236189	0.0766644	0.264542	0.165314	0.267745	0.362804
OTU000131	Firmicutes	Clostridia	Clostridiales	NA	NA	NA	Bacteria;Firmicutes;Clostridia;Clostridiales	5089	0.205128	-0.221205	-0.00155254	-0.13671	-0.112502	-0.0571886	-0.238639	-0.155422	-0.0453853	-0.206274	-0.0772896	-0.145932	-0.13712
OTU023433	Firmicutes	Clostridia	Clostridiales	NA	NA	NA	Bacteria;Firmicutes;Clostridia;Clostridiales	299	0.0144091	0.0548519	-0.120763	-0.176955	-0.181072	-0.369719	-0.0721768	-0.102859	-0.168671	-0.157796	-0.210557	-0.186563	-0.0888444
OTU017864	Firmicutes	Clostridia	Clostridiales	NA	NA	NA	Bacteria;Firmicutes;Clostridia;Clostridiales	451	0.0570823	-0.00557539	0.321077	0.290667	0.257495	0.109244	0.115542	-0.172111	0.304609	0.148333	0.238205	-0.261821	0.208323
OTU034318	Firmicutes	Clostridia	Clostridiales	NA	NA	NA	Bacteria;Firmicutes;Clostridia;Clostridiales	166	0.536647	-0.214993	-0.135669	-0.16149	-0.196847	-0.189476	-0.241878	-0.0669662	-0.143829	-0.246476	-0.166715	-0.00885066	-0.0992842
OTU003259	Firmicutes	Clostridia	Clostridiales	NA	NA	NA	Bacteria;Firmicutes;Clostridia;Clostridiales	2009	0.148352	-0.142643	-0.221082	-0.0341775	-0.208035	-0.183004	0.0690797	-0.215917	-0.208527	0.00778981	-0.13403	-0.119982	-0.293785
OTU005735	Firmicutes	Clostridia	Clostridiales	NA	NA	NA	Bacteria;Firmicutes;Clostridia;Clostridiales	169	0.0843006	-0.255866	-0.0876167	0.0279805	0.0408778	0.0228894	-0.0728922	-0.0280123	0.0104327	-0.0324254	0.0309961	-0.046128	-0.0461421
OTU025891	Firmicutes	Clostridia	Clostridiales	NA	NA	NA	Bacteria;Firmicutes;Clostridia;Clostridiales	162	-0.0545012	-0.0957991	-0.126453	-0.0398921	0.0561085	-0.114728	-0.0314961	0.0306632	-0.0535221	-0.0696982	-0.109214	0.0627778	-0.295605
OTU008818	Firmicutes	Clostridia	Clostridiales	NA	NA	NA	Bacteria;Firmicutes;Clostridia;Clostridiales	381	0.0555556	0.0483693	-0.32417	-0.371292	-0.315824	-0.183004	-0.187771	-0.0637132	-0.348363	-0.202223	-0.311612	-0.00641124	-0.207665
OTU000645	Firmicutes	Clostridia	Clostridiales	NA	NA	NA	Bacteria;Firmicutes;Clostridia;Clostridiales	21393	-0.0030525	0.00616169	-0.189099	-0.189219	0.0125701	-0.205879	-0.0627997	0.125174	-0.155782	-0.110304	-0.162247	0.250343	-0.32066
OTU006754	Firmicutes	Clostridia	Clostridiales	NA	NA	NA	Bacteria;Firmicutes;Clostridia;Clostridiales	183	0.102266	-0.25804	-0.184696	-0.0726161	-0.074391	0.0344184	-0.170079	-0.38442	-0.127961	-0.120331	-0.133518	-0.376667	-0.061878
OTU016005	Firmicutes	Clostridia	Clostridiales	NA	NA	NA	Bacteria;Firmicutes;Clostridia;Clostridiales	142	0.0174328	0.0554908	0.0286457	0.0979346	0.15669	-0.163301	0.140011	-0.0597253	0.0545602	0.114641	0.0953266	0.125066	-0.205935
OTU005332	Firmicutes	Clostridia	Clostridiales	NA	NA	NA	Bacteria;Firmicutes;Clostridia;Clostridiales	841	0.113876	-0.261912	-0.171737	-0.241765	-0.232739	-0.160153	-0.334459	0.0492405	-0.200431	-0.295123	-0.213192	0.0885496	-0.0975871
OTU002767	Firmicutes	Clostridia	Clostridiales	NA	NA	NA	Bacteria;Firmicutes;Clostridia;Clostridiales	193	0.221683	-0.271597	0.031946	0.275474	0.180675	0.219198	0.243239	0.0817916	0.152182	0.286318	0.236042	0.0622039	0.139231
OTU003665	Firmicutes	Clostridia	Clostridiales	NA	NA	NA	Bacteria;Firmicutes;Clostridia;Clostridiales	2410	-0.0915751	-0.0385106	0.0909788	-0.0888614	-0.0707068	-0.137253	-0.133763	-0.22364	-0.00674647	-0.117782	-0.0650214	-0.227141	-0.19942
OTU003276	Firmicutes	Clostridia	Clostridiales	NA	NA	NA	Bacteria;Firmicutes;Clostridia;Clostridiales	198	0.440359	-0.503125	-0.483175	-0.418953	-0.481838	-0.0869043	-0.36232	-0.0151586	-0.505299	-0.323873	-0.45877	-0.0126808	-0.24565
OTU005480	Firmicutes	Clostridia	Clostridiales	NA	NA	NA	Bacteria;Firmicutes;Clostridia;Clostridiales	246	0.153564	-0.0123253	0.0543472	-0.0677439	0.137035	0.0915158	0.0100495	0.266156	0.0337375	0.00810264	-0.0116566	0.203053	-0.00488699
OTU005643	Firmicutes	Clostridia	Clostridiales	NA	NA	NA	Bacteria;Firmicutes;Clostridia;Clostridiales	395	0.056252	-0.0894812	-0.138387	-0.247077	-0.295534	-0.0114552	-0.390268	-0.227849	-0.204239	-0.313005	-0.242975	-0.187433	-0.0934394
OTU005975	Firmicutes	Clostridia	Clostridiales	NA	NA	NA	Bacteria;Firmicutes;Clostridia;Clostridiales	206	0.131044	0.0122349	-0.178255	-0.163217	-0.272502	-0.316231	-0.0861832	-0.197022	-0.214583	-0.138309	-0.177305	-0.106048	-0.0190362
OTU025545	Firmicutes	Clostridia	Clostridiales	NA	NA	NA	Bacteria;Firmicutes;Clostridia;Clostridiales	295	0.203633	-0.154836	-0.0422355	0.0658793	0.19408	-0.114395	0.230196	0.381372	0.0553602	0.163455	0.0570558	0.281985	-0.222969
OTU010198	Firmicutes	Clostridia	Clostridiales	NA	NA	NA	Bacteria;Firmicutes;Clostridia;Clostridiales	732	0.279609	-0.26372	-0.259895	-0.0950755	-0.226576	0.0114377	-0.128739	-0.142228	-0.234286	-0.130557	-0.166234	-0.0802931	-0.0928386
OTU008236	Firmicutes	Clostridia	Clostridiales	NA	NA	NA	Bacteria;Firmicutes;Clostridia;Clostridiales	339	-0.00977398	-0.13749	-0.0304484	-0.0189645	0.0305011	-0.19456	0.17092	0.0428234	-0.0282297	0.136873	0.0107412	0.131663	-0.213598
OTU000963	Firmicutes	Clostridia	Clostridiales	NA	NA	NA	Bacteria;Firmicutes;Clostridia;Clostridiales	1934	-0.0964591	0.169447	0.0568229	-0.0481592	0.0282827	-0.297381	0.198447	-0.0505201	0.00398655	0.100956	0.0220828	0.0189284	-0.127042
OTU000377	Firmicutes	Clostridia	Clostridiales	NA	NA	NA	Bacteria;Firmicutes;Clostridia;Clostridiales	4338	0.0445665	0.0850314	-0.209282	-0.0723941	-0.069764	-0.0686264	0.0288879	0.0215595	-0.158542	0.0342752	-0.085264	0.191726	-0.0259582
OTU000553	Firmicutes	Clostridia	Clostridiales	NA	NA	NA	Bacteria;Firmicutes;Clostridia;Clostridiales	6182	-0.363858	0.284978	0.0121098	0.0391487	0.122244	0.0114377	0.307091	0.0791588	0.0150262	0.271397	0.0929316	0.213403	-0.0332875
OTU002076	Firmicutes	Clostridia	Clostridiales	NA	NA	NA	Bacteria;Firmicutes;Clostridia;Clostridiales	1872	-0.029304	-0.0810263	-0.158359	-0.27342	-0.169068	-0.137253	-0.195307	-0.124209	-0.222327	-0.2016	-0.230335	0.00396886	-0.284318
OTU002881	Firmicutes	Clostridia	Clostridiales	NA	NA	NA	Bacteria;Firmicutes;Clostridia;Clostridiales	1377	-0.235653	0.240614	0.0847686	0.14541	0.245117	0.0686264	0.00816396	-0.0231684	0.168968	0.0183839	0.13127	0.019539	-0.0183234
OTU004227	Firmicutes	Clostridia	Clostridiales	NA	NA	NA	Bacteria;Firmicutes;Clostridia;Clostridiales	254	0.101767	-0.31005	-0.410865	-0.267327	-0.402805	-0.248688	-0.198314	-0.0616356	-0.363224	-0.209376	-0.319776	-0.0170691	-0.359826
OTU000614	Firmicutes	Clostridia	Clostridiales	NA	NA	NA	Bacteria;Firmicutes;Clostridia;Clostridiales	385	0.103785	0.103825	0.0117993	-0.06618	0.0251402	0.194441	-0.109899	0.112303	-0.0211594	-0.0891154	-0.0386448	0.0467104	0.0604673
OTU001504	Firmicutes	Clostridia	Clostridiales	NA	NA	NA	Bacteria;Firmicutes;Clostridia;Clostridiales	7174	-0.190476	0.265261	-0.00621016	-0.105018	0.103389	-0.114377	-0.0320278	0.0798024	-0.0220794	-0.0691735	-0.050913	0.209739	-0.202474
OTU001522	Firmicutes	Clostridia	Clostridiales	NA	NA	NA	Bacteria;Firmicutes;Clostridia;Clostridiales	540	-0.0415394	0.209626	0.18269	0.0907811	-0.00188667	0.0457789	-0.0471286	-0.386377	0.0846892	-0.0261898	0.0972849	-0.164656	0.168678
OTU001126	Firmicutes	Clostridia	Clostridiales	NA	NA	NA	Bacteria;Firmicutes;Clostridia;Clostridiales	5388	-0.029304	-0.0372782	-0.184752	-0.178034	-0.0490234	-0.228755	-0.0238639	0.0769064	-0.172035	-0.0592025	-0.127589	0.209739	-0.294396
OTU003610	Firmicutes	Clostridia	Clostridiales	NA	NA	NA	Bacteria;Firmicutes;Clostridia;Clostridiales	259	-0.183712	0.180782	0.0361294	-0.0168295	0.156032	0.0229456	0.142363	0.141374	0.0698248	0.138771	0.0541456	0.194152	-0.11089
OTU007226	Firmicutes	Clostridia	Clostridiales	NA	NA	NA	Bacteria;Firmicutes;Clostridia;Clostridiales	986	-0.028083	0.0224902	-0.0471972	-0.158148	0.142356	-0.0571886	-0.0565197	-0.157031	-0.0576516	-0.0592025	-0.10796	-0.0476263	-0.106581
OTU004564	Firmicutes	Clostridia	Clostridiales	NA	NA	NA	Bacteria;Firmicutes;Clostridia;Clostridiales	231	-0.096518	-0.083542	0.0208167	0.175655	0.0826989	0.148781	0.161494	0.0228606	0.0828482	0.176469	0.152219	-0.0168016	-0.081589
OTU000198	Firmicutes	Clostridia	Clostridiales	NA	NA	NA	Bacteria;Firmicutes;Clostridia;Clostridiales	4485	0.149573	-0.0733241	-0.184442	-0.134535	-0.0663072	-0.0571886	-0.0916876	-0.113268	-0.194728	-0.0925429	-0.157953	0.022592	-0.213162
OTU000431	Firmicutes	Clostridia	Clostridiales	NA	NA	NA	Bacteria;Firmicutes;Clostridia;Clostridiales	598	0.004884	-0.0283438	0.134139	0.0375952	0.00534229	0.10294	-0.0433318	-0.0814113	0.0907707	0.0180724	0.0668617	-0.0592276	-0.0100779
OTU000207	Firmicutes	Clostridia	Clostridiales	NA	NA	NA	Bacteria;Firmicutes;Clostridia;Clostridiales	1641	0.216728	-0.317327	-0.239712	-0.302626	-0.234747	-0.217317	-0.345398	-0.0202724	-0.240726	-0.32686	-0.26898	0.0708289	-0.313636
OTU014886	Firmicutes	Clostridia	Clostridiales	NA	NA	NA	Bacteria;Firmicutes;Clostridia;Clostridiales	1285	-0.0744811	0.0847233	-0.0568229	0.0347989	-0.0835911	-0.194441	-0.0138159	-0.290571	-0.0343457	-0.0576446	-0.0125749	-0.185621	-0.18812
OTU000102	Firmicutes	Clostridia	Clostridiales	NA	NA	NA	Bacteria;Firmicutes;Clostridia;Clostridiales	9729	0.119658	-0.188548	-0.0816636	-0.206308	-0.185095	-0.205879	-0.239267	-0.0234902	-0.12941	-0.231513	-0.149979	0.0583117	-0.264162
OTU002788	Firmicutes	Clostridia	Clostridiales	NA	NA	NA	Bacteria;Firmicutes;Clostridia;Clostridiales	1173	0.112044	-0.188423	0.00481361	-0.116532	-0.122891	-0.0114395	-0.109288	-0.0901132	-0.0601141	-0.0805589	-0.0544484	-0.0290076	-0.124313
OTU003393	Firmicutes	Clostridia	Clostridiales	NA	NA	NA	Bacteria;Firmicutes;Clostridia;Clostridiales	544	0.203297	-0.457198	-0.291256	-0.310393	-0.260829	-0.263068	-0.310231	0.14963	-0.274765	-0.290716	-0.272354	0.171882	-0.266911
OTU011770	Firmicutes	Clostridia	Clostridiales	NA	NA	NA	Bacteria;Firmicutes;Clostridia;Clostridiales	149	-0.0568884	-0.0746416	0.0472591	-0.0665906	0.00130147	0	-0.183359	-0.215225	-0.0190502	-0.145176	-0.066051	-0.178278	-0.154301
OTU002479	Firmicutes	Clostridia	Clostridiales	NA	NA	NA	Bacteria;Firmicutes;Clostridia;Clostridiales	365	-0.129816	-0.0154872	0.0619677	0.0643497	-0.0139016	0.0689959	0.0662948	-0.237461	0.03191	0.120452	0.0921986	-0.201353	-0.149065
OTU005768	Firmicutes	Clostridia	Clostridiales	NA	NA	NA	Bacteria;Firmicutes;Clostridia;Clostridiales	225	0.107918	0.107223	0.00870752	-0.097866	-0.130299	-0.0515485	-0.167303	-0.0243318	-0.0339375	-0.141367	-0.0165874	0.140499	0.0425142
OTU000504	Firmicutes	Clostridia	Clostridiales	NA	NA	NA	Bacteria;Firmicutes;Clostridia;Clostridiales	1562	0.145299	-0.13186	-0.0481287	-0.190151	-0.117845	-0.217317	-0.216031	0.0173763	-0.0861708	-0.226839	-0.142924	0.0921997	-0.218049
OTU000014	Firmicutes	Clostridia	Clostridiales	NA	NA	NA	Bacteria;Firmicutes;Clostridia;Clostridiales	3318	0.180708	-0.279433	-0.218598	-0.336493	-0.330593	-0.160128	-0.37303	0.0157674	-0.284578	-0.350853	-0.280635	0.0821249	-0.321576
OTU003761	Firmicutes	Clostridia	Clostridiales	NA	NA	NA	Bacteria;Firmicutes;Clostridia;Clostridiales	721	-0.025641	0.0588442	-0.160533	-0.139817	-0.205521	0.0686264	-0.0885476	-0.494582	-0.197181	-0.0445577	-0.145685	-0.36483	-0.075126
OTU003472	Firmicutes	Clostridia	Clostridiales	NA	NA	NA	Bacteria;Firmicutes;Clostridia;Clostridiales	490	-0.191697	0.216583	-0.0335348	-0.0422558	0.0131986	0.137253	0.141299	0.0682182	-0.0518251	0.14084	-0.00122682	0.142879	0.116964
OTU010644	Firmicutes	Clostridia	Clostridiales	NA	NA	NA	Bacteria;Firmicutes;Clostridia;Clostridiales	824	0.178877	-0.263412	0.121098	0.0481592	0.179438	-0.171566	-0.0571477	-0.121956	0.121743	-0.087869	0.00490728	-0.228057	0.0137426
OTU007997	Firmicutes	Clostridia	Clostridiales	NA	NA	NA	Bacteria;Firmicutes;Clostridia;Clostridiales	1025	0.198413	-0.432243	-0.33007	-0.522604	-0.351648	-0.308819	-0.44211	-0.00643568	-0.405095	-0.447135	-0.484594	-0.115708	-0.287983
OTU004751	Firmicutes	Clostridia	Clostridiales	NA	NA	NA	Bacteria;Firmicutes;Clostridia;Clostridiales	580	0.393773	-0.344439	-0.424464	-0.496195	-0.395644	-0.217317	-0.576501	-0.168615	-0.454467	-0.541236	-0.515571	-0.0531217	-0.344175
OTU002408	Firmicutes	Clostridia	Clostridiales	NA	NA	NA	Bacteria;Firmicutes;Clostridia;Clostridiales	480	0.357143	-0.449804	-0.381614	-0.436539	-0.261144	-0.183004	-0.320906	-0.023812	-0.402335	-0.29165	-0.385835	-0.0329721	-0.28554
OTU009349	Firmicutes	Clostridia	Clostridiales	NA	NA	NA	Bacteria;Firmicutes;Clostridia;Clostridiales	471	0.0551135	-0.116813	-0.123338	-0.20881	-0.00819562	0.126201	-0.318741	0.141696	-0.13196	-0.237224	-0.199662	0.169041	0.00428857
OTU019772	Firmicutes	Clostridia	Clostridiales	NA	NA	NA	Bacteria;Firmicutes;Clostridia;Clostridiales	119	0.211757	-0.281712	0.212126	0.280983	0.190357	0.0574966	0.21972	0.243285	0.262063	0.244977	0.273358	0.114796	0.149986
OTU017985	Firmicutes	Clostridia	Clostridiales	Oscillospiraceae	Oscillibacter	NA	Bacteria;Firmicutes;Clostridia;Clostridiales;Oscillospiraceae;Oscillibacter	106	0.1125	-0.108731	-0.194076	-0.166408	-0.0789051	-0.0986053	-0.221974	0.189854	-0.166223	-0.210703	-0.189385	0.237536	-0.423385
OTU000338	Firmicutes	Clostridia	Clostridiales	Oscillospiraceae	Oscillibacter	NA	Bacteria;Firmicutes;Clostridia;Clostridiales;Oscillospiraceae;Oscillibacter	1081	-0.208181	0.103516	0.243128	0.293305	0.273714	-0.0571886	0.275063	0.146733	0.289178	0.238368	0.29137	0.168219	-0.148114
OTU421863	Firmicutes	Clostridia	Clostridiales	Oscillospiraceae	Oscillibacter	NA	Bacteria;Firmicutes;Clostridia;Clostridiales;Oscillospiraceae;Oscillibacter	24	NA	NA	NA	NA	NA	NA	NA	NA	NA	NA	NA	NA	NA
OTU007497	Firmicutes	Clostridia	Clostridiales	NA	NA	NA	Bacteria;Firmicutes;Clostridia;Clostridiales	347	-0.203421	0.0860081	0.0438084	0.0618679	0.119489	0.354786	-0.0647232	0.0257584	0.047561	0.0324254	0.0359064	-0.0858409	0.173873
OTU023412	Firmicutes	Clostridia	Clostridiales	Oscillospiraceae	Oscillibacter	NA	Bacteria;Firmicutes;Clostridia;Clostridiales;Oscillospiraceae;Oscillibacter	179	-0.16072	-0.040087	-0.103042	0.0705137	-0.181943	-0.103831	-0.0912145	-0.341123	-0.0525832	-0.0512293	-0.0281518	-0.346433	-0.0489775
OTU019163	Firmicutes	Clostridia	Clostridiales	Oscillospiraceae	Oscillibacter	NA	Bacteria;Firmicutes;Clostridia;Clostridiales;Oscillospiraceae;Oscillibacter	338	0.345144	-0.33386	0.0543721	0.0886048	-0.0591155	0.19456	0.0804327	-0.200594	0.0122738	0.137808	0.0715059	-0.266076	0.154927
OTU000650	Firmicutes	Clostridia	Clostridiales	Oscillospiraceae	Oscillibacter	NA	Bacteria;Firmicutes;Clostridia;Clostridiales;Oscillospiraceae;Oscillibacter	631	0.259463	-0.11738	-0.0419186	-0.0652479	-0.0993037	-0.0571886	-0.0753596	0.0608172	-0.0413988	-0.0548403	0.00061341	0.0494581	0.186593
OTU011651	Firmicutes	Clostridia	Clostridiales	Oscillospiraceae	Oscillibacter	NA	Bacteria;Firmicutes;Clostridia;Clostridiales;Oscillospiraceae;Oscillibacter	446	0.435964	-0.446021	-0.0118011	0.0787755	-0.0755892	0.0514776	-0.0574705	-0.048114	0.0141084	-0.0146471	0.0297549	-0.0738931	-0.0436775
OTU008606	Firmicutes	Clostridia	Clostridiales	NA	NA	NA	Bacteria;Firmicutes;Clostridia;Clostridiales	496	-0.258025	0.259341	0.397436	0.335296	0.3717	0.114552	0.200323	-0.0212702	0.41416	0.196447	0.366766	0.0266015	0.261049
OTU007561	Firmicutes	Clostridia	Clostridiales	NA	NA	NA	Bacteria;Firmicutes;Clostridia;Clostridiales	753	-0.000610594	0.000462197	0.178259	0.0929147	0.27627	0.21735	0.126875	-0.0959062	0.118235	0.178102	0.104142	0.0335878	0.0371106
OTU007951	Firmicutes	Clostridia	Clostridiales	NA	NA	NA	Bacteria;Firmicutes;Clostridia;Clostridiales	113	-0.0300711	-0.0583295	0.0434938	-0.102187	-0.0857792	0.00586856	-0.0634769	-0.400211	-0.0846502	-0.0401285	-0.089699	-0.474945	-0.0206834
OTU014837	Firmicutes	Clostridia	Clostridiales	NA	NA	NA	Bacteria;Firmicutes;Clostridia;Clostridiales	153	-0.228186	0.145456	0.0507955	-0.182079	0.125917	0.118423	-0.173606	0.101282	0.000635008	-0.145499	-0.0816111	0.0850296	0.108454
OTU006959	Firmicutes	Clostridia	Clostridiales	NA	NA	NA	Bacteria;Firmicutes;Clostridia;Clostridiales	256	-0.0623091	-0.00832337	0.0254772	0.0198972	-0.0298722	0.160226	-0.00377028	0.082105	-0.0095122	0.0698393	0.0586164	0.103864	0.00763942
OTU008048	Firmicutes	Clostridia	Clostridiales	NA	NA	NA	Bacteria;Firmicutes;Clostridia;Clostridiales	400	-0.0573958	-0.123253	-0.135402	-0.249378	-0.286642	-0.0915158	-0.297402	-0.283535	-0.21776	-0.278294	-0.272856	-0.271145	-0.0400122
OTU018104	Firmicutes	Clostridia	Clostridiales	NA	NA	NA	Bacteria;Firmicutes;Clostridia;Clostridiales	184	-0.0497599	-0.0543025	0.00854161	-0.0737576	-0.0963715	-0.349594	0.0716604	-0.0898294	-0.037492	0.00349207	-0.0556217	-0.17232	-0.246424
OTU003903	Firmicutes	Clostridia	Clostridiales	NA	NA	NA	Bacteria;Firmicutes;Clostridia;Clostridiales	1285	0.200244	-0.058228	-0.14066	-0.364145	-0.285027	-0.137253	-0.241779	0.0736885	-0.273232	-0.263607	-0.306705	0.00641124	0.00824553
OTU014383	Firmicutes	Clostridia	Clostridiales	NA	NA	NA	Bacteria;Firmicutes;Clostridia;Clostridiales	162	0.167763	-0.250661	-0.392669	-0.159377	-0.357105	-0.0677911	-0.28525	0.0755947	-0.308653	-0.254187	-0.24739	0.0177659	-0.0803
OTU008563	Firmicutes	Clostridia	Clostridiales	NA	NA	NA	Bacteria;Firmicutes;Clostridia;Clostridiales	621	-0.124542	0.241846	-0.059928	0.02206	-0.165611	0.0571886	0.0527517	-0.0543815	-0.0861708	0.0476736	-0.0150285	-0.0558693	0.276683
OTU004041	Firmicutes	Clostridia	Clostridiales	NA	NA	NA	Bacteria;Firmicutes;Clostridia;Clostridiales	831	0.106243	-0.0810386	-0.190681	-0.31013	-0.223468	-0.0171592	-0.369633	-0.378154	-0.276954	-0.32691	-0.316721	-0.407328	0.0326817
OTU006009	Firmicutes	Clostridia	Clostridiales	NA	NA	NA	Bacteria;Firmicutes;Clostridia;Clostridiales	368	-0.0891467	0.0660942	-0.0826077	-0.254972	-0.0916185	0.160153	-0.190626	0.00756308	-0.180956	-0.1245	-0.146627	0.00549618	0.0888821
OTU008042	Firmicutes	Clostridia	Clostridiales	NA	NA	NA	Bacteria;Firmicutes;Clostridia;Clostridiales	273	-0.210236	0.0794134	-0.184752	-0.329851	-0.16905	-0.396207	-0.319912	0.0354072	-0.215579	-0.363175	-0.312481	0.013064	-0.140636
OTU001946	Firmicutes	Clostridia	Clostridiales	NA	NA	NA	Bacteria;Firmicutes;Clostridia;Clostridiales	581	-0.189371	0.19637	-0.0459832	-0.158556	-0.0644611	-0.366231	-0.0678651	-0.229572	-0.0721086	-0.131261	-0.138102	-0.224225	-0.0235294
OTU004356	Firmicutes	Clostridia	Clostridiales	NA	NA	NA	Bacteria;Firmicutes;Clostridia;Clostridiales	2286	-0.0903541	0.217816	-0.0372609	-0.141681	-0.0798201	-0.160128	-0.145695	0.100397	-0.0601049	-0.187267	-0.123295	0.180736	-0.0577187
OTU019214	Firmicutes	Clostridia	Clostridiales	NA	NA	NA	Bacteria;Firmicutes;Clostridia;Clostridiales	129	0.0105263	-0.0846605	-0.0215825	-0.0810276	-0.0408071	-0.104768	-0.323825	0.0827033	-0.0160275	-0.30724	-0.0965104	0.214835	-0.272329
OTU000161	Firmicutes	Clostridia	Clostridiales	NA	NA	NA	Bacteria;Firmicutes;Clostridia;Clostridiales	697	-0.201528	0.160396	-0.0458716	-0.0772397	-0.118463	-0.0116531	-0.098533	-0.180642	-0.0837321	-0.12508	-0.120618	-0.256614	0.0933426
OTU003113	Firmicutes	Clostridia	Clostridiales	NA	NA	NA	Bacteria;Firmicutes;Clostridia;Clostridiales	806	-0.176986	0.0768745	-0.24594	-0.372521	-0.205307	-0.296057	-0.345911	0.028319	-0.268291	-0.362295	-0.366138	0.0357187	-0.218488
OTU040313	Firmicutes	Clostridia	Clostridiales	NA	NA	NA	Bacteria;Firmicutes;Clostridia;Clostridiales	257	-0.118421	0.316398	0.157937	-0.126396	-0.0160858	-0.234187	-0.0179339	0.097961	0.0237934	-0.0658132	-0.0145427	0.103141	-0.0210623
OTU007264	Firmicutes	Clostridia	Clostridiales	NA	NA	NA	Bacteria;Firmicutes;Clostridia;Clostridiales	601	-0.0733959	-0.0539886	-0.0847834	-0.106046	-0.0512274	0.233063	-0.0326311	0.0350794	-0.104353	0.0393652	-0.0821826	-0.00373256	-0.171128
OTU008296	Firmicutes	Clostridia	Clostridiales	NA	NA	NA	Bacteria;Firmicutes;Clostridia;Clostridiales	477	-0.402983	0.280868	0.180596	0.20545	0.0728919	0	0.176104	0.116229	0.214452	0.151382	0.229705	0.091601	0.0680169
OTU011433	Firmicutes	Clostridia	Clostridiales	NA	NA	NA	Bacteria;Firmicutes;Clostridia;Clostridiales	1390	-0.331827	0.190563	0.205678	0.234134	0.118948	0.0659955	0.171755	0.230972	0.242055	0.164326	0.251649	0.223365	0.106783
OTU012766	Firmicutes	Clostridia	Clostridiales	NA	NA	NA	Bacteria;Firmicutes;Clostridia;Clostridiales	670	-0.307587	0.224094	0.164465	0.115181	0.0287711	0.14776	0.111111	0.152002	0.142962	0.123211	0.151426	0.16222	0.104291
OTU006768	Firmicutes	Clostridia	Clostridiales	NA	NA	NA	Bacteria;Firmicutes;Clostridia;Clostridiales	788	-0.190448	0.306557	0.321427	0.188864	0.113478	0.149146	0.168189	0.0403463	0.240849	0.150023	0.256269	0.0581843	0.28856
OTU007847	Firmicutes	Clostridia	Clostridiales	NA	NA	NA	Bacteria;Firmicutes;Clostridia;Clostridiales	154	0.421715	-0.290973	-0.28219	-0.185185	-0.220598	-0.151491	-0.232896	-0.0770434	-0.223702	-0.208572	-0.234049	-0.136239	-0.0532053
OTU010228	Firmicutes	Clostridia	Clostridiales	NA	NA	NA	Bacteria;Firmicutes;Clostridia;Clostridiales	138	-0.0907895	-0.00166001	0.0187383	-0.040179	-0.162382	0.0554655	0.0240246	-0.359075	-0.080468	0.0424764	-0.0168563	-0.32834	-0.0162904
OTU006500	Firmicutes	Clostridia	Clostridiales	NA	NA	NA	Bacteria;Firmicutes;Clostridia;Clostridiales	393	-0.24934	0.297812	0.172063	0.101231	-0.00145115	0.12324	0.0215886	-0.323273	0.0989684	0.0294169	0.0895416	-0.247341	0.219839
OTU008560	Firmicutes	Clostridia	Clostridiales	NA	NA	NA	Bacteria;Firmicutes;Clostridia;Clostridiales	473	-0.164451	0.187635	0.220815	0.0723761	0.0167689	0.158451	0.122443	-0.0513472	0.114231	0.136693	0.13565	-0.0292925	0.236448
OTU009723	Firmicutes	Clostridia	Clostridiales	NA	NA	NA	Bacteria;Firmicutes;Clostridia;Clostridiales	614	-0.35223	0.220323	0.0720351	0.0244448	-0.131861	0.207662	0.0658772	-0.297955	0.00556763	0.092087	0.0516632	-0.251279	0.256901
OTU000675	Firmicutes	Clostridia	Clostridiales	NA	NA	NA	Bacteria;Firmicutes;Clostridia;Clostridiales	3305	-0.497634	0.306437	0.0655272	-0.0989744	-0.101676	0.0171592	-0.0722307	-0.289489	-0.0391048	-0.0827404	-0.0602767	-0.194656	0.122175
OTU022643	Firmicutes	Clostridia	Clostridiales	Ruminococcaceae	NA	NA	Bacteria;Firmicutes;Clostridia;Clostridiales;Ruminococcaceae	86	0.120017	0.0391082	0.0699369	0.124779	0.103964	-0.0385461	0.0906526	-0.121096	0.112131	0.0645807	0.109047	-0.119007	0.0466567
OTU003767	Firmicutes	Clostridia	Clostridiales	Ruminococcaceae	NA	NA	Bacteria;Firmicutes;Clostridia;Clostridiales;Ruminococcaceae	116	0.0363481	-0.0932714	-0.102202	0.113959	-0.0596602	-0.0192731	0.123457	0.045185	-0.0229084	0.137912	0.0435844	0.0572741	-0.18594
OTU026413	Firmicutes	Clostridia	Clostridiales	NA	NA	NA	Bacteria;Firmicutes;Clostridia;Clostridiales	108	-0.325658	0.220781	0.0552112	0.131251	0.0907578	0.110931	0.0812099	-0.30862	0.0720412	0.10829	0.0623021	-0.287544	0.0106957
B_S_016116	Firmicutes	Clostridia	Clostridiales	NA	NA	NA	Bacteria;Firmicutes;Clostridia;Clostridiales	134	-0.0939722	-0.192693	0.096706	0.143955	0.152049	0.0880284	0.10891	0.0227843	0.149633	0.162592	0.15296	-0.0543555	0.0839869
OTU007310	Firmicutes	Clostridia	Clostridiales	NA	NA	NA	Bacteria;Firmicutes;Clostridia;Clostridiales	401	0.11912	-0.16061	-0.15597	0.0721274	-0.0965344	-0.114447	0.0358177	-0.0792072	-0.0905193	-0.00935348	-0.0190273	-0.054987	-0.154011
OTU034100	Firmicutes	Clostridia	Clostridiales	Clostridiaceae	Clostridium	NA	Bacteria;Firmicutes;Clostridia;Clostridiales;Clostridiaceae;Clostridium	354	-0.207116	0.26251	0.385787	0.48027	0.328308	0.417583	0.269136	-0.0386783	0.426131	0.306277	0.403285	-0.152274	0.439121
OTU006875	Firmicutes	Clostridia	Clostridiales	NA	NA	NA	Bacteria;Firmicutes;Clostridia;Clostridiales	980	0.0264622	0.0144986	-0.278408	-0.338996	-0.216384	-0.339956	-0.193655	0.129116	-0.316731	-0.278995	-0.359321	0.197362	-0.23373
OTU004690	Bacteroidetes	Bacteroidia	Bacteroidales	Rikenellaceae	Alistipes	NA	Bacteria;Bacteroidetes;Bacteroidia;Bacteroidales;Rikenellaceae;Alistipes	1335	-0.139215	0.169164	0.222513	0.0972653	0.244211	0.251668	0.125619	0.31427	0.177889	0.168597	0.187579	0.447939	0.0728467
OTU001075	Bacteroidetes	Bacteroidia	Bacteroidales	Rikenellaceae	Alistipes	NA	Bacteria;Bacteroidetes;Bacteroidia;Bacteroidales;Rikenellaceae;Alistipes	7534	-0.0482295	-0.00862637	0.0912893	0.00963183	0.107474	0.0457509	-0.0163279	0.0495547	0.0524385	-0.0258622	0.0196291	0.229889	-0.131929
OTU003277	Bacteroidetes	Bacteroidia	Bacteroidales	Rikenellaceae	Alistipes	NA	Bacteria;Bacteroidetes;Bacteroidia;Bacteroidales;Rikenellaceae;Alistipes	366	0.124599	-0.224564	-0.107234	-0.237251	-0.0715615	0.109244	-0.272124	0.157229	-0.154	-0.213964	-0.173296	0.265657	-0.157355
OTU000935	Bacteroidetes	Bacteroidia	Bacteroidales	Rikenellaceae	Alistipes	NA	Bacteria;Bacteroidetes;Bacteroidia;Bacteroidales;Rikenellaceae;Alistipes	4862	-0.0226023	-0.0755269	0.0136707	-0.0600026	0.0459089	0.0457789	-0.0402164	0.0959502	-0.0150354	-0.0536266	-0.0395891	0.228807	-0.198625
OTU016774	Bacteroidetes	Bacteroidia	Bacteroidales	Rikenellaceae	Alistipes	NA	Bacteria;Bacteroidetes;Bacteroidia;Bacteroidales;Rikenellaceae;Alistipes	461	-0.190448	0.118358	0.0118355	-0.0358406	0.0126086	-0.057364	0.120315	-0.0545482	-0.034451	0.0631347	-0.0104599	0.156179	-0.25517
OTU022375	Bacteroidetes	Bacteroidia	Bacteroidales	Rikenellaceae	Alistipes	NA	Bacteria;Bacteroidetes;Bacteroidia;Bacteroidales;Rikenellaceae;Alistipes	103	0.127904	-0.124939	-0.116155	-0.041884	0.0278885	0.160609	-0.0895944	0.178932	-0.0807823	-0.0488293	-0.0771771	0.188627	-0.0741017
OTU007254	Bacteroidetes	Bacteroidia	Bacteroidales	Rikenellaceae	Alistipes	NA	Bacteria;Bacteroidetes;Bacteroidia;Bacteroidales;Rikenellaceae;Alistipes	161	-0.0665539	-0.0684274	-0.0291048	-0.0357708	0.0902882	-0.0349594	-0.0223939	0.184904	0.00437407	-0.0580953	-0.00812452	0.258791	-0.157127
OTU016246	Bacteroidetes	Bacteroidia	Bacteroidales	Rikenellaceae	Alistipes	NA	Bacteria;Bacteroidetes;Bacteroidia;Bacteroidales;Rikenellaceae;Alistipes	127	0.219336	-0.182457	-0.0646195	-0.204597	0.00260294	0.142107	-0.188561	0.19057	-0.113984	-0.127755	-0.135278	0.311038	-0.0499583
OTU002032	Bacteroidetes	Bacteroidia	Bacteroidales	Rikenellaceae	Alistipes	NA	Bacteria;Bacteroidetes;Bacteroidia;Bacteroidales;Rikenellaceae;Alistipes	4046	0.0134331	-0.0385165	0.0222047	-0.0640148	0.0336301	-0.0228789	-0.0659498	0.131147	-0.0260699	-0.0825846	-0.0569024	0.292214	-0.138516
OTU004827	Bacteroidetes	Bacteroidia	Bacteroidales	Rikenellaceae	Alistipes	NA	Bacteria;Bacteroidetes;Bacteroidia;Bacteroidales;Rikenellaceae;Alistipes	555	0.201471	-0.186036	-0.14078	-0.267402	-0.151934	0.0229456	-0.311812	-0.0716551	-0.222393	-0.282543	-0.261191	0.0667588	-0.154389
OTU014987	Bacteroidetes	Bacteroidia	Bacteroidales	Rikenellaceae	Alistipes	NA	Bacteria;Bacteroidetes;Bacteroidia;Bacteroidales;Rikenellaceae;Alistipes	520	0.0991416	-0.0490988	-0.0667108	-0.0918245	0.0145808	-0.126904	-0.110218	0.127881	-0.0723792	-0.161545	-0.0847647	0.32734	-0.246427
OTU006371	Bacteroidetes	Bacteroidia	Bacteroidales	Rikenellaceae	Alistipes	NA	Bacteria;Bacteroidetes;Bacteroidia;Bacteroidales;Rikenellaceae;Alistipes	574	0.196436	-0.200746	-0.115883	-0.0868102	-0.0129959	0.092294	-0.122253	0.123661	-0.110425	-0.0905156	-0.0878584	0.293467	-0.0751604
OTU003992	Bacteroidetes	Bacteroidia	Bacteroidales	Rikenellaceae	Alistipes	NA	Bacteria;Bacteroidetes;Bacteroidia;Bacteroidales;Rikenellaceae;Alistipes	1488	-0.0378742	-0.0860081	-0.0410121	-0.138659	0.0176089	-0.0343341	-0.120649	0.108185	-0.0678128	-0.135625	-0.0975918	0.261494	-0.297632
OTU002037	Bacteroidetes	Bacteroidia	Bacteroidales	Rikenellaceae	Alistipes	NA	Bacteria;Bacteroidetes;Bacteroidia;Bacteroidales;Rikenellaceae;Alistipes	9152	-0.0915891	-0.0523824	0.00388194	-0.0677439	0.0502881	0.0800763	-0.0169585	0.0490795	-0.0276034	-0.019945	-0.0351231	0.17771	-0.225871
OTU003593	Bacteroidetes	Bacteroidia	Bacteroidales	Rikenellaceae	Alistipes	NA	Bacteria;Bacteroidetes;Bacteroidia;Bacteroidales;Rikenellaceae;Alistipes	1455	0.325895	-0.266129	-0.0887856	-0.185307	-0.0728607	0.114552	-0.168246	-0.0312608	-0.157249	-0.143708	-0.160191	0.0553433	-0.149717
OTU001337	Bacteroidetes	Bacteroidia	Bacteroidales	Rikenellaceae	Alistipes	NA	Bacteria;Bacteroidetes;Bacteroidia;Bacteroidales;Rikenellaceae;Alistipes	3751	-0.139826	0.0967533	0.0843158	0.0130516	0.117234	0.125834	-0.0150742	0.118917	0.0407917	0.0031164	0.0262273	0.280611	-0.0820098
OTU010041	Bacteroidetes	Bacteroidia	Bacteroidales	Rikenellaceae	Alistipes	NA	Bacteria;Bacteroidetes;Bacteroidia;Bacteroidales;Rikenellaceae;Alistipes	716	-0.0381788	0.0487881	0.00313196	-0.0984058	0.0180675	0.0346103	-0.0126687	0.107108	-0.0476342	-0.0213717	-0.0423824	0.272527	-0.142312
OTU014469	Bacteroidetes	Bacteroidia	Bacteroidales	Rikenellaceae	Alistipes	NA	Bacteria;Bacteroidetes;Bacteroidia;Bacteroidales;Rikenellaceae;Alistipes	239	-0.0134392	-0.040692	0.0211274	-0.10073	0.0946478	0.0457789	-0.00439867	0.159058	-0.00061369	0.0165245	0.00337582	0.279823	-0.130481
OTU000723	Bacteroidetes	Bacteroidia	Bacteroidales	Rikenellaceae	Alistipes	NA	Bacteria;Bacteroidetes;Bacteroidia;Bacteroidales;Rikenellaceae;Alistipes	1468	0.0537569	-0.0761434	0.0733246	-0.00715056	0.141186	0.21745	-0.0458718	0.111405	0.0251613	-0.0162127	-0.00306892	0.207729	-0.0696715
OTU015881	Bacteroidetes	Bacteroidia	Bacteroidales	Rikenellaceae	Alistipes	NA	Bacteria;Bacteroidetes;Bacteroidia;Bacteroidales;Rikenellaceae;Alistipes	239	0.195131	-0.189608	-0.195503	-0.252442	-0.12034	-0.0521426	-0.180365	0.211568	-0.227874	-0.167145	-0.206625	0.384136	-0.168923
OTU022116	Bacteroidetes	Bacteroidia	Bacteroidales	Rikenellaceae	Alistipes	NA	Bacteria;Bacteroidetes;Bacteroidia;Bacteroidales;Rikenellaceae;Alistipes	122	0.122384	-0.172536	-0.152815	-0.141378	-0.0259986	0.0242631	-0.132552	0.0498303	-0.152872	-0.0991481	-0.176643	0.104916	-0.0738527
OTU000239	Bacteroidetes	Bacteroidia	Bacteroidales	Rikenellaceae	Alistipes	NA	Bacteria;Bacteroidetes;Bacteroidia;Bacteroidales;Rikenellaceae;Alistipes	9240	0.043372	-0.102963	-0.033866	-0.137726	-0.0135211	-0.0114447	-0.136987	0.0618203	-0.0819276	-0.147473	-0.110788	0.218115	-0.224293
OTU016516	Bacteroidetes	Bacteroidia	Bacteroidales	Rikenellaceae	Alistipes	NA	Bacteria;Bacteroidetes;Bacteroidia;Bacteroidales;Rikenellaceae;Alistipes	385	-0.11923	-0.0933382	-0.136521	-0.255478	-0.200328	-0.131735	-0.241205	-0.0680003	-0.215449	-0.248563	-0.23806	0.0938695	-0.24331
OTU001671	Bacteroidetes	Bacteroidia	Bacteroidales	Rikenellaceae	Alistipes	NA	Bacteria;Bacteroidetes;Bacteroidia;Bacteroidales;Rikenellaceae;Alistipes	1647	0.14471	-0.31821	-0.0156598	0.0545306	-0.00095092	-0.0230735	0.181162	0.180461	0.0145377	0.150231	0.0903332	0.19585	-0.0563703
OTU051993	Bacteroidetes	Bacteroidia	Bacteroidales	Rikenellaceae	Alistipes	NA	Bacteria;Bacteroidetes;Bacteroidia;Bacteroidales;Rikenellaceae;Alistipes	114	-0.179943	0.124001	0.190348	0.190469	0.180579	0.240802	0.206876	0.235916	0.204318	0.22227	0.184219	0.0763739	0.0748844
OTU000380	Bacteroidetes	Bacteroidia	Bacteroidales	Rikenellaceae	Alistipes	NA	Bacteria;Bacteroidetes;Bacteroidia;Bacteroidales;Rikenellaceae;Alistipes	8309	-0.121564	-0.0749103	0.116201	0.0314003	0.108169	-0.148781	0.111852	0.298154	0.130716	0.050197	0.108947	0.217504	0.0149733
OTU005601	Bacteroidetes	Bacteroidia	Bacteroidales	Rikenellaceae	Alistipes	NA	Bacteria;Bacteroidetes;Bacteroidia;Bacteroidales;Rikenellaceae;Alistipes	143	-0.0689138	-0.01499	0.0682878	0.224142	0.0841975	-0.0742011	0.0953332	-0.0327744	0.141447	0.0842934	0.146244	-0.0368388	0.121843
OTU031079	Bacteroidetes	Bacteroidia	Bacteroidales	Rikenellaceae	Alistipes	NA	Bacteria;Bacteroidetes;Bacteroidia;Bacteroidales;Rikenellaceae;Alistipes	199	-0.139803	-0.0708824	0.0413247	0.0912397	0.139354	-0.0862796	0.02707	0.10663	0.111532	0.0236726	0.100807	0.0383282	0.0457446
OTU000711	Bacteroidetes	Bacteroidia	Bacteroidales	Rikenellaceae	Alistipes	NA	Bacteria;Bacteroidetes;Bacteroidia;Bacteroidales;Rikenellaceae;Alistipes	10709	0.0671551	-0.201795	0.0850792	0.041013	0.169696	0.0457509	0.175211	0.266759	0.101197	0.154238	0.115014	0.233857	0.0690182
OTU031330	Bacteroidetes	Bacteroidia	Bacteroidales	Rikenellaceae	Alistipes	NA	Bacteria;Bacteroidetes;Bacteroidia;Bacteroidales;Rikenellaceae;Alistipes	204	0.0829834	-0.276872	-0.0933074	-0.0352524	-0.0114731	0.0321218	-0.0409171	-0.00722959	-0.0792321	-0.023102	-0.0708031	-0.0145758	0.0521457
OTU001035	Bacteroidetes	Bacteroidia	Bacteroidales	Rikenellaceae	Alistipes	NA	Bacteria;Bacteroidetes;Bacteroidia;Bacteroidales;Rikenellaceae;Alistipes	2254	-0.0804063	-0.0577672	0.134081	0.187583	0.168872	-0.109244	0.328001	0.401484	0.163095	0.261737	0.185939	0.377844	0.0429849
OTU004295	Bacteroidetes	Bacteroidia	Bacteroidales	Rikenellaceae	Alistipes	NA	Bacteria;Bacteroidetes;Bacteroidia;Bacteroidales;Rikenellaceae;Alistipes	105	-0.0625652	0.0692037	0.362246	0.347295	0.476336	0.197631	0.350603	0.0774576	0.368169	0.360912	0.333139	-0.0774908	0.284766
OTU000684	Bacteroidetes	Bacteroidia	Bacteroidales	Rikenellaceae	Alistipes	NA	Bacteria;Bacteroidetes;Bacteroidia;Bacteroidales;Rikenellaceae;Alistipes	7299	-0.0152718	-0.290701	0.0351088	0.0572045	0.169486	-0.0915577	0.0917436	0.411491	0.11476	0.0595505	0.0985124	0.313121	-0.0400306
OTU000739	Bacteroidetes	Bacteroidia	Bacteroidales	Rikenellaceae	Alistipes	NA	Bacteria;Bacteroidetes;Bacteroidia;Bacteroidales;Rikenellaceae;Alistipes	7223	-0.23199	0.0591522	0.124514	0.077676	0.165611	0	0.227335	0.075941	0.158849	0.171999	0.148445	-0.0174019	0.140479
OTU002809	Bacteroidetes	Bacteroidia	Bacteroidales	Rikenellaceae	Alistipes	NA	Bacteria;Bacteroidetes;Bacteroidia;Bacteroidales;Rikenellaceae;Alistipes	154	-0.032919	0.0693911	0.272248	0.321983	0.369787	-0.0449705	0.285714	0.14911	0.344487	0.244672	0.34144	0.182454	0.164327
OTU001278	Bacteroidetes	Bacteroidia	Bacteroidales	Rikenellaceae	Alistipes	NA	Bacteria;Bacteroidetes;Bacteroidia;Bacteroidales;Rikenellaceae;Alistipes	2648	-0.0440233	-0.126199	0.0850538	0.126028	0.16854	0.126007	0.315737	0.058332	0.147421	0.295997	0.20765	-0.0201804	-0.010705
OTU003568	Bacteroidetes	Bacteroidia	Bacteroidales	Rikenellaceae	Alistipes	NA	Bacteria;Bacteroidetes;Bacteroidia;Bacteroidales;Rikenellaceae;Alistipes	186	0.0520164	-0.0313895	-0.022201	-0.178831	-0.047746	-0.347559	-0.14518	0.195561	-0.0478711	-0.192152	-0.0604877	0.269217	-0.338807
OTU000483	Bacteroidetes	Bacteroidia	Bacteroidales	Rikenellaceae	Alistipes	NA	Bacteria;Bacteroidetes;Bacteroidia;Bacteroidales;Rikenellaceae;Alistipes	6502	-0.141658	-0.112776	-0.0110247	-0.0700745	0.0191723	-0.0171592	0.14823	0.0695159	-0.0121148	0.101595	0.0145707	0.0345038	-0.072694
OTU002521	Bacteroidetes	Bacteroidia	Bacteroidales	Rikenellaceae	Alistipes	NA	Bacteria;Bacteroidetes;Bacteroidia;Bacteroidales;Rikenellaceae;Alistipes	1014	0.189197	-0.176569	-0.000477954	-0.0102028	-0.0112867	0.0645542	0.0496215	0.349689	0.0184091	0.0358118	0.0133762	0.277574	-0.116892
OTU004673	Bacteroidetes	Bacteroidia	Bacteroidales	Rikenellaceae	Alistipes	NA	Bacteria;Bacteroidetes;Bacteroidia;Bacteroidales;Rikenellaceae;Alistipes	174	-0.0901844	0.141897	0.325093	0.41343	0.332191	0.167033	0.264903	0.278882	0.412007	0.27775	0.397427	0.179196	0.325396
OTU001713	Bacteroidetes	Bacteroidia	Bacteroidales	Rikenellaceae	Alistipes	NA	Bacteria;Bacteroidetes;Bacteroidia;Bacteroidales;Rikenellaceae;Alistipes	3710	-0.141171	-0.130712	0.0154529	0.00749706	0.104262	-0.017249	0.167631	0.323355	0.0542624	0.137996	0.0827937	0.227443	0.112068
OTU006125	Bacteroidetes	Bacteroidia	Bacteroidales	Rikenellaceae	Alistipes	NA	Bacteria;Bacteroidetes;Bacteroidia;Bacteroidales;Rikenellaceae;Alistipes	142	0.325107	-0.240371	0.120362	0.0742636	0.0762792	0.0141648	0.0583298	0.0960401	0.129503	0.0466921	0.11319	-0.0291128	0.0113461
OTU002780	Bacteroidetes	Bacteroidia	Bacteroidales	Rikenellaceae	Alistipes	NA	Bacteria;Bacteroidetes;Bacteroidia;Bacteroidales;Rikenellaceae;Alistipes	230	0.00352258	0.0821271	0.187046	0.175332	0.219038	0.0263982	0.194946	0.109173	0.220114	0.166124	0.207053	-0.0144448	0.010925
OTU038184	Bacteroidetes	Bacteroidia	Bacteroidales	Rikenellaceae	Alistipes	NA	Bacteria;Bacteroidetes;Bacteroidia;Bacteroidales;Rikenellaceae;Alistipes	127	0.0979276	-0.193763	-0.0157663	0.171388	0.109882	-0.0923936	0.0818918	0.349057	0.162078	0.0431492	0.145468	0.238515	0.0292508
OTU000378	Bacteroidetes	Bacteroidia	Bacteroidales	Rikenellaceae	Alistipes	NA	Bacteria;Bacteroidetes;Bacteroidia;Bacteroidales;Rikenellaceae;Alistipes	4242	-0.098592	-0.154206	0.0694556	0.0286724	0.122934	0.0458912	0.156221	0.234977	0.102123	0.141897	0.0981389	0.101976	0.137541
OTU046056	Bacteroidetes	Bacteroidia	Bacteroidales	Rikenellaceae	Alistipes	NA	Bacteria;Bacteroidetes;Bacteroidia;Bacteroidales;Rikenellaceae;Alistipes	96	-0.00237634	0.061559	0.25905	0.165083	0.382253	0.00742011	0.28437	0.434835	0.320295	0.253284	0.314176	0.349375	0.066766
OTU000899	Bacteroidetes	Bacteroidia	Bacteroidales	Rikenellaceae	Alistipes	NA	Bacteria;Bacteroidetes;Bacteroidia;Bacteroidales;Rikenellaceae;Alistipes	1244	-0.0171861	-0.281402	-0.0783572	0.0118703	0.0328582	-0.034498	0.0527201	0.053542	-0.00739942	0.00971138	-0.0257478	-0.054789	-0.174089
OTU033622	Bacteroidetes	Bacteroidia	Bacteroidales	Rikenellaceae	Alistipes	NA	Bacteria;Bacteroidetes;Bacteroidia;Bacteroidales;Rikenellaceae;Alistipes	120	-0.45723	0.416679	0.139388	0.0200789	0.188213	0.0923936	0.0637741	0.39696	0.14863	0.0870175	0.132726	0.403397	0.106078
OTU000298	Bacteroidetes	Bacteroidia	Bacteroidales	Rikenellaceae	Alistipes	NA	Bacteria;Bacteroidetes;Bacteroidia;Bacteroidales;Rikenellaceae;Alistipes	15683	-0.0714286	-0.0166366	0.107436	0.0481592	0.154926	0	0.226707	0.165075	0.129716	0.162651	0.126669	0.0818196	0.0995572
OTU001090	Bacteroidetes	Bacteroidia	Bacteroidales	Rikenellaceae	Alistipes	NA	Bacteria;Bacteroidetes;Bacteroidia;Bacteroidales;Rikenellaceae;Alistipes	1747	0.199515	-0.301119	-0.0419683	-0.15607	-0.0148977	-0.196125	-0.00950151	0.27913	-0.0287661	-0.0546865	-0.056613	0.178913	-0.19899
OTU028931	Bacteroidetes	Bacteroidia	Bacteroidales	Rikenellaceae	Alistipes	NA	Bacteria;Bacteroidetes;Bacteroidia;Bacteroidales;Rikenellaceae;Alistipes	571	0.0840327	-0.25073	-0.0393273	0.157084	0.0542749	0.0778197	0.281015	0.198051	0.0572965	0.253748	0.150728	0.130063	0.0859892
B_S_021678	Bacteroidetes	Bacteroidia	Bacteroidales	Rikenellaceae	Alistipes	NA	Bacteria;Bacteroidetes;Bacteroidia;Bacteroidales;Rikenellaceae;Alistipes	243	0.290131	0.0124403	0.150136	0.0238053	0.099237	0.0592113	-0.0195063	0.169914	0.131129	-0.0548442	0.0625579	0.170691	0.31303
OTU003718	Bacteroidetes	Bacteroidia	Bacteroidales	NA	NA	NA	Bacteria;Bacteroidetes;Bacteroidia;Bacteroidales	281	-0.351769	0.16582	-0.0414227	-0.0151448	-0.0688491	-0.322771	0.0776545	-0.0496962	0.00393356	-0.0174263	-0.0009442	0.0560786	-0.144627
OTU000261	Bacteroidetes	Bacteroidia	Bacteroidales	NA	NA	NA	Bacteria;Bacteroidetes;Bacteroidia;Bacteroidales	8398	0.0113115	-0.0751334	0.17866	0.25579	0.145407	-0.154645	0.149377	0.0372229	0.222053	0.0831664	0.201199	0.165724	-0.179385
OTU017456	Bacteroidetes	Bacteroidia	Bacteroidales	NA	NA	NA	Bacteria;Bacteroidetes;Bacteroidia;Bacteroidales	527	-0.0783102	0.0287696	0.0865096	0.231954	0.0498229	-0.228874	0.33704	-0.146117	0.139091	0.24157	0.194033	-0.0465233	0.0357258
OTU018043	Bacteroidetes	Bacteroidia	Bacteroidales	NA	NA	NA	Bacteria;Bacteroidetes;Bacteroidia;Bacteroidales	169	0.0840684	-0.0749606	0.121202	0.203954	0.0312353	-0.272372	0.283491	0.125936	0.154624	0.178728	0.206409	0.116955	-0.15525
OTU005485	Bacteroidetes	Bacteroidia	Bacteroidales	NA	NA	NA	Bacteria;Bacteroidetes;Bacteroidia;Bacteroidales	555	0.115152	-0.169049	-0.0579413	0.0366671	-0.0253579	-0.438397	-0.0696778	0.0428432	0.00618625	-0.151802	0.000928081	0.201085	-0.492855
OTU017402	Bacteroidetes	Bacteroidia	Bacteroidales	NA	NA	NA	Bacteria;Bacteroidetes;Bacteroidia;Bacteroidales	110	-0.162743	0.100259	-0.0250827	0.154177	-0.00979144	-0.343176	0.190598	0.0557006	0.0460046	0.0827026	0.0884841	0.154312	0.00669596
OTU017945	Bacteroidetes	Bacteroidia	Bacteroidales	NA	NA	NA	Bacteria;Bacteroidetes;Bacteroidia;Bacteroidales	732	0.287572	-0.314481	-0.153466	0.0178635	-0.142638	-0.265345	-0.0899477	-0.113924	-0.100527	-0.133888	-0.0829086	-0.0483466	-0.185437
OTU006955	Bacteroidetes	Bacteroidia	Bacteroidales	NA	NA	NA	Bacteria;Bacteroidetes;Bacteroidia;Bacteroidales	324	-0.131242	0.0963633	0.084467	0.0971827	0.00320171	-0.326288	0.0831772	-0.229819	0.0681104	0.00222223	0.0449973	-0.0986019	-0.250158
OTU018804	Bacteroidetes	Bacteroidia	Bacteroidales	NA	NA	NA	Bacteria;Bacteroidetes;Bacteroidia;Bacteroidales	717	-0.116893	-0.0351126	-0.127557	0.00314766	-0.197861	-0.451903	0.113245	-0.158431	-0.0978599	0.00599765	-0.0668036	-0.0782498	-0.176812
OTU004106	Bacteroidetes	Bacteroidia	Bacteroidales	NA	NA	NA	Bacteria;Bacteroidetes;Bacteroidia;Bacteroidales	2951	0.201016	-0.249963	-0.174977	-0.114955	-0.20805	-0.436974	-0.126276	-0.144935	-0.176199	-0.203626	-0.179001	-0.0399023	-0.442437
OTU003454	Bacteroidetes	Bacteroidia	Bacteroidales	NA	NA	NA	Bacteria;Bacteroidetes;Bacteroidia;Bacteroidales	305	-0.0491788	0.0507419	0.131915	0.179187	0.0164464	-0.363851	0.223619	-0.0663716	0.121311	0.12726	0.160829	0.0332086	-0.227517
B_S_015692	Bacteroidetes	Bacteroidia	Bacteroidales	Rikenellaceae	Alistipes	NA	Bacteria;Bacteroidetes;Bacteroidia;Bacteroidales;Rikenellaceae;Alistipes	314	0.131321	-0.163015	-0.182661	-0.178548	-0.119569	-0.0239445	-0.0239931	0.185757	-0.176704	-0.0228308	-0.127452	0.237756	-0.159352
OTU001475	Bacteroidetes	Bacteroidia	Bacteroidales	Rikenellaceae	Alistipes	NA	Bacteria;Bacteroidetes;Bacteroidia;Bacteroidales;Rikenellaceae;Alistipes	282	0.00971301	-0.180706	-0.249972	-0.21322	-0.194656	-0.194105	-0.0619465	0.292497	-0.223128	-0.0813014	-0.161354	0.372713	-0.25395
OTU015684	Bacteroidetes	Bacteroidia	Bacteroidales	Rikenellaceae	Alistipes	NA	Bacteria;Bacteroidetes;Bacteroidia;Bacteroidales;Rikenellaceae;Alistipes	256	-0.224615	0.329223	0.363186	0.243642	0.336159	-0.0628083	0.320714	0.142422	0.300755	0.276506	0.267117	0.137807	-0.00704338
OTU005736	Bacteroidetes	Bacteroidia	Bacteroidales	Rikenellaceae	Alistipes	NA	Bacteria;Bacteroidetes;Bacteroidia;Bacteroidales;Rikenellaceae;Alistipes	495	-0.143993	0.0123422	-0.127036	-0.149211	-0.158311	-0.103097	0.102835	-0.193849	-0.159552	0.0616336	-0.113808	-0.244458	-0.225264
OTU011967	Bacteroidetes	Bacteroidia	Bacteroidales	Rikenellaceae	Alistipes	NA	Bacteria;Bacteroidetes;Bacteroidia;Bacteroidales;Rikenellaceae;Alistipes	217	0.211831	-0.116221	-0.297223	-0.314648	-0.355961	-0.0807573	-0.238805	-0.0529049	-0.387878	-0.185745	-0.327303	-0.0388005	-0.0911781
OTU000203	Bacteroidetes	Bacteroidia	Bacteroidales	Rikenellaceae	Alistipes	NA	Bacteria;Bacteroidetes;Bacteroidia;Bacteroidales;Rikenellaceae;Alistipes	1746	-0.349206	0.0881122	0.0130413	-0.151313	0.037396	0.0686264	-0.0791276	0.195966	-0.022386	-0.032094	-0.0549002	0.0955579	-0.0665751
OTU001489	Bacteroidetes	Bacteroidia	Bacteroidales	Rikenellaceae	Alistipes	NA	Bacteria;Bacteroidetes;Bacteroidia;Bacteroidales;Rikenellaceae;Alistipes	944	-0.34127	0.0683948	-0.148423	-0.141681	-0.062222	-0.194441	0.0458438	0.18213	-0.105797	0.0271085	-0.0867975	0.134941	-0.154527
OTU017433	Bacteroidetes	Bacteroidia	Bacteroidales	Rikenellaceae	Alistipes	NA	Bacteria;Bacteroidetes;Bacteroidia;Bacteroidales;Rikenellaceae;Alistipes	333	0.242713	-0.202069	0.0859007	0.149994	0.0426047	-0.0419099	0.0149571	-0.163891	0.112927	-0.00656495	0.0988964	-0.0816624	0.0402842
OTU279771	Bacteroidetes	Bacteroidia	Bacteroidales	Rikenellaceae	Alistipes	NA	Bacteria;Bacteroidetes;Bacteroidia;Bacteroidales;Rikenellaceae;Alistipes	544	NA	NA	NA	NA	NA	NA	NA	NA	NA	NA	NA	NA	NA
B_S_003854	Bacteroidetes	Bacteroidia	Bacteroidales	Rikenellaceae	Alistipes	NA	Bacteria;Bacteroidetes;Bacteroidia;Bacteroidales;Rikenellaceae;Alistipes;Alistipes finegoldii	1333	-0.408425	0.295145	0.349011	0.146652	0.322423	0.0457509	0.113039	-0.18406	0.300831	0.0757169	0.184023	-0.301328	0.0244312
[truncated: 5,276 more rows]

## Sheet: 6.8 unpaired. faeces
	phylum	class	order	family	genus	species	full_taxonomy	Global_OTU_Size	Weight_Change	Disease_Activity_Index	Histo_Villous_Stunting	Histo_Epithelial_Injury	Histo_Crypt_distortion	Histo_IEL	Histo_LPL_Plasma	Histo_Eosinophils	Histo_Morpho	Histo_Infl	Histo_Total	Eosino	IEL_50
[truncated: 6,799 more rows]

[truncated: 5 more sheets: 6.8 unpaired.caecum, 9.10 paired.faeces, 9.10 unpaired faeces, 9.10 unpaired adherent bacteria, 9.10 unpaired caecum]
